# Supplementary material for: Sustained hyperglycemia specifically targets translation of mRNAs for insulin secretion
Source: J Clin Invest. 2024 Feb 1;134(3):e173280. doi: 10.1172/JCI173280 (PMC10849759; doi:10.1172/JCI173280)
Supplement: Supplemental tables 1-7 [file jci-134-173280-s118.xlsx]

## Sheet: Supplemental Table 1
Supplemental Table 1. RNA sequencing results, FDR < 0.01
gene_id	baseMean	log2FoldChange	lfcSE	pvalue	FDR	symbol	entrezid	description	gene_biotype
ENSMUSG00000032715	474	-3.69	0.235	5.07e-57	7.75e-53	Trib3	228775	tribbles pseudokinase 3 [Source:MGI Symbol;Acc:MGI:1345675]	protein_coding
ENSMUSG00000013089	324	2.77	0.176	4.44e-55	3.39e-51	Etv5	104156	ets variant 5 [Source:MGI Symbol;Acc:MGI:1096867]	protein_coding
ENSMUSG00000002633	107	3.21	0.225	2.27e-45	1.16e-41	Shh	20423	sonic hedgehog [Source:MGI Symbol;Acc:MGI:98297]	protein_coding
ENSMUSG00000069804	1500	-9.21	0.934	2.1e-32	8.02e-29	Gm10277	791303	predicted gene 10277 [Source:MGI Symbol;Acc:MGI:3641921]	protein_coding
ENSMUSG00000048191	252	-6.35	0.593	2.87e-29	8.76e-26	Muc6	353328	mucin 6, gastric [Source:MGI Symbol;Acc:MGI:2663233]	protein_coding
ENSMUSG00000027797	263	2.64	0.238	9.55e-29	2.43e-25	Dclk1	13175	doublecortin-like kinase 1 [Source:MGI Symbol;Acc:MGI:1330861]	protein_coding
ENSMUSG00000008461	76.1	-2.27	0.21	5.7e-28	1.24e-24	Fut1	14343	fucosyltransferase 1 [Source:MGI Symbol;Acc:MGI:109375]	protein_coding
ENSMUSG00000038539	4290	-3.57	0.334	1.15e-27	2.2e-24	Atf5	107503	activating transcription factor 5 [Source:MGI Symbol;Acc:MGI:2141857]	protein_coding
ENSMUSG00000017724	117	2.38	0.221	1.45e-27	2.46e-24	Etv4	18612	ets variant 4 [Source:MGI Symbol;Acc:MGI:99423]	protein_coding
ENSMUSG00000056313	86.3	2.44	0.227	1.97e-27	3e-24	Tcim	69068	transcriptional and immune response regulator [Source:MGI Symbol;Acc:MGI:1916318]	protein_coding
ENSMUSG00000050075	210	-6.15	0.64	3.91e-27	5.43e-24	Gpr171	229323	G protein-coupled receptor 171 [Source:MGI Symbol;Acc:MGI:2442043]	protein_coding
ENSMUSG00000073682	413	-8.57	0.848	1.58e-26	2.01e-23	Gm10563		predicted gene 10563 [Source:MGI Symbol;Acc:MGI:3642630]	protein_coding
ENSMUSG00000021613	369	2.82	0.273	2.39e-26	2.81e-23	Hapln1	12950	hyaluronan and proteoglycan link protein 1 [Source:MGI Symbol;Acc:MGI:1337006]	protein_coding
ENSMUSG00000030317	701	-7.04	0.743	3.56e-25	3.88e-22	Timp4	110595	tissue inhibitor of metalloproteinase 4 [Source:MGI Symbol;Acc:MGI:109125]	protein_coding
ENSMUSG00000046056	155	-4.82	0.488	2.88e-24	2.93e-21	Sbsn	282619	suprabasin [Source:MGI Symbol;Acc:MGI:2446326]	protein_coding
ENSMUSG00000060600	332	-3.24	0.327	3.08e-24	2.94e-21	Eno3	13808	enolase 3, beta muscle [Source:MGI Symbol;Acc:MGI:95395]	protein_coding
ENSMUSG00000038550	127	-3.66	0.377	6.48e-24	5.82e-21	Ciart	229599	circadian associated repressor of transcription [Source:MGI Symbol;Acc:MGI:2684975]	protein_coding
ENSMUSG00000020593	936	-2.35	0.243	1.2e-23	1.02e-20	Lpin1	14245	lipin 1 [Source:MGI Symbol;Acc:MGI:1891340]	protein_coding
ENSMUSG00000052271	700	1.33	0.134	1.42e-23	1.14e-20	Bhlha15	17341	basic helix-loop-helix family, member a15 [Source:MGI Symbol;Acc:MGI:891976]	protein_coding
ENSMUSG00000022708	13100	-4.69	0.489	1.65e-23	1.26e-20	Zbtb20	56490	zinc finger and BTB domain containing 20 [Source:MGI Symbol;Acc:MGI:1929213]	protein_coding
ENSMUSG00000027939	549	-6.79	0.723	2.22e-23	1.58e-20	Nup210l	77595	nucleoporin 210-like [Source:MGI Symbol;Acc:MGI:1924845]	protein_coding
ENSMUSG00000047502	193	-2.55	0.264	2.27e-23	1.58e-20	Mroh7	381538	maestro heat-like repeat family member 7 [Source:MGI Symbol;Acc:MGI:2685873]	protein_coding
ENSMUSG00000020155	641	-6.47	0.673	2.84e-23	1.89e-20	Kcnmb1	16533	potassium large conductance calcium-activated channel, subfamily M, beta member 1 [Source:MGI Symbol;Acc:MGI:1334203]	protein_coding
ENSMUSG00000049336	1810	-4.47	0.472	3.19e-23	2e-20	Tenm2	23964	teneurin transmembrane protein 2 [Source:MGI Symbol;Acc:MGI:1345184]	protein_coding
ENSMUSG00000050503	282	-6.35	0.689	3.28e-23	2e-20	Fbxl22	74165	F-box and leucine-rich repeat protein 22 [Source:MGI Symbol;Acc:MGI:1921415]	protein_coding
ENSMUSG00000003974	50.3	-6.54	0.679	4.49e-23	2.63e-20	Grm3	108069	glutamate receptor, metabotropic 3 [Source:MGI Symbol;Acc:MGI:1351340]	protein_coding
ENSMUSG00000019960	553	3.9	0.402	4.81e-23	2.63e-20	Dusp6	67603	dual specificity phosphatase 6 [Source:MGI Symbol;Acc:MGI:1914853]	protein_coding
ENSMUSG00000019865	35.4	4	0.413	4.81e-23	2.63e-20	Nmbr	18101	neuromedin B receptor [Source:MGI Symbol;Acc:MGI:1100525]	protein_coding
ENSMUSG00000005045	1590	-5.91	0.635	8.86e-23	4.67e-20	Chd5	269610	chromodomain helicase DNA binding protein 5 [Source:MGI Symbol;Acc:MGI:3036258]	protein_coding
ENSMUSG00000058831	191	-6.73	0.735	1.24e-22	6.31e-20	Opn1sw	12057	opsin 1 (cone pigments), short-wave-sensitive (color blindness, tritan) [Source:MGI Symbol;Acc:MGI:99438]	protein_coding
ENSMUSG00000038146	207	-4.99	0.532	1.35e-22	6.67e-20	Notch3	18131	notch 3 [Source:MGI Symbol;Acc:MGI:99460]	protein_coding
ENSMUSG00000032239	17300	-6.21	0.68	1.48e-22	7.05e-20	Rp9	55934	retinitis pigmentosa 9 (human) [Source:MGI Symbol;Acc:MGI:2157166]	protein_coding
ENSMUSG00000049160	78.7	-7.49	0.812	1.54e-22	7.15e-20	Tex50	100502590	testis expressed 50 [Source:MGI Symbol;Acc:MGI:1922183]	protein_coding
ENSMUSG00000027227	706	-2.09	0.221	1.67e-22	7.48e-20	Sord	20322	sorbitol dehydrogenase [Source:MGI Symbol;Acc:MGI:98266]	protein_coding
ENSMUSG00000070284	598	2.05	0.215	1.77e-22	7.74e-20	Gmppb	331026	GDP-mannose pyrophosphorylase B [Source:MGI Symbol;Acc:MGI:2660880]	protein_coding
ENSMUSG00000021033	1730	-1.26	0.131	2.31e-22	9.8e-20	Gstz1	14874	glutathione transferase zeta 1 (maleylacetoacetate isomerase) [Source:MGI Symbol;Acc:MGI:1341859]	protein_coding
ENSMUSG00000062859	97.7	-2.7	0.288	5.42e-22	2.24e-19	Tcp11	21463	t-complex protein 11 [Source:MGI Symbol;Acc:MGI:98544]	protein_coding
ENSMUSG00000026589	400	2.11	0.223	9.4e-22	3.78e-19	Sec16b	89867	SEC16 homolog B (S. cerevisiae) [Source:MGI Symbol;Acc:MGI:2148802]	protein_coding
ENSMUSG00000071192	154	-5.17	0.577	1.11e-21	4.36e-19	Wfikkn1	215001	WAP, FS, Ig, KU, and NTR-containing protein 1 [Source:MGI Symbol;Acc:MGI:2670967]	protein_coding
ENSMUSG00000082101	172	-7.6	0.851	1.94e-21	7.39e-19	Slfn14	237890	schlafen 14 [Source:MGI Symbol;Acc:MGI:2684866]	protein_coding
ENSMUSG00000059974	1340	-5.13	0.571	1.99e-21	7.42e-19	Ntm	235106	neurotrimin [Source:MGI Symbol;Acc:MGI:2446259]	protein_coding
ENSMUSG00000050702	47.4	-6.33	0.691	2.21e-21	8.02e-19	4930563M21Rik	75258	RIKEN cDNA 4930563M21 gene [Source:MGI Symbol;Acc:MGI:1922508]	protein_coding
ENSMUSG00000036856	17200	-4.48	0.502	3.02e-21	1.07e-18	Wnt4	22417	wingless-type MMTV integration site family, member 4 [Source:MGI Symbol;Acc:MGI:98957]	protein_coding
ENSMUSG00000021388	96.2	-5.74	0.679	3.64e-21	1.26e-18	Aspn	66695	asporin [Source:MGI Symbol;Acc:MGI:1913945]	protein_coding
ENSMUSG00000076431	20800	-5.14	0.566	3.82e-21	1.3e-18	Sox4	20677	SRY (sex determining region Y)-box 4 [Source:MGI Symbol;Acc:MGI:98366]	protein_coding
ENSMUSG00000020723	5760	-5.18	0.589	4.41e-21	1.46e-18	Cacng4	54377	calcium channel, voltage-dependent, gamma subunit 4 [Source:MGI Symbol;Acc:MGI:1859167]	protein_coding
ENSMUSG00000044164	279	-3.11	0.341	4.68e-21	1.52e-18	Rnf182	328234	ring finger protein 182 [Source:MGI Symbol;Acc:MGI:3045355]	protein_coding
ENSMUSG00000035504	4150	-2.99	0.329	5.17e-21	1.64e-18	Reep6	70335	receptor accessory protein 6 [Source:MGI Symbol;Acc:MGI:1917585]	protein_coding
ENSMUSG00000030898	288	2.3	0.248	6.95e-21	2.17e-18	Cckbr	12426	cholecystokinin B receptor [Source:MGI Symbol;Acc:MGI:99479]	protein_coding
ENSMUSG00000107023	313	-4.69	0.532	7.09e-21	2.17e-18	Gm42715		predicted gene 42715 [Source:MGI Symbol;Acc:MGI:5662852]	protein_coding
ENSMUSG00000025408	882	-2.59	0.285	8.31e-21	2.49e-18	Ddit3	13198	DNA-damage inducible transcript 3 [Source:MGI Symbol;Acc:MGI:109247]	protein_coding
ENSMUSG00000109446	36.7	2.8	0.303	1.02e-20	3e-18	Gm9195		predicted gene 9195 [Source:MGI Symbol;Acc:MGI:3779838]	protein_coding
ENSMUSG00000061393	337	-4.49	0.513	1.54e-20	4.43e-18	Acvr2b	11481	activin receptor IIB [Source:MGI Symbol;Acc:MGI:87912]	protein_coding
ENSMUSG00000068739	4480	-1.79	0.196	1.75e-20	4.96e-18	Sars	20226	seryl-aminoacyl-tRNA synthetase [Source:MGI Symbol;Acc:MGI:102809]	protein_coding
ENSMUSG00000074215	81.9	-1.77	0.195	1.81e-20	5.02e-18	Gm10643		predicted gene 10643 [Source:MGI Symbol;Acc:MGI:3642507]	protein_coding
ENSMUSG00000063889	322	1.91	0.209	3.24e-20	8.82e-18	Crem	12916	cAMP responsive element modulator [Source:MGI Symbol;Acc:MGI:88495]	protein_coding
ENSMUSG00000025856	4920	-5.32	0.64	3.88e-20	1.04e-17	Pdgfa	18590	platelet derived growth factor, alpha [Source:MGI Symbol;Acc:MGI:97527]	protein_coding
ENSMUSG00000033871	405	-5.93	0.677	6.04e-20	1.58e-17	Ppargc1b	170826	peroxisome proliferative activated receptor, gamma, coactivator 1 beta [Source:MGI Symbol;Acc:MGI:2444934]	protein_coding
ENSMUSG00000010608	62400	-5.69	0.649	6.1e-20	1.58e-17	Rbm25	67039	RNA binding motif protein 25 [Source:MGI Symbol;Acc:MGI:1914289]	protein_coding
ENSMUSG00000057777	111	-8.5	0.97	6.28e-20	1.6e-17	Mab21l2	23937	mab-21-like 2 [Source:MGI Symbol;Acc:MGI:1346022]	protein_coding
ENSMUSG00000008496	168	-5.06	0.579	6.49e-20	1.62e-17	Pou2f2	18987	POU domain, class 2, transcription factor 2 [Source:MGI Symbol;Acc:MGI:101897]	protein_coding
ENSMUSG00000020131	91.7	-2.73	0.308	7.02e-20	1.73e-17	Pcsk4	18551	proprotein convertase subtilisin/kexin type 4 [Source:MGI Symbol;Acc:MGI:97514]	protein_coding
ENSMUSG00000091318	204	-6.3	0.887	7.7e-20	1.87e-17	Gm5415	408191	predicted gene 5415 [Source:MGI Symbol;Acc:MGI:3644687]	protein_coding
ENSMUSG00000033713	5770	-4.73	0.554	8.05e-20	1.92e-17	Foxn3	71375	forkhead box N3 [Source:MGI Symbol;Acc:MGI:1918625]	protein_coding
ENSMUSG00000052062	3640	-5.66	0.667	9.45e-20	2.22e-17	Pard3b	72823	par-3 family cell polarity regulator beta [Source:MGI Symbol;Acc:MGI:1919301]	protein_coding
ENSMUSG00000070891	94.2	-6.31	0.752	9.68e-20	2.24e-17	Gm12689		predicted gene 12689 [Source:MGI Symbol;Acc:MGI:3650433]	protein_coding
ENSMUSG00000044461	1840	2.68	0.297	1.02e-19	2.32e-17	Shisa2	219134	shisa family member 2 [Source:MGI Symbol;Acc:MGI:2444716]	protein_coding
ENSMUSG00000022701	5750	-5.1	0.599	1.08e-19	2.42e-17	Ccdc191	212153	coiled-coil domain containing 191 [Source:MGI Symbol;Acc:MGI:1922661]	protein_coding
ENSMUSG00000110723	216	-6.26	0.727	1.19e-19	2.64e-17	Gm49353		predicted gene, 49353 [Source:MGI Symbol;Acc:MGI:6121556]	protein_coding
ENSMUSG00000094638	328	-6.69	0.788	1.24e-19	2.68e-17	Gm21972		predicted gene 21972 [Source:MGI Symbol;Acc:MGI:5439441]	protein_coding
ENSMUSG00000031312	159	-6.84	0.794	1.24e-19	2.68e-17	Itgb1bp2	26549	integrin beta 1 binding protein 2 [Source:MGI Symbol;Acc:MGI:1353420]	protein_coding
ENSMUSG00000047649	6030	-5.21	0.613	1.65e-19	3.48e-17	Cd3eap	70333	CD3E antigen, epsilon polypeptide associated protein [Source:MGI Symbol;Acc:MGI:1917583]	protein_coding
ENSMUSG00000020612	11700	1.34	0.15	1.66e-19	3.48e-17	Prkar1a	19084	protein kinase, cAMP dependent regulatory, type I, alpha [Source:MGI Symbol;Acc:MGI:104878]	protein_coding
ENSMUSG00000020441	4090	-5.09	0.606	1.81e-19	3.73e-17	2310033P09Rik	67862	RIKEN cDNA 2310033P09 gene [Source:MGI Symbol;Acc:MGI:1915112]	protein_coding
ENSMUSG00000032079	62.5	-2.22	0.251	2.04e-19	4.14e-17	Apoa5	66113	apolipoprotein A-V [Source:MGI Symbol;Acc:MGI:1913363]	protein_coding
ENSMUSG00000052727	71400	-5.47	0.634	2.06e-19	4.14e-17	Map1b	17755	microtubule-associated protein 1B [Source:MGI Symbol;Acc:MGI:1306778]	protein_coding
ENSMUSG00000026918	20600	-5.23	0.617	2.18e-19	4.32e-17	Brd3	67382	bromodomain containing 3 [Source:MGI Symbol;Acc:MGI:1914632]	protein_coding
ENSMUSG00000020863	47400	-5.63	0.659	2.61e-19	5.11e-17	Luc7l3	67684	LUC7-like 3 (S. cerevisiae) [Source:MGI Symbol;Acc:MGI:1914934]	protein_coding
ENSMUSG00000046523	42.3	-7.81	0.915	2.72e-19	5.26e-17	Kctd4	67516	potassium channel tetramerisation domain containing 4 [Source:MGI Symbol;Acc:MGI:1914766]	protein_coding
ENSMUSG00000114942	119	-6.18	0.742	3.22e-19	6.14e-17	Gm49361		predicted gene, 49361 [Source:MGI Symbol;Acc:MGI:6121571]	protein_coding
ENSMUSG00000040543	143	1.51	0.169	3.63e-19	6.84e-17	Pitpnm3	327958	PITPNM family member 3 [Source:MGI Symbol;Acc:MGI:2685726]	protein_coding
ENSMUSG00000078193	1270	-5.56	0.693	3.78e-19	6.99e-17	Gm2000		predicted gene 2000 [Source:MGI Symbol;Acc:MGI:3780170]	protein_coding
ENSMUSG00000110206	147	-3.85	0.452	3.8e-19	6.99e-17	Flt3l	14256	FMS-like tyrosine kinase 3 ligand [Source:MGI Symbol;Acc:MGI:95560]	protein_coding
ENSMUSG00000091405	281	-5.78	0.679	4.67e-19	8.5e-17	H4c14	97122	H4 clustered histone 14 [Source:MGI Symbol;Acc:MGI:2140113]	protein_coding
ENSMUSG00000071632	7620	-5.6	0.686	5.27e-19	9.47e-17	2510002D24Rik	72307	RIKEN cDNA 2510002D24 gene [Source:MGI Symbol;Acc:MGI:1919557]	protein_coding
ENSMUSG00000031634	814	1.74	0.2	5.36e-19	9.52e-17	Ufsp2	192169	UFM1-specific peptidase 2 [Source:MGI Symbol;Acc:MGI:1913679]	protein_coding
ENSMUSG00000020205	2850	-4.07	0.479	5.46e-19	9.59e-17	Phlda1	21664	pleckstrin homology like domain, family A, member 1 [Source:MGI Symbol;Acc:MGI:1096880]	protein_coding
ENSMUSG00000036820	176	-2.19	0.254	6.22e-19	1.07e-16	Amdhd2	245847	amidohydrolase domain containing 2 [Source:MGI Symbol;Acc:MGI:2443978]	protein_coding
ENSMUSG00000023348	69.6	-5.67	0.671	6.25e-19	1.07e-16	Trip6	22051	thyroid hormone receptor interactor 6 [Source:MGI Symbol;Acc:MGI:1343458]	protein_coding
ENSMUSG00000073412	143	-4.46	0.524	6.51e-19	1.1e-16	Lst1	16988	leukocyte specific transcript 1 [Source:MGI Symbol;Acc:MGI:1096324]	protein_coding
ENSMUSG00000037621	305	-1.94	0.224	7.18e-19	1.2e-16	Atoh8	71093	atonal bHLH transcription factor 8 [Source:MGI Symbol;Acc:MGI:1918343]	protein_coding
ENSMUSG00000025782	9240	-5.51	0.653	8.63e-19	1.43e-16	Taf3	209361	TATA-box binding protein associated factor 3 [Source:MGI Symbol;Acc:MGI:2388097]	protein_coding
ENSMUSG00000026155	8720	-5.27	0.631	8.97e-19	1.47e-16	Smap1	98366	small ArfGAP 1 [Source:MGI Symbol;Acc:MGI:2138261]	protein_coding
ENSMUSG00000038156	91.3	-4.99	0.605	9.26e-19	1.5e-16	Spon1	233744	spondin 1, (f-spondin) extracellular matrix protein [Source:MGI Symbol;Acc:MGI:2385287]	protein_coding
ENSMUSG00000030287	336	-2.74	0.319	9.51e-19	1.53e-16	Itpr2	16439	inositol 1,4,5-triphosphate receptor 2 [Source:MGI Symbol;Acc:MGI:99418]	protein_coding
ENSMUSG00000034647	15800	-4.52	0.534	9.7e-19	1.54e-16	Ankrd12	106585	ankyrin repeat domain 12 [Source:MGI Symbol;Acc:MGI:1914357]	protein_coding
ENSMUSG00000057967	65	-6.2	0.733	1.08e-18	1.7e-16	Fgf18	14172	fibroblast growth factor 18 [Source:MGI Symbol;Acc:MGI:1277980]	protein_coding
ENSMUSG00000037475	20700	-5.02	0.593	1.09e-18	1.7e-16	Thoc2	331401	THO complex 2 [Source:MGI Symbol;Acc:MGI:2442413]	protein_coding
ENSMUSG00000032621	31800	-5.33	0.638	1.19e-18	1.84e-16	Srek1	218543	splicing regulatory glutamine/lysine-rich protein 1 [Source:MGI Symbol;Acc:MGI:2145245]	protein_coding
ENSMUSG00000059772	822	-3.05	0.366	1.24e-18	1.9e-16	Slx1b	75764	SLX1 structure-specific endonuclease subunit homolog B (S. cerevisiae) [Source:MGI Symbol;Acc:MGI:1915220]	protein_coding
ENSMUSG00000035569	37400	-5.39	0.655	1.34e-18	2.02e-16	Ankrd11	77087	ankyrin repeat domain 11 [Source:MGI Symbol;Acc:MGI:1924337]	protein_coding
ENSMUSG00000022635	31800	-5.05	0.6	1.43e-18	2.12e-16	Zcrb1	67197	zinc finger CCHC-type and RNA binding motif 1 [Source:MGI Symbol;Acc:MGI:1914447]	protein_coding
ENSMUSG00000034303	860	-5.06	0.619	1.43e-18	2.12e-16	Ccdc15	245902	coiled-coil domain containing 15 [Source:MGI Symbol;Acc:MGI:2444488]	protein_coding
ENSMUSG00000040952	3790	-2.21	0.261	1.65e-18	2.42e-16	Rps19	20085	ribosomal protein S19 [Source:MGI Symbol;Acc:MGI:1333780]	protein_coding
ENSMUSG00000037887	2320	-2.89	0.346	1.91e-18	2.78e-16	Dusp8	18218	dual specificity phosphatase 8 [Source:MGI Symbol;Acc:MGI:106626]	protein_coding
ENSMUSG00000019907	9590	-5.07	0.611	1.98e-18	2.86e-16	Ppp1r12a	17931	protein phosphatase 1, regulatory subunit 12A [Source:MGI Symbol;Acc:MGI:1309528]	protein_coding
ENSMUSG00000017309	59.5	-7.33	0.871	2.13e-18	3.04e-16	Cd300lg	52685	CD300 molecule like family member G [Source:MGI Symbol;Acc:MGI:1289168]	protein_coding
ENSMUSG00000068923	21100	-4.24	0.511	2.3e-18	3.26e-16	Syt11	229521	synaptotagmin XI [Source:MGI Symbol;Acc:MGI:1859547]	protein_coding
ENSMUSG00000015568	2320	-3.14	0.375	2.64e-18	3.7e-16	Lpl	16956	lipoprotein lipase [Source:MGI Symbol;Acc:MGI:96820]	protein_coding
ENSMUSG00000026304	33.2	-2.48	0.294	3.1e-18	4.3e-16	Rab17	19329	RAB17, member RAS oncogene family [Source:MGI Symbol;Acc:MGI:104640]	protein_coding
ENSMUSG00000028333	55100	-5.3	0.637	3.17e-18	4.3e-16	Anp32b	67628	acidic (leucine-rich) nuclear phosphoprotein 32 family, member B [Source:MGI Symbol;Acc:MGI:1914878]	protein_coding
ENSMUSG00000030067	10500	-4.17	0.506	3.2e-18	4.3e-16	Foxp1	108655	forkhead box P1 [Source:MGI Symbol;Acc:MGI:1914004]	protein_coding
ENSMUSG00000037738	84.2	-5	0.602	3.2e-18	4.3e-16	Nek5	330721	NIMA (never in mitosis gene a)-related expressed kinase 5 [Source:MGI Symbol;Acc:MGI:2142824]	protein_coding
ENSMUSG00000097392	9170	-4.48	0.542	3.21e-18	4.3e-16	Thoc2l	100042165	THO complex subunit 2-like [Source:MGI Symbol;Acc:MGI:3040669]	protein_coding
ENSMUSG00000049303	397	-4.89	0.602	4.02e-18	5.31e-16	Syt12	171180	synaptotagmin XII [Source:MGI Symbol;Acc:MGI:2159601]	protein_coding
ENSMUSG00000025898	5770	-5.05	0.618	4.03e-18	5.31e-16	Cwf19l2	244672	CWF19-like 2, cell cycle control (S. pombe) [Source:MGI Symbol;Acc:MGI:1918023]	protein_coding
ENSMUSG00000055436	36900	-5.07	0.615	4.17e-18	5.44e-16	Srsf11	69207	serine and arginine-rich splicing factor 11 [Source:MGI Symbol;Acc:MGI:1916457]	protein_coding
ENSMUSG00000028248	14700	-4.61	0.558	4.38e-18	5.66e-16	Pnisr	66625	PNN interacting serine/arginine-rich [Source:MGI Symbol;Acc:MGI:1913875]	protein_coding
ENSMUSG00000043991	10000	-4.13	0.498	4.53e-18	5.82e-16	Pura	19290	purine rich element binding protein A [Source:MGI Symbol;Acc:MGI:103079]	protein_coding
ENSMUSG00000078240	97.4	-4.82	0.606	5.13e-18	6.5e-16	Gm3550		predicted gene 3550 [Source:MGI Symbol;Acc:MGI:3781727]	protein_coding
ENSMUSG00000003410	2460	-3.74	0.455	5.17e-18	6.5e-16	Elavl3	15571	ELAV like RNA binding protein 3 [Source:MGI Symbol;Acc:MGI:109157]	protein_coding
ENSMUSG00000029245	161	-5.25	0.637	5.19e-18	6.5e-16	Epha5	13839	Eph receptor A5 [Source:MGI Symbol;Acc:MGI:99654]	protein_coding
ENSMUSG00000047787	262	-4.56	0.567	5.26e-18	6.53e-16	Flrt1	396184	fibronectin leucine rich transmembrane protein 1 [Source:MGI Symbol;Acc:MGI:3026647]	protein_coding
ENSMUSG00000030688	7910	-2.51	0.301	6.01e-18	7.4e-16	Stard10	56018	START domain containing 10 [Source:MGI Symbol;Acc:MGI:1860093]	protein_coding
ENSMUSG00000089715	7300	-2.13	0.256	6.36e-18	7.77e-16	Cbx6	494448	chromobox 6 [Source:MGI Symbol;Acc:MGI:3512628]	protein_coding
ENSMUSG00000058833	1230	-2.63	0.316	6.5e-18	7.87e-16	Rex1bd	66462	required for excision 1-B domain containing [Source:MGI Symbol;Acc:MGI:1913712]	protein_coding
ENSMUSG00000048118	5210	-4.78	0.58	7.1e-18	8.53e-16	Arid4a	238247	AT rich interactive domain 4A (RBP1-like) [Source:MGI Symbol;Acc:MGI:2444354]	protein_coding
ENSMUSG00000018395	3570	-4.27	0.52	8.12e-18	9.69e-16	Kif3a	16568	kinesin family member 3A [Source:MGI Symbol;Acc:MGI:107689]	protein_coding
ENSMUSG00000027309	7790	-4.22	0.525	8.27e-18	9.79e-16	4930402H24Rik	228602	RIKEN cDNA 4930402H24 gene [Source:MGI Symbol;Acc:MGI:1923029]	protein_coding
ENSMUSG00000045991	11800	-3.57	0.436	8.35e-18	9.81e-16	Onecut2	225631	one cut domain, family member 2 [Source:MGI Symbol;Acc:MGI:1891408]	protein_coding
ENSMUSG00000035944	528	-3.08	0.378	8.55e-18	9.97e-16	Ttc38	239570	tetratricopeptide repeat domain 38 [Source:MGI Symbol;Acc:MGI:2146198]	protein_coding
ENSMUSG00000045128	5850	-2.34	0.28	8.69e-18	1.01e-15	Rpl18a	76808	ribosomal protein L18A [Source:MGI Symbol;Acc:MGI:1924058]	protein_coding
ENSMUSG00000041020	14000	-5.07	0.621	8.98e-18	1.03e-15	Map7d2	78283	MAP7 domain containing 2 [Source:MGI Symbol;Acc:MGI:1917474]	protein_coding
ENSMUSG00000027160	9430	-4.17	0.526	9.03e-18	1.03e-15	Ccdc34	68201	coiled-coil domain containing 34 [Source:MGI Symbol;Acc:MGI:1915451]	protein_coding
ENSMUSG00000060739	3870	-3.4	0.415	1.01e-17	1.14e-15	Nsa2	59050	NSA2 ribosome biogenesis homolog [Source:MGI Symbol;Acc:MGI:1913883]	protein_coding
ENSMUSG00000086228	35.6	-6.6	0.813	1.03e-17	1.16e-15	Ubap1l	208080	ubiquitin-associated protein 1-like [Source:MGI Symbol;Acc:MGI:2685360]	protein_coding
ENSMUSG00000028069	5940	-5.07	0.626	1.1e-17	1.23e-15	Gpatch4	66614	G patch domain containing 4 [Source:MGI Symbol;Acc:MGI:1913864]	protein_coding
ENSMUSG00000056987	25.7	-6.29	0.762	1.14e-17	1.25e-15	Fam71d	70897	family with sequence similarity 71, member D [Source:MGI Symbol;Acc:MGI:1918147]	protein_coding
ENSMUSG00000030406	1250	-2.98	0.361	1.14e-17	1.25e-15	Gipr	381853	gastric inhibitory polypeptide receptor [Source:MGI Symbol;Acc:MGI:1352753]	protein_coding
ENSMUSG00000028484	41400	-4.83	0.592	1.23e-17	1.35e-15	Psip1	101739	PC4 and SFRS1 interacting protein 1 [Source:MGI Symbol;Acc:MGI:2142116]	protein_coding
ENSMUSG00000053783	97.4	-5.36	0.672	1.31e-17	1.41e-15	1700016K19Rik	74230	RIKEN cDNA 1700016K19 gene [Source:MGI Symbol;Acc:MGI:1921480]	protein_coding
ENSMUSG00000021716	6920	-4.73	0.611	1.5e-17	1.61e-15	Srek1ip1	67288	splicing regulatory glutamine/lysine-rich protein 1interacting protein 1 [Source:MGI Symbol;Acc:MGI:1914538]	protein_coding
ENSMUSG00000026988	440	-1.23	0.145	1.55e-17	1.65e-15	Wdsub1	72137	WD repeat, SAM and U-box domain containing 1 [Source:MGI Symbol;Acc:MGI:1919387]	protein_coding
ENSMUSG00000031370	12000	-5.54	0.693	1.55e-17	1.65e-15	Zrsr2	22184	zinc finger (CCCH type), RNA binding motif and serine/arginine rich 2 [Source:MGI Symbol;Acc:MGI:103287]	protein_coding
ENSMUSG00000025270	61.1	-5.67	0.712	1.59e-17	1.68e-15	Alas2	11656	aminolevulinic acid synthase 2, erythroid [Source:MGI Symbol;Acc:MGI:87990]	protein_coding
ENSMUSG00000001948	876	-3.64	0.447	1.65e-17	1.72e-15	Spa17	20686	sperm autoantigenic protein 17 [Source:MGI Symbol;Acc:MGI:1333778]	protein_coding
ENSMUSG00000041235	21800	-4.94	0.621	1.71e-17	1.78e-15	Chd7	320790	chromodomain helicase DNA binding protein 7 [Source:MGI Symbol;Acc:MGI:2444748]	protein_coding
ENSMUSG00000030122	57100	-5.26	0.653	1.83e-17	1.89e-15	Ptms	69202	parathymosin [Source:MGI Symbol;Acc:MGI:1916452]	protein_coding
ENSMUSG00000037885	429	2.42	0.293	1.86e-17	1.91e-15	Stk35	67333	serine/threonine kinase 35 [Source:MGI Symbol;Acc:MGI:1914583]	protein_coding
ENSMUSG00000044505	71.7	-2.94	0.366	2.02e-17	2.06e-15	Lingo4	320747	leucine rich repeat and Ig domain containing 4 [Source:MGI Symbol;Acc:MGI:2444651]	protein_coding
ENSMUSG00000047473	1210	-4.56	0.562	2.21e-17	2.24e-15	Zfp30	22693	zinc finger protein 30 [Source:MGI Symbol;Acc:MGI:99178]	protein_coding
ENSMUSG00000001741	33	-6.75	0.838	2.26e-17	2.26e-15	Il16	16170	interleukin 16 [Source:MGI Symbol;Acc:MGI:1270855]	protein_coding
ENSMUSG00000057649	9170	-5.15	0.646	2.26e-17	2.26e-15	Brd9	105246	bromodomain containing 9 [Source:MGI Symbol;Acc:MGI:2145317]	protein_coding
ENSMUSG00000045994	207	-3.13	0.384	2.51e-17	2.49e-15	B3gat1	76898	beta-1,3-glucuronyltransferase 1 (glucuronosyltransferase P) [Source:MGI Symbol;Acc:MGI:1924148]	protein_coding
ENSMUSG00000031107	9130	-5.13	0.646	2.65e-17	2.61e-15	Rbmx2	209003	RNA binding motif protein, X-linked 2 [Source:MGI Symbol;Acc:MGI:1919414]	protein_coding
ENSMUSG00000063870	62700	-5.11	0.635	2.88e-17	2.82e-15	Chd4	107932	chromodomain helicase DNA binding protein 4 [Source:MGI Symbol;Acc:MGI:1344380]	protein_coding
ENSMUSG00000074240	92.8	-2.07	0.252	2.9e-17	2.82e-15	Cib3	234421	calcium and integrin binding family member 3 [Source:MGI Symbol;Acc:MGI:2685953]	protein_coding
ENSMUSG00000022521	11800	-4.77	0.602	2.96e-17	2.85e-15	Crebbp	12914	CREB binding protein [Source:MGI Symbol;Acc:MGI:1098280]	protein_coding
ENSMUSG00000031807	914	-1.99	0.243	2.97e-17	2.85e-15	Pgls	66171	6-phosphogluconolactonase [Source:MGI Symbol;Acc:MGI:1913421]	protein_coding
ENSMUSG00000024869	181	-5.7	0.726	3.13e-17	2.98e-15	Gm49405		predicted gene, 49405 [Source:MGI Symbol;Acc:MGI:6155029]	protein_coding
ENSMUSG00000044876	554	-2.59	0.319	3.14e-17	2.98e-15	Zfp444	72667	zinc finger protein 444 [Source:MGI Symbol;Acc:MGI:1923365]	protein_coding
ENSMUSG00000063457	15500	-2.32	0.284	3.33e-17	3.14e-15	Rps15	20054	ribosomal protein S15 [Source:MGI Symbol;Acc:MGI:98117]	protein_coding
ENSMUSG00000031425	794	-4.45	0.571	3.62e-17	3.39e-15	Plp1	18823	proteolipid protein (myelin) 1 [Source:MGI Symbol;Acc:MGI:97623]	protein_coding
ENSMUSG00000043241	16600	-5.11	0.641	3.73e-17	3.47e-15	Upf2	326622	UPF2 regulator of nonsense transcripts homolog (yeast) [Source:MGI Symbol;Acc:MGI:2449307]	protein_coding
ENSMUSG00000010755	12400	-4.59	0.575	3.84e-17	3.55e-15	Cars	27267	cysteinyl-tRNA synthetase [Source:MGI Symbol;Acc:MGI:1351477]	protein_coding
ENSMUSG00000020101	79	-4.37	0.557	4.05e-17	3.73e-15	Vsir	74048	V-set immunoregulatory receptor [Source:MGI Symbol;Acc:MGI:1921298]	protein_coding
ENSMUSG00000041921	719	-2.38	0.291	4.52e-17	4.13e-15	Metap1d	66559	methionyl aminopeptidase type 1D (mitochondrial) [Source:MGI Symbol;Acc:MGI:1913809]	protein_coding
ENSMUSG00000036572	19700	-4.14	0.514	4.62e-17	4.2e-15	Upf3b	68134	UPF3 regulator of nonsense transcripts homolog B (yeast) [Source:MGI Symbol;Acc:MGI:1915384]	protein_coding
ENSMUSG00000003812	1570	-4.84	0.627	4.7e-17	4.25e-15	Dnase2a	13423	deoxyribonuclease II alpha [Source:MGI Symbol;Acc:MGI:1329019]	protein_coding
ENSMUSG00000029407	3100	1.3	0.158	4.89e-17	4.39e-15	Uso1	56041	USO1 vesicle docking factor [Source:MGI Symbol;Acc:MGI:1929095]	protein_coding
ENSMUSG00000037958	10500	-4.62	0.579	5.34e-17	4.76e-15	Nsrp1	237859	nuclear speckle regulatory protein 1 [Source:MGI Symbol;Acc:MGI:2144305]	protein_coding
ENSMUSG00000028266	245	-2.94	0.364	5.49e-17	4.87e-15	Lmo4	16911	LIM domain only 4 [Source:MGI Symbol;Acc:MGI:109360]	protein_coding
ENSMUSG00000021675	49.4	-7.91	1.01	5.53e-17	4.88e-15	F2rl2	14064	coagulation factor II (thrombin) receptor-like 2 [Source:MGI Symbol;Acc:MGI:1298208]	protein_coding
ENSMUSG00000030180	7420	-4.26	0.536	5.63e-17	4.94e-15	Kdm5a	214899	lysine (K)-specific demethylase 5A [Source:MGI Symbol;Acc:MGI:2136980]	protein_coding
ENSMUSG00000042851	2370	-4.37	0.587	5.73e-17	5e-15	Zc3h6	78751	zinc finger CCCH type containing 6 [Source:MGI Symbol;Acc:MGI:1926001]	protein_coding
ENSMUSG00000041777	665	-4.4	0.553	5.98e-17	5.19e-15	Cir1	66935	corepressor interacting with RBPJ, 1 [Source:MGI Symbol;Acc:MGI:1914185]	protein_coding
ENSMUSG00000038538	13100	-4.44	0.557	6.1e-17	5.26e-15	Ubn2	320538	ubinuclein 2 [Source:MGI Symbol;Acc:MGI:2444236]	protein_coding
ENSMUSG00000049357	65.8	-4.7	0.61	6.2e-17	5.32e-15	Brd8dc	271508	BRD8 domain containing [Source:MGI Symbol;Acc:MGI:3045347]	protein_coding
ENSMUSG00000026083	38900	-4.76	0.598	6.39e-17	5.45e-15	Eif5b	226982	eukaryotic translation initiation factor 5B [Source:MGI Symbol;Acc:MGI:2441772]	protein_coding
ENSMUSG00000024871	29.9	-3.66	0.46	6.55e-17	5.56e-15	Doc2g	60425	double C2, gamma [Source:MGI Symbol;Acc:MGI:1926250]	protein_coding
ENSMUSG00000042035	294	-4.26	0.549	7.4e-17	6.24e-15	Igsf3	78908	immunoglobulin superfamily, member 3 [Source:MGI Symbol;Acc:MGI:1926158]	protein_coding
ENSMUSG00000022000	9940	-4.76	0.596	7.58e-17	6.36e-15	Zc3h13	67302	zinc finger CCCH type containing 13 [Source:MGI Symbol;Acc:MGI:1914552]	protein_coding
ENSMUSG00000022054	18900	-5.12	0.655	7.64e-17	6.38e-15	Nefm	18040	neurofilament, medium polypeptide [Source:MGI Symbol;Acc:MGI:97314]	protein_coding
ENSMUSG00000053477	4550	-2.52	0.318	8.01e-17	6.65e-15	Tcf4	21413	transcription factor 4 [Source:MGI Symbol;Acc:MGI:98506]	protein_coding
ENSMUSG00000015542	859	-3.45	0.432	8.27e-17	6.83e-15	Nat9	66176	N-acetyltransferase 9 (GCN5-related, putative) [Source:MGI Symbol;Acc:MGI:1913426]	protein_coding
ENSMUSG00000027304	8590	-4.15	0.529	8.34e-17	6.85e-15	Rtf1	76246	RTF1, Paf1/RNA polymerase II complex component [Source:MGI Symbol;Acc:MGI:1309480]	protein_coding
ENSMUSG00000022544	3470	-4.86	0.633	8.97e-17	7.32e-15	Eef2kmt	70511	eukaryotic elongation factor 2 lysine methyltransferase [Source:MGI Symbol;Acc:MGI:1917761]	protein_coding
ENSMUSG00000031465	153	1.96	0.238	9.64e-17	7.83e-15	Angpt2	11601	angiopoietin 2 [Source:MGI Symbol;Acc:MGI:1202890]	protein_coding
ENSMUSG00000032518	24100	-3.09	0.393	1e-16	8.12e-15	Rpsa	16785	ribosomal protein SA [Source:MGI Symbol;Acc:MGI:105381]	protein_coding
ENSMUSG00000004934	900	-2.34	0.291	1.08e-16	8.68e-15	Pias4	59004	protein inhibitor of activated STAT 4 [Source:MGI Symbol;Acc:MGI:2136940]	protein_coding
ENSMUSG00000008206	643	-4.04	0.531	1.1e-16	8.79e-15	Cers4	67260	ceramide synthase 4 [Source:MGI Symbol;Acc:MGI:1914510]	protein_coding
ENSMUSG00000021010	648	-3.22	0.424	1.17e-16	9.32e-15	Npas3	27386	neuronal PAS domain protein 3 [Source:MGI Symbol;Acc:MGI:1351610]	protein_coding
ENSMUSG00000038248	5550	-3.49	0.447	1.19e-16	9.4e-15	Sobp	109205	sine oculis binding protein [Source:MGI Symbol;Acc:MGI:1924427]	protein_coding
ENSMUSG00000028655	46.2	2.38	0.287	1.27e-16	9.99e-15	Mfsd2a	76574	major facilitator superfamily domain containing 2A [Source:MGI Symbol;Acc:MGI:1923824]	protein_coding
ENSMUSG00000058503	6010	-4.79	0.612	1.29e-16	1.01e-14	Fam133b	68152	family with sequence similarity 133, member B [Source:MGI Symbol;Acc:MGI:1915402]	protein_coding
ENSMUSG00000028391	524	-3.06	0.388	1.33e-16	1.03e-14	Wdr31	71354	WD repeat domain 31 [Source:MGI Symbol;Acc:MGI:1918604]	protein_coding
ENSMUSG00000074899	130	-1.63	0.202	1.38e-16	1.07e-14	Sptbn5	640524	spectrin beta, non-erythrocytic 5 [Source:MGI Symbol;Acc:MGI:2685200]	protein_coding
ENSMUSG00000041895	1710	1.85	0.229	1.45e-16	1.12e-14	Wipi1	52639	WD repeat domain, phosphoinositide interacting 1 [Source:MGI Symbol;Acc:MGI:1261864]	protein_coding
ENSMUSG00000022558	858	-1.47	0.181	1.5e-16	1.15e-14	Mroh1	223658	maestro heat-like repeat family member 1 [Source:MGI Symbol;Acc:MGI:2442558]	protein_coding
ENSMUSG00000028565	305	-2.67	0.344	1.51e-16	1.15e-14	Nfia	18027	nuclear factor I/A [Source:MGI Symbol;Acc:MGI:108056]	protein_coding
ENSMUSG00000046607	25.4	-4.63	0.603	1.52e-16	1.15e-14	Hrk	12123	harakiri, BCL2 interacting protein (contains only BH3 domain) [Source:MGI Symbol;Acc:MGI:1201608]	protein_coding
ENSMUSG00000020601	344	1.95	0.241	1.52e-16	1.15e-14	Trib2	217410	tribbles pseudokinase 2 [Source:MGI Symbol;Acc:MGI:2145021]	protein_coding
ENSMUSG00000038398	3590	-4.17	0.528	1.6e-16	1.2e-14	Upf3a	67031	UPF3 regulator of nonsense transcripts homolog A (yeast) [Source:MGI Symbol;Acc:MGI:1914281]	protein_coding
ENSMUSG00000027009	5700	-4.97	0.629	1.63e-16	1.22e-14	Itga4	16401	integrin alpha 4 [Source:MGI Symbol;Acc:MGI:96603]	protein_coding
ENSMUSG00000024483	15100	-4.91	0.639	1.63e-16	1.22e-14	Ankhd1	108857	ankyrin repeat and KH domain containing 1 [Source:MGI Symbol;Acc:MGI:1921733]	protein_coding
ENSMUSG00000024613	9650	-5.09	0.673	1.71e-16	1.27e-14	Tcof1	21453	treacle ribosome biogenesis factor 1 [Source:MGI Symbol;Acc:MGI:892003]	protein_coding
ENSMUSG00000053310	437	-4.49	0.598	1.78e-16	1.31e-14	Nrgn	64011	neurogranin [Source:MGI Symbol;Acc:MGI:1927184]	protein_coding
ENSMUSG00000038872	2640	-3.35	0.427	1.85e-16	1.35e-14	Zfhx3	11906	zinc finger homeobox 3 [Source:MGI Symbol;Acc:MGI:99948]	protein_coding
ENSMUSG00000071553	55.2	2.47	0.301	1.85e-16	1.35e-14	Cpa2	232680	carboxypeptidase A2, pancreatic [Source:MGI Symbol;Acc:MGI:3617840]	protein_coding
ENSMUSG00000039219	8730	-4.46	0.566	1.97e-16	1.43e-14	Arid4b	94246	AT rich interactive domain 4B (RBP1-like) [Source:MGI Symbol;Acc:MGI:2137512]	protein_coding
ENSMUSG00000033306	3040	-2.75	0.348	2e-16	1.45e-14	Lpp	210126	LIM domain containing preferred translocation partner in lipoma [Source:MGI Symbol;Acc:MGI:2441849]	protein_coding
ENSMUSG00000044442	2420	-3.44	0.439	2.06e-16	1.48e-14	N6amt1	67768	N-6 adenine-specific DNA methyltransferase 1 (putative) [Source:MGI Symbol;Acc:MGI:1915018]	protein_coding
ENSMUSG00000021986	669	-3.72	0.485	2.11e-16	1.51e-14	Amer2	72125	APC membrane recruitment 2 [Source:MGI Symbol;Acc:MGI:1919375]	protein_coding
ENSMUSG00000001131	64.5	-6.37	0.813	2.18e-16	1.56e-14	Timp1	21857	tissue inhibitor of metalloproteinase 1 [Source:MGI Symbol;Acc:MGI:98752]	protein_coding
ENSMUSG00000023170	7210	-4.58	0.59	2.21e-16	1.57e-14	Gps2	56310	G protein pathway suppressor 2 [Source:MGI Symbol;Acc:MGI:1891751]	protein_coding
ENSMUSG00000022610	255	-1.99	0.25	2.27e-16	1.6e-14	Mapk12	29857	mitogen-activated protein kinase 12 [Source:MGI Symbol;Acc:MGI:1353438]	protein_coding
ENSMUSG00000061755	6640	-3.9	0.496	2.33e-16	1.64e-14	Bod1l	665775	biorientation of chromosomes in cell division 1-like [Source:MGI Symbol;Acc:MGI:2444804]	protein_coding
ENSMUSG00000062376	1490	-3.54	0.456	2.38e-16	1.67e-14	Borcs7	66439	BLOC-1 related complex subunit 7 [Source:MGI Symbol;Acc:MGI:1913689]	protein_coding
ENSMUSG00000043924	160	-2.92	0.371	2.43e-16	1.69e-14	Ncmap	230822	noncompact myelin associated protein [Source:MGI Symbol;Acc:MGI:2444888]	protein_coding
ENSMUSG00000036641	341	-5.07	0.659	2.65e-16	1.84e-14	Ccdc148	227933	coiled-coil domain containing 148 [Source:MGI Symbol;Acc:MGI:3039583]	protein_coding
ENSMUSG00000038762	21900	-4.69	0.605	2.72e-16	1.88e-14	Abcf1	224742	ATP-binding cassette, sub-family F (GCN20), member 1 [Source:MGI Symbol;Acc:MGI:1351658]	protein_coding
ENSMUSG00000030124	45.3	-3.39	0.436	2.73e-16	1.88e-14	Lag3	16768	lymphocyte-activation gene 3 [Source:MGI Symbol;Acc:MGI:106588]	protein_coding
ENSMUSG00000029769	1230	-3.57	0.454	2.82e-16	1.92e-14	Ccdc136	232664	coiled-coil domain containing 136 [Source:MGI Symbol;Acc:MGI:1918128]	protein_coding
ENSMUSG00000044167	2990	-2.89	0.371	2.83e-16	1.92e-14	Foxo1	56458	forkhead box O1 [Source:MGI Symbol;Acc:MGI:1890077]	protein_coding
ENSMUSG00000034949	212	-1.42	0.177	2.83e-16	1.92e-14	Zfr2	103406	zinc finger RNA binding protein 2 [Source:MGI Symbol;Acc:MGI:2143792]	protein_coding
ENSMUSG00000025427	548	-4.06	0.533	3.05e-16	2.05e-14	Rnf165	225743	ring finger protein 165 [Source:MGI Symbol;Acc:MGI:2444521]	protein_coding
ENSMUSG00000074793	563	-2.74	0.347	3.06e-16	2.05e-14	Hspa12b	72630	heat shock protein 12B [Source:MGI Symbol;Acc:MGI:1919880]	protein_coding
ENSMUSG00000095041	20100	-4.24	0.558	3.06e-16	2.05e-14	AC149090.1		NULL	protein_coding
ENSMUSG00000059708	2110	-4.49	0.589	3.07e-16	2.05e-14	Akap17b	338351	A kinase (PRKA) anchor protein 17B [Source:MGI Symbol;Acc:MGI:2443758]	protein_coding
ENSMUSG00000079415	67.4	-5.24	0.684	3.14e-16	2.08e-14	Cntf	12803	ciliary neurotrophic factor [Source:MGI Symbol;Acc:MGI:88439]	protein_coding
ENSMUSG00000078607	115	-2.03	0.256	3.14e-16	2.08e-14	1810010H24Rik	69066	RIKEN cDNA 1810010H24 gene [Source:MGI Symbol;Acc:MGI:1916316]	protein_coding
ENSMUSG00000029623	66700	-4.88	0.645	3.21e-16	2.12e-14	Pdap1	231887	PDGFA associated protein 1 [Source:MGI Symbol;Acc:MGI:2448536]	protein_coding
ENSMUSG00000038056	15100	-5.05	0.666	3.26e-16	2.14e-14	Kmt2c	231051	lysine (K)-specific methyltransferase 2C [Source:MGI Symbol;Acc:MGI:2444959]	protein_coding
ENSMUSG00000035202	343000	-5.2	0.717	3.39e-16	2.21e-14	Lars2	102436	leucyl-tRNA synthetase, mitochondrial [Source:MGI Symbol;Acc:MGI:2142973]	protein_coding
ENSMUSG00000039166	1260	-4.73	0.614	3.44e-16	2.23e-14	Akap7	432442	A kinase (PRKA) anchor protein 7 [Source:MGI Symbol;Acc:MGI:1859150]	protein_coding
ENSMUSG00000033318	95.7	-2.39	0.303	3.79e-16	2.45e-14	Gstt2	14872	glutathione S-transferase, theta 2 [Source:MGI Symbol;Acc:MGI:106188]	protein_coding
ENSMUSG00000024002	19400	-4.65	0.612	3.84e-16	2.47e-14	Brd4	57261	bromodomain containing 4 [Source:MGI Symbol;Acc:MGI:1888520]	protein_coding
ENSMUSG00000020936	21300	-4.51	0.587	3.84e-16	2.47e-14	Nmt1	18107	N-myristoyltransferase 1 [Source:MGI Symbol;Acc:MGI:102579]	protein_coding
ENSMUSG00000029761	5140	-4.8	0.616	3.95e-16	2.52e-14	Cald1	109624	caldesmon 1 [Source:MGI Symbol;Acc:MGI:88250]	protein_coding
ENSMUSG00000054999	378	-5.43	0.708	4.07e-16	2.59e-14	Naaladl1	381204	N-acetylated alpha-linked acidic dipeptidase-like 1 [Source:MGI Symbol;Acc:MGI:2685810]	protein_coding
ENSMUSG00000032606	3860	-4.23	0.555	4.1e-16	2.6e-14	Nicn1	66257	nicolin 1 [Source:MGI Symbol;Acc:MGI:1913507]	protein_coding
ENSMUSG00000067367	12600	-4.89	0.64	4.31e-16	2.72e-14	Lyar	17089	Ly1 antibody reactive clone [Source:MGI Symbol;Acc:MGI:107470]	protein_coding
ENSMUSG00000036241	2740	-2.31	0.295	4.36e-16	2.74e-14	Ube2r2	67615	ubiquitin-conjugating enzyme E2R 2 [Source:MGI Symbol;Acc:MGI:1914865]	protein_coding
ENSMUSG00000028427	79.2	-4.62	0.603	4.74e-16	2.96e-14	Aqp7	11832	aquaporin 7 [Source:MGI Symbol;Acc:MGI:1314647]	protein_coding
ENSMUSG00000035021	2030	-4.35	0.567	4.76e-16	2.96e-14	Baz1a	217578	bromodomain adjacent to zinc finger domain 1A [Source:MGI Symbol;Acc:MGI:1309478]	protein_coding
ENSMUSG00000017747	2990	-4.1	0.558	4.85e-16	3e-14	Ghdc	80860	GH3 domain containing [Source:MGI Symbol;Acc:MGI:1931556]	protein_coding
ENSMUSG00000031245	10700	-4.75	0.614	4.87e-16	3e-14	Hmgn5	50887	high-mobility group nucleosome binding domain 5 [Source:MGI Symbol;Acc:MGI:1355295]	protein_coding
ENSMUSG00000059395	134	-3.73	0.482	4.88e-16	3e-14	Nkapl	66707	NFKB activating protein-like [Source:MGI Symbol;Acc:MGI:1913957]	protein_coding
ENSMUSG00000018882	3680	-4.56	0.596	4.96e-16	3.04e-14	Mrpl45	67036	mitochondrial ribosomal protein L45 [Source:MGI Symbol;Acc:MGI:1914286]	protein_coding
ENSMUSG00000021025	1720	-3.17	0.415	5.16e-16	3.15e-14	Nfkbia	18035	nuclear factor of kappa light polypeptide gene enhancer in B cells inhibitor, alpha [Source:MGI Symbol;Acc:MGI:104741]	protein_coding
ENSMUSG00000037243	233	-2.13	0.271	5.19e-16	3.16e-14	Zfp692	103836	zinc finger protein 692 [Source:MGI Symbol;Acc:MGI:2144276]	protein_coding
ENSMUSG00000042895	25.1	-5.8	0.748	5.24e-16	3.17e-14	Abra	223513	actin-binding Rho activating protein [Source:MGI Symbol;Acc:MGI:2444891]	protein_coding
ENSMUSG00000005952	39.7	2.53	0.313	5.25e-16	3.17e-14	Trpv1	193034	transient receptor potential cation channel, subfamily V, member 1 [Source:MGI Symbol;Acc:MGI:1341787]	protein_coding
ENSMUSG00000055022	625	1.95	0.247	5.27e-16	3.17e-14	Cntn1	12805	contactin 1 [Source:MGI Symbol;Acc:MGI:105980]	protein_coding
ENSMUSG00000060032	1390	-3.02	0.393	5.33e-16	3.19e-14	H2aj	232440	H2J.A histone [Source:MGI Symbol;Acc:MGI:3606192]	protein_coding
ENSMUSG00000068614	56.1	-4.77	0.625	5.63e-16	3.34e-14	Actc1	11464	actin, alpha, cardiac muscle 1 [Source:MGI Symbol;Acc:MGI:87905]	protein_coding
ENSMUSG00000068101	1040	-2.68	0.347	5.63e-16	3.34e-14	Cenpm	66570	centromere protein M [Source:MGI Symbol;Acc:MGI:1913820]	protein_coding
ENSMUSG00000049112	626	2.13	0.273	5.64e-16	3.34e-14	Oxtr	18430	oxytocin receptor [Source:MGI Symbol;Acc:MGI:109147]	protein_coding
ENSMUSG00000048249	2020	-3.97	0.51	5.93e-16	3.5e-14	Crebrf	77128	CREB3 regulatory factor [Source:MGI Symbol;Acc:MGI:1924378]	protein_coding
ENSMUSG00000070883	578	-4.34	0.57	6.17e-16	3.62e-14	Ccdc173	75051	coiled-coil domain containing 173 [Source:MGI Symbol;Acc:MGI:1923100]	protein_coding
ENSMUSG00000009418	6370	-3.4	0.441	6.58e-16	3.85e-14	Nav1	215690	neuron navigator 1 [Source:MGI Symbol;Acc:MGI:2183683]	protein_coding
ENSMUSG00000058396	129	-4.52	0.597	6.7e-16	3.9e-14	Gpr182	11536	G protein-coupled receptor 182 [Source:MGI Symbol;Acc:MGI:109545]	protein_coding
ENSMUSG00000034390	18600	-4.96	0.658	6.86e-16	3.98e-14	Cmip	74440	c-Maf inducing protein [Source:MGI Symbol;Acc:MGI:1921690]	protein_coding
ENSMUSG00000022641	17300	-4.91	0.646	7.09e-16	4.1e-14	Bbx	70508	bobby sox HMG box containing [Source:MGI Symbol;Acc:MGI:1917758]	protein_coding
ENSMUSG00000073643	3480	-3.85	0.513	7.11e-16	4.1e-14	Wdfy1	69368	WD repeat and FYVE domain containing 1 [Source:MGI Symbol;Acc:MGI:1916618]	protein_coding
ENSMUSG00000020609	84.1	2.02	0.252	7.31e-16	4.2e-14	Apob	238055	apolipoprotein B [Source:MGI Symbol;Acc:MGI:88052]	protein_coding
ENSMUSG00000025959	2830	-3.23	0.419	7.42e-16	4.24e-14	Klf7	93691	Kruppel-like factor 7 (ubiquitous) [Source:MGI Symbol;Acc:MGI:1935151]	protein_coding
ENSMUSG00000032827	1620	-4.29	0.578	7.45e-16	4.25e-14	Ppp1r9a	243725	protein phosphatase 1, regulatory subunit 9A [Source:MGI Symbol;Acc:MGI:2442401]	protein_coding
ENSMUSG00000003199	1940	-2.4	0.31	7.51e-16	4.26e-14	Mpnd	68047	MPN domain containing [Source:MGI Symbol;Acc:MGI:1915297]	protein_coding
ENSMUSG00000034059	217	-1.73	0.219	7.53e-16	4.26e-14	Ypel4	241525	yippee like 4 [Source:MGI Symbol;Acc:MGI:3605071]	protein_coding
ENSMUSG00000002107	3370	-2.56	0.33	7.88e-16	4.44e-14	Celf2	14007	CUGBP, Elav-like family member 2 [Source:MGI Symbol;Acc:MGI:1338822]	protein_coding
ENSMUSG00000060441	107	-5.06	0.666	8.05e-16	4.52e-14	Trim5	667823	tripartite motif-containing 5 [Source:MGI Symbol;Acc:MGI:3646853]	protein_coding
ENSMUSG00000052684	2030	-3.16	0.415	8.1e-16	4.53e-14	Jun	16476	jun proto-oncogene [Source:MGI Symbol;Acc:MGI:96646]	protein_coding
ENSMUSG00000039542	11500	-4.34	0.604	8.26e-16	4.61e-14	Ncam1	17967	neural cell adhesion molecule 1 [Source:MGI Symbol;Acc:MGI:97281]	protein_coding
ENSMUSG00000041202	3110	-3.86	0.51	8.55e-16	4.74e-14	Pla2g2d	18782	phospholipase A2, group IID [Source:MGI Symbol;Acc:MGI:1341796]	protein_coding
ENSMUSG00000071064	7050	-4.26	0.573	8.58e-16	4.74e-14	Zfp827	622675	zinc finger protein 827 [Source:MGI Symbol;Acc:MGI:2444807]	protein_coding
ENSMUSG00000018501	37100	-4.3	0.57	8.81e-16	4.86e-14	Ncor1	20185	nuclear receptor co-repressor 1 [Source:MGI Symbol;Acc:MGI:1349717]	protein_coding
ENSMUSG00000049555	432	-3.94	0.526	8.89e-16	4.88e-14	Tmie	20776	transmembrane inner ear [Source:MGI Symbol;Acc:MGI:2159400]	protein_coding
ENSMUSG00000062382	70.5	-3.62	0.477	9.02e-16	4.94e-14	Ftl1-ps1	100862446	ferritin light polypeptide 1, pseudogene 1 [Source:MGI Symbol;Acc:MGI:3779109]	protein_coding
ENSMUSG00000015087	31900	-4.68	0.629	9.13e-16	4.98e-14	Rabl6	227624	RAB, member RAS oncogene family-like 6 [Source:MGI Symbol;Acc:MGI:2442633]	protein_coding
ENSMUSG00000037499	1760	-2.26	0.293	9.31e-16	5.06e-14	Nenf	66208	neuron derived neurotrophic factor [Source:MGI Symbol;Acc:MGI:1913458]	protein_coding
ENSMUSG00000030779	17700	-4.7	0.621	1.01e-15	5.45e-14	Rbbp6	19647	retinoblastoma binding protein 6, ubiquitin ligase [Source:MGI Symbol;Acc:MGI:894835]	protein_coding
ENSMUSG00000022185	25900	-4.45	0.586	1.01e-15	5.47e-14	Acin1	56215	apoptotic chromatin condensation inducer 1 [Source:MGI Symbol;Acc:MGI:1891824]	protein_coding
ENSMUSG00000049119	365	-1.69	0.215	1.05e-15	5.65e-14	Fam110b	242297	family with sequence similarity 110, member B [Source:MGI Symbol;Acc:MGI:1916593]	protein_coding
ENSMUSG00000043122	36.6	-8.32	1.18	1.06e-15	5.68e-14	A530016L24Rik	319942	RIKEN cDNA A530016L24 gene [Source:MGI Symbol;Acc:MGI:2443020]	protein_coding
ENSMUSG00000022358	2010	-4.44	0.578	1.07e-15	5.7e-14	Fbxo32	67731	F-box protein 32 [Source:MGI Symbol;Acc:MGI:1914981]	protein_coding
ENSMUSG00000030083	206	-1.8	0.229	1.1e-15	5.83e-14	Abtb1	80283	ankyrin repeat and BTB (POZ) domain containing 1 [Source:MGI Symbol;Acc:MGI:1933148]	protein_coding
ENSMUSG00000029389	3390	-3.96	0.527	1.1e-15	5.85e-14	Ddx55	67848	DEAD (Asp-Glu-Ala-Asp) box polypeptide 55 [Source:MGI Symbol;Acc:MGI:1915098]	protein_coding
ENSMUSG00000049823	1140	-4.04	0.532	1.12e-15	5.93e-14	Zbtb12	193736	zinc finger and BTB domain containing 12 [Source:MGI Symbol;Acc:MGI:88133]	protein_coding
ENSMUSG00000029559	6040	-3.65	0.488	1.14e-15	6e-14	2210016L21Rik	72357	RIKEN cDNA 2210016L21 gene [Source:MGI Symbol;Acc:MGI:1919607]	protein_coding
ENSMUSG00000036748	1340	-1.9	0.243	1.14e-15	6e-14	Cuedc2	67116	CUE domain containing 2 [Source:MGI Symbol;Acc:MGI:1914366]	protein_coding
ENSMUSG00000029714	1900	-3.59	0.483	1.19e-15	6.24e-14	Gigyf1	57330	GRB10 interacting GYF protein 1 [Source:MGI Symbol;Acc:MGI:1888677]	protein_coding
ENSMUSG00000024096	12400	-3.82	0.508	1.22e-15	6.34e-14	Ralbp1	19765	ralA binding protein 1 [Source:MGI Symbol;Acc:MGI:108466]	protein_coding
ENSMUSG00000042050	1170	-4.42	0.588	1.24e-15	6.45e-14	Wdr60	217935	WD repeat domain 60 [Source:MGI Symbol;Acc:MGI:2445085]	protein_coding
ENSMUSG00000043719	16700	-4.29	0.567	1.29e-15	6.68e-14	Col6a6	245026	collagen, type VI, alpha 6 [Source:MGI Symbol;Acc:MGI:2444259]	protein_coding
ENSMUSG00000078695	2040	-2.72	0.359	1.29e-15	6.68e-14	Cisd3	217149	CDGSH iron sulfur domain 3 [Source:MGI Symbol;Acc:MGI:101788]	protein_coding
ENSMUSG00000070814	1330	-4.45	0.583	1.31e-15	6.74e-14	Zswim9	321008	zinc finger SWIM-type containing 9 [Source:MGI Symbol;Acc:MGI:2447816]	protein_coding
ENSMUSG00000028086	6940	-3.75	0.492	1.34e-15	6.88e-14	Fbxw7	50754	F-box and WD-40 domain protein 7 [Source:MGI Symbol;Acc:MGI:1354695]	protein_coding
ENSMUSG00000067242	1130	-2.74	0.359	1.38e-15	7.05e-14	Lgi1	56839	leucine-rich repeat LGI family, member 1 [Source:MGI Symbol;Acc:MGI:1861691]	protein_coding
ENSMUSG00000034226	284	-4.07	0.539	1.39e-15	7.06e-14	Rhov	228543	ras homolog family member V [Source:MGI Symbol;Acc:MGI:2444227]	protein_coding
ENSMUSG00000031229	22500	-4.71	0.619	1.44e-15	7.32e-14	Atrx	22589	ATRX, chromatin remodeler [Source:MGI Symbol;Acc:MGI:103067]	protein_coding
ENSMUSG00000090125	42.9	-3.85	0.51	1.56e-15	7.9e-14	Pou3f1	18991	POU domain, class 3, transcription factor 1 [Source:MGI Symbol;Acc:MGI:101896]	protein_coding
ENSMUSG00000033209	21100	-4.31	0.594	1.58e-15	7.98e-14	Ttc28	209683	tetratricopeptide repeat domain 28 [Source:MGI Symbol;Acc:MGI:2140873]	protein_coding
ENSMUSG00000022194	2080	-3.74	0.504	1.62e-15	8.14e-14	Pabpn1	54196	poly(A) binding protein, nuclear 1 [Source:MGI Symbol;Acc:MGI:1859158]	protein_coding
ENSMUSG00000039193	79	-4.51	0.6	1.69e-15	8.47e-14	Nlrc4	268973	NLR family, CARD domain containing 4 [Source:MGI Symbol;Acc:MGI:3036243]	protein_coding
ENSMUSG00000002625	3220	-3.82	0.506	1.71e-15	8.55e-14	Akap8l	54194	A kinase (PRKA) anchor protein 8-like [Source:MGI Symbol;Acc:MGI:1860606]	protein_coding
ENSMUSG00000032826	5100	-4.3	0.578	1.72e-15	8.57e-14	Ank2	109676	ankyrin 2, brain [Source:MGI Symbol;Acc:MGI:88025]	protein_coding
ENSMUSG00000032010	287	-4.07	0.538	1.76e-15	8.71e-14	Usp2	53376	ubiquitin specific peptidase 2 [Source:MGI Symbol;Acc:MGI:1858178]	protein_coding
ENSMUSG00000023909	1720	-3.53	0.472	1.78e-15	8.81e-14	Paqr4	76498	progestin and adipoQ receptor family member IV [Source:MGI Symbol;Acc:MGI:1923748]	protein_coding
ENSMUSG00000013367	359	-3.45	0.456	1.82e-15	8.92e-14	Iglon5	210094	IgLON family member 5 [Source:MGI Symbol;Acc:MGI:2686277]	protein_coding
ENSMUSG00000028141	28.8	-4.29	0.568	1.82e-15	8.92e-14	Oaz3	53814	ornithine decarboxylase antizyme 3 [Source:MGI Symbol;Acc:MGI:1858170]	protein_coding
ENSMUSG00000024208	3850	-2.05	0.265	1.82e-15	8.92e-14	Uqcc2	67267	ubiquinol-cytochrome c reductase complex assembly factor 2 [Source:MGI Symbol;Acc:MGI:1914517]	protein_coding
ENSMUSG00000026544	3310	-3.8	0.523	1.89e-15	9.22e-14	Dusp23	68440	dual specificity phosphatase 23 [Source:MGI Symbol;Acc:MGI:1915690]	protein_coding
ENSMUSG00000032172	86.6	-3.97	0.522	1.9e-15	9.26e-14	Olfm2	244723	olfactomedin 2 [Source:MGI Symbol;Acc:MGI:3045350]	protein_coding
ENSMUSG00000001911	6550	-4.13	0.563	2.06e-15	9.99e-14	Nfix	18032	nuclear factor I/X [Source:MGI Symbol;Acc:MGI:97311]	protein_coding
ENSMUSG00000074037	119	-6.19	0.88	2.15e-15	1.04e-13	Mc1r	17199	melanocortin 1 receptor [Source:MGI Symbol;Acc:MGI:99456]	protein_coding
ENSMUSG00000025867	29900	-3.9	0.514	2.23e-15	1.08e-13	Cplx2	12890	complexin 2 [Source:MGI Symbol;Acc:MGI:104726]	protein_coding
ENSMUSG00000044068	3210	-4.46	0.589	2.35e-15	1.13e-13	Zrsr1	22183	zinc finger (CCCH type), RNA binding motif and serine/arginine rich 1 [Source:MGI Symbol;Acc:MGI:98885]	protein_coding
ENSMUSG00000030359	92.5	-4.66	0.655	2.35e-15	1.13e-13	Pzp	11287	PZP, alpha-2-macroglobulin like [Source:MGI Symbol;Acc:MGI:87854]	protein_coding
ENSMUSG00000092417	608	-3.32	0.442	2.58e-15	1.23e-13	Gpank1	81845	G patch domain and ankyrin repeats 1 [Source:MGI Symbol;Acc:MGI:2148975]	protein_coding
ENSMUSG00000030980	14800	-4.58	0.619	2.61e-15	1.24e-13	Knop1	66356	lysine rich nucleolar protein 1 [Source:MGI Symbol;Acc:MGI:1913606]	protein_coding
ENSMUSG00000030432	5400	-1.84	0.24	2.72e-15	1.29e-13	Rpl28	19943	ribosomal protein L28 [Source:MGI Symbol;Acc:MGI:101839]	protein_coding
ENSMUSG00000036026	1930	-1.07	0.138	2.72e-15	1.29e-13	Tmem63b	224807	transmembrane protein 63b [Source:MGI Symbol;Acc:MGI:2387609]	protein_coding
ENSMUSG00000027253	47.1	-4.99	0.675	2.76e-15	1.3e-13	Lrp4	228357	low density lipoprotein receptor-related protein 4 [Source:MGI Symbol;Acc:MGI:2442252]	protein_coding
ENSMUSG00000016409	2530	-3.86	0.525	2.92e-15	1.37e-13	Nkap	67050	NFKB activating protein [Source:MGI Symbol;Acc:MGI:1914300]	protein_coding
ENSMUSG00000037907	180	-1.45	0.189	3.01e-15	1.41e-13	Ankrd13b	268445	ankyrin repeat domain 13b [Source:MGI Symbol;Acc:MGI:2144501]	protein_coding
ENSMUSG00000035109	64.2	2.36	0.319	3.08e-15	1.44e-13	Shc4	271849	SHC (Src homology 2 domain containing) family, member 4 [Source:MGI Symbol;Acc:MGI:2655364]	protein_coding
ENSMUSG00000037262	3230	-4.03	0.541	3.42e-15	1.59e-13	Kin	16588	Kin17 DNA and RNA binding protein [Source:MGI Symbol;Acc:MGI:96676]	protein_coding
ENSMUSG00000019659	2070	-3.32	0.445	3.44e-15	1.6e-13	Ccdc12	72654	coiled-coil domain containing 12 [Source:MGI Symbol;Acc:MGI:1919904]	protein_coding
ENSMUSG00000040481	12500	-3.85	0.515	3.49e-15	1.62e-13	Bptf	207165	bromodomain PHD finger transcription factor [Source:MGI Symbol;Acc:MGI:2444008]	protein_coding
ENSMUSG00000004110	227	-4.11	0.552	3.64e-15	1.68e-13	Cacna1e	12290	calcium channel, voltage-dependent, R type, alpha 1E subunit [Source:MGI Symbol;Acc:MGI:106217]	protein_coding
ENSMUSG00000042419	784	-3.03	0.404	3.66e-15	1.68e-13	Nfkbil1	18038	nuclear factor of kappa light polypeptide gene enhancer in B cells inhibitor like 1 [Source:MGI Symbol;Acc:MGI:1340031]	protein_coding
ENSMUSG00000068758	388	-2.62	0.348	3.7e-15	1.7e-13	Il3ra	16188	interleukin 3 receptor, alpha chain [Source:MGI Symbol;Acc:MGI:96553]	protein_coding
ENSMUSG00000040350	86	-2.39	0.318	3.77e-15	1.73e-13	Trim7	94089	tripartite motif-containing 7 [Source:MGI Symbol;Acc:MGI:2137353]	protein_coding
ENSMUSG00000025384	280	-1.64	0.214	3.81e-15	1.74e-13	Faap100	71885	Fanconi anemia core complex associated protein 100 [Source:MGI Symbol;Acc:MGI:1919135]	protein_coding
ENSMUSG00000048897	3120	-4.54	0.621	3.83e-15	1.74e-13	Zfp710	209225	zinc finger protein 710 [Source:MGI Symbol;Acc:MGI:1921747]	protein_coding
ENSMUSG00000038290	2580	-3.75	0.501	3.91e-15	1.77e-13	Smg6	103677	Smg-6 homolog, nonsense mediated mRNA decay factor (C. elegans) [Source:MGI Symbol;Acc:MGI:2144117]	protein_coding
ENSMUSG00000074656	10400	-3.12	0.414	3.91e-15	1.77e-13	Eif2s2	67204	eukaryotic translation initiation factor 2, subunit 2 (beta) [Source:MGI Symbol;Acc:MGI:1914454]	protein_coding
ENSMUSG00000052707	16900	-3.96	0.532	4.04e-15	1.82e-13	Tnrc6a	233833	trinucleotide repeat containing 6a [Source:MGI Symbol;Acc:MGI:2385292]	protein_coding
ENSMUSG00000002578	406	-2.79	0.375	4.14e-15	1.86e-13	Ikzf4	22781	IKAROS family zinc finger 4 [Source:MGI Symbol;Acc:MGI:1343139]	protein_coding
ENSMUSG00000007039	131	-1.94	0.255	4.41e-15	1.97e-13	Ddah2	51793	dimethylarginine dimethylaminohydrolase 2 [Source:MGI Symbol;Acc:MGI:1859016]	protein_coding
ENSMUSG00000038145	1720	-3.35	0.451	4.76e-15	2.12e-13	Snrk	20623	SNF related kinase [Source:MGI Symbol;Acc:MGI:108104]	protein_coding
ENSMUSG00000032562	11300	-2.68	0.357	5.11e-15	2.28e-13	Gnai2	14678	guanine nucleotide binding protein (G protein), alpha inhibiting 2 [Source:MGI Symbol;Acc:MGI:95772]	protein_coding
ENSMUSG00000062202	1410	-2.63	0.353	5.28e-15	2.34e-13	Btbd9	224671	BTB (POZ) domain containing 9 [Source:MGI Symbol;Acc:MGI:1916625]	protein_coding
ENSMUSG00000070394	1720	-2.99	0.399	5.36e-15	2.37e-13	Tmem256	69186	transmembrane protein 256 [Source:MGI Symbol;Acc:MGI:1916436]	protein_coding
ENSMUSG00000048368	37.8	-3.78	0.533	5.49e-15	2.42e-13	Omd	27047	osteomodulin [Source:MGI Symbol;Acc:MGI:1350918]	protein_coding
ENSMUSG00000020133	593	-1.74	0.229	5.62e-15	2.47e-13	2310011J03Rik	66374	RIKEN cDNA 2310011J03 gene [Source:MGI Symbol;Acc:MGI:1913624]	protein_coding
ENSMUSG00000098678	490	-5.25	0.753	5.73e-15	2.51e-13	Mroh6	223645	maestro heat-like repeat family member 6 [Source:MGI Symbol;Acc:MGI:5011755]	protein_coding
ENSMUSG00000000326	7240	-2.8	0.376	5.8e-15	2.54e-13	Comt	12846	catechol-O-methyltransferase [Source:MGI Symbol;Acc:MGI:88470]	protein_coding
ENSMUSG00000109864	115	-5.51	0.797	5.92e-15	2.58e-13	Eid3	66341	EP300 interacting inhibitor of differentiation 3 [Source:MGI Symbol;Acc:MGI:1913591]	protein_coding
ENSMUSG00000045624	6920	-3.86	0.526	6.02e-15	2.62e-13	Esf1	66580	ESF1 nucleolar pre-rRNA processing protein homolog [Source:MGI Symbol;Acc:MGI:1913830]	protein_coding
ENSMUSG00000027012	11000	-3.94	0.533	6.34e-15	2.75e-13	Dync1i2	13427	dynein cytoplasmic 1 intermediate chain 2 [Source:MGI Symbol;Acc:MGI:107750]	protein_coding
ENSMUSG00000027881	17500	-4.7	0.635	6.5e-15	2.81e-13	Prpf38b	66921	PRP38 pre-mRNA processing factor 38 (yeast) domain containing B [Source:MGI Symbol;Acc:MGI:1914171]	protein_coding
ENSMUSG00000036091	85.3	-3.66	0.504	6.65e-15	2.87e-13	Hyal3	109685	hyaluronoglucosaminidase 3 [Source:MGI Symbol;Acc:MGI:1330288]	protein_coding
ENSMUSG00000057265	793	-4.63	0.643	6.77e-15	2.91e-13	Bbof1	72873	basal body orientation factor 1 [Source:MGI Symbol;Acc:MGI:1920123]	protein_coding
ENSMUSG00000033577	6090	-4.54	0.615	6.92e-15	2.97e-13	Myo6	17920	myosin VI [Source:MGI Symbol;Acc:MGI:104785]	protein_coding
ENSMUSG00000023826	76.9	-2.18	0.29	6.94e-15	2.97e-13	Prkn	50873	parkin RBR E3 ubiquitin protein ligase [Source:MGI Symbol;Acc:MGI:1355296]	protein_coding
ENSMUSG00000026417	22.6	-4.75	0.653	7.01e-15	2.99e-13	Pigr	18703	polymeric immunoglobulin receptor [Source:MGI Symbol;Acc:MGI:103080]	protein_coding
ENSMUSG00000045467	31.4	-2.84	0.385	7.14e-15	3.04e-13	Ttll13	269954	tubulin tyrosine ligase-like family, member 13 [Source:MGI Symbol;Acc:MGI:1920845]	protein_coding
ENSMUSG00000078671	10800	-4.68	0.656	7.24e-15	3.07e-13	Chd2	244059	chromodomain helicase DNA binding protein 2 [Source:MGI Symbol;Acc:MGI:2448567]	protein_coding
ENSMUSG00000028582	1720	-2.16	0.287	7.32e-15	3.1e-13	Cc2d1b	319965	coiled-coil and C2 domain containing 1B [Source:MGI Symbol;Acc:MGI:2443076]	protein_coding
ENSMUSG00000028104	1040	-3.87	0.52	7.6e-15	3.21e-13	Polr3gl	69870	polymerase (RNA) III (DNA directed) polypeptide G like [Source:MGI Symbol;Acc:MGI:1917120]	protein_coding
ENSMUSG00000029062	23600	-4.7	0.639	7.67e-15	3.23e-13	Cdk11b	12537	cyclin-dependent kinase 11B [Source:MGI Symbol;Acc:MGI:88353]	protein_coding
ENSMUSG00000025389	103	-4.46	0.603	7.71e-15	3.23e-13	Mip	17339	major intrinsic protein of lens fiber [Source:MGI Symbol;Acc:MGI:96990]	protein_coding
ENSMUSG00000045838	2700	-3.87	0.527	7.82e-15	3.27e-13	Ccdc9b	214239	coiled-coil domain containing 9B [Source:MGI Symbol;Acc:MGI:2685199]	protein_coding
ENSMUSG00000022753	22.5	-6.96	0.989	7.91e-15	3.3e-13	Tmem30c	71027	transmembrane protein 30C [Source:MGI Symbol;Acc:MGI:1918277]	protein_coding
ENSMUSG00000032565	714	-3.37	0.468	8.06e-15	3.35e-13	Nudt16	75686	nudix (nucleoside diphosphate linked moiety X)-type motif 16 [Source:MGI Symbol;Acc:MGI:1922936]	protein_coding
ENSMUSG00000048874	20300	-4.81	0.657	8.13e-15	3.37e-13	Phf3	213109	PHD finger protein 3 [Source:MGI Symbol;Acc:MGI:2446126]	protein_coding
ENSMUSG00000039067	16700	-4.56	0.621	8.32e-15	3.44e-13	Psmd7	17463	proteasome (prosome, macropain) 26S subunit, non-ATPase, 7 [Source:MGI Symbol;Acc:MGI:1351511]	protein_coding
ENSMUSG00000038400	749	-3.82	0.52	9.19e-15	3.79e-13	Pmepa1	65112	prostate transmembrane protein, androgen induced 1 [Source:MGI Symbol;Acc:MGI:1929600]	protein_coding
ENSMUSG00000028226	140	-4.5	0.615	9.24e-15	3.8e-13	Mmp16	17389	matrix metallopeptidase 16 [Source:MGI Symbol;Acc:MGI:1276107]	protein_coding
ENSMUSG00000032212	10400	-3.49	0.471	9.26e-15	3.8e-13	Sltm	66660	SAFB-like, transcription modulator [Source:MGI Symbol;Acc:MGI:1913910]	protein_coding
ENSMUSG00000038274	4670	-3.11	0.422	9.71e-15	3.97e-13	Fau	14109	Finkel-Biskis-Reilly murine sarcoma virus (FBR-MuSV) ubiquitously expressed (fox derived) [Source:MGI Symbol;Acc:MGI:102547]	protein_coding
ENSMUSG00000024991	69400	-4.54	0.617	9.73e-15	3.97e-13	Eif3a	13669	eukaryotic translation initiation factor 3, subunit A [Source:MGI Symbol;Acc:MGI:95301]	protein_coding
ENSMUSG00000037003	395	-2.58	0.346	9.93e-15	4.04e-13	Tns2	209039	tensin 2 [Source:MGI Symbol;Acc:MGI:2387586]	protein_coding
ENSMUSG00000063808	3490	-4.33	0.605	9.99e-15	4.06e-13	Gpatch1	67471	G patch domain containing 1 [Source:MGI Symbol;Acc:MGI:1914721]	protein_coding
ENSMUSG00000027239	35.8	-4.62	0.648	1.02e-14	4.11e-13	Mdk	17242	midkine [Source:MGI Symbol;Acc:MGI:96949]	protein_coding
ENSMUSG00000026834	21400	-4.83	0.656	1.02e-14	4.14e-13	Acvr1c	269275	activin A receptor, type IC [Source:MGI Symbol;Acc:MGI:2661081]	protein_coding
ENSMUSG00000025576	38.7	-4.4	0.635	1.03e-14	4.15e-13	Rbfox3	52897	RNA binding protein, fox-1 homolog (C. elegans) 3 [Source:MGI Symbol;Acc:MGI:106368]	protein_coding
ENSMUSG00000025316	1910	-3.85	0.525	1.06e-14	4.28e-13	Banp	53325	BTG3 associated nuclear protein [Source:MGI Symbol;Acc:MGI:1889023]	protein_coding
ENSMUSG00000028822	11700	-4.35	0.603	1.07e-14	4.28e-13	Tmem50a	71817	transmembrane protein 50A [Source:MGI Symbol;Acc:MGI:1919067]	protein_coding
ENSMUSG00000064259	18	-7.64	1.15	1.08e-14	4.31e-13	Vmn1r13	113862	vomeronasal 1 receptor 13 [Source:MGI Symbol;Acc:MGI:2148526]	protein_coding
ENSMUSG00000047888	11000	-4.43	0.607	1.1e-14	4.37e-13	Tnrc6b	213988	trinucleotide repeat containing 6b [Source:MGI Symbol;Acc:MGI:2443730]	protein_coding
ENSMUSG00000058159	148	-2.13	0.283	1.11e-14	4.43e-13	T2	21331	brachyury 2 [Source:MGI Symbol;Acc:MGI:104658]	protein_coding
ENSMUSG00000021135	49.7	-7.01	0.963	1.14e-14	4.53e-13	Slc10a1	20493	solute carrier family 10 (sodium/bile acid cotransporter family), member 1 [Source:MGI Symbol;Acc:MGI:97379]	protein_coding
ENSMUSG00000059040	79	-5.34	0.737	1.15e-14	4.54e-13	Eno1b	433182	enolase 1B, retrotransposed [Source:MGI Symbol;Acc:MGI:3648653]	protein_coding
ENSMUSG00000022948	128	-2.18	0.298	1.2e-14	4.7e-13	Setd4	224440	SET domain containing 4 [Source:MGI Symbol;Acc:MGI:2136890]	protein_coding
ENSMUSG00000009731	437	-1.55	0.206	1.2e-14	4.7e-13	Kcnd1	16506	potassium voltage-gated channel, Shal-related family, member 1 [Source:MGI Symbol;Acc:MGI:96671]	protein_coding
ENSMUSG00000047675	19300	-3.04	0.416	1.2e-14	4.7e-13	Rps8	20116 /// 100040298	ribosomal protein S8 [Source:MGI Symbol;Acc:MGI:98166]	protein_coding
ENSMUSG00000022216	5650	-4.35	0.594	1.2e-14	4.7e-13	Psme1	19186	proteasome (prosome, macropain) activator subunit 1 (PA28 alpha) [Source:MGI Symbol;Acc:MGI:1096367]	protein_coding
ENSMUSG00000040828	83.8	-1.9	0.254	1.21e-14	4.74e-13	Catsperd	106757	cation channel sperm associated auxiliary subunit delta [Source:MGI Symbol;Acc:MGI:2147030]	protein_coding
ENSMUSG00000021240	291	-3.19	0.438	1.22e-14	4.77e-13	Abcd4	19300	ATP-binding cassette, sub-family D (ALD), member 4 [Source:MGI Symbol;Acc:MGI:1349217]	protein_coding
ENSMUSG00000005609	6550	-4.34	0.591	1.24e-14	4.82e-13	Ctr9	22083	CTR9 homolog, Paf1/RNA polymerase II complex component [Source:MGI Symbol;Acc:MGI:109345]	protein_coding
ENSMUSG00000040209	6870	-3.72	0.514	1.25e-14	4.84e-13	Zfp704	170753	zinc finger protein 704 [Source:MGI Symbol;Acc:MGI:2180715]	protein_coding
ENSMUSG00000003032	1240	-3.49	0.493	1.28e-14	4.93e-13	Klf4	16600	Kruppel-like factor 4 (gut) [Source:MGI Symbol;Acc:MGI:1342287]	protein_coding
ENSMUSG00000109764	31.1	-5.92	0.817	1.31e-14	5.07e-13	Klkb1	16621	kallikrein B, plasma 1 [Source:MGI Symbol;Acc:MGI:102849]	protein_coding
ENSMUSG00000001289	3180	-1.58	0.209	1.33e-14	5.1e-13	Pfdn5	56612	prefoldin 5 [Source:MGI Symbol;Acc:MGI:1928753]	protein_coding
ENSMUSG00000032607	268	-2.42	0.332	1.34e-14	5.15e-13	Amt	434437	aminomethyltransferase [Source:MGI Symbol;Acc:MGI:3646700]	protein_coding
ENSMUSG00000035187	48200	-4.29	0.603	1.35e-14	5.15e-13	Nkx6-1	18096	NK6 homeobox 1 [Source:MGI Symbol;Acc:MGI:1206039]	protein_coding
ENSMUSG00000079184	11900	-3.68	0.512	1.37e-14	5.22e-13	Mphosph8	75339	M-phase phosphoprotein 8 [Source:MGI Symbol;Acc:MGI:1922589]	protein_coding
ENSMUSG00000028309	14400	-4.61	0.634	1.37e-14	5.23e-13	Rnf20	109331	ring finger protein 20 [Source:MGI Symbol;Acc:MGI:1925927]	protein_coding
ENSMUSG00000020561	3080	-3.95	0.545	1.41e-14	5.35e-13	Twistnb	28071	twist basic helix-loop-helix transcription factor 1 neighbor [Source:MGI Symbol;Acc:MGI:106292]	protein_coding
ENSMUSG00000034744	2110	-3.02	0.416	1.42e-14	5.4e-13	Nagk	56174	N-acetylglucosamine kinase [Source:MGI Symbol;Acc:MGI:1860418]	protein_coding
ENSMUSG00000022197	164	-4.89	0.694	1.43e-14	5.41e-13	Pdzd2	68070	PDZ domain containing 2 [Source:MGI Symbol;Acc:MGI:1922394]	protein_coding
ENSMUSG00000027080	4030	-4.35	0.601	1.44e-14	5.41e-13	Med19	381379	mediator complex subunit 19 [Source:MGI Symbol;Acc:MGI:1914234]	protein_coding
ENSMUSG00000035713	3620	-4.41	0.61	1.5e-14	5.64e-13	Usp35	244144	ubiquitin specific peptidase 35 [Source:MGI Symbol;Acc:MGI:2685339]	protein_coding
ENSMUSG00000030255	245	-2.66	0.361	1.52e-14	5.7e-13	Sspn	16651	sarcospan [Source:MGI Symbol;Acc:MGI:1353511]	protein_coding
ENSMUSG00000097187	314	-4.55	0.623	1.64e-14	6.12e-13	Gm19426		predicted gene, 19426 [Source:MGI Symbol;Acc:MGI:5011611]	protein_coding
ENSMUSG00000029049	230	-3.76	0.54	1.64e-14	6.13e-13	Morn1	76866	MORN repeat containing 1 [Source:MGI Symbol;Acc:MGI:1924116]	protein_coding
ENSMUSG00000027376	38.9	-3.57	0.492	1.7e-14	6.35e-13	Prom2	192212	prominin 2 [Source:MGI Symbol;Acc:MGI:2138997]	protein_coding
ENSMUSG00000033751	856	-1.74	0.233	1.79e-14	6.64e-13	Gadd45gip1	102060	growth arrest and DNA-damage-inducible, gamma interacting protein 1 [Source:MGI Symbol;Acc:MGI:1914947]	protein_coding
ENSMUSG00000026987	8370	-4.12	0.567	1.8e-14	6.65e-13	Baz2b	407823	bromodomain adjacent to zinc finger domain, 2B [Source:MGI Symbol;Acc:MGI:2442782]	protein_coding
ENSMUSG00000002949	691	-1.51	0.202	1.81e-14	6.69e-13	Timm44	21856	translocase of inner mitochondrial membrane 44 [Source:MGI Symbol;Acc:MGI:1343262]	protein_coding
ENSMUSG00000053166	1090	-1.42	0.189	1.83e-14	6.75e-13	Cdh22	104010	cadherin 22 [Source:MGI Symbol;Acc:MGI:1341843]	protein_coding
ENSMUSG00000028772	10200	-4.51	0.639	1.87e-14	6.89e-13	Zcchc17	619605	zinc finger, CCHC domain containing 17 [Source:MGI Symbol;Acc:MGI:1919955]	protein_coding
ENSMUSG00000061887	12500	-4.14	0.601	1.88e-14	6.91e-13	Ssbp3	72475	single-stranded DNA binding protein 3 [Source:MGI Symbol;Acc:MGI:1919725]	protein_coding
ENSMUSG00000020940	227	-1.85	0.247	1.92e-14	7.02e-13	Efcab15	69441	EF-hand calcium binding domain 15 [Source:MGI Symbol;Acc:MGI:1916691]	protein_coding
ENSMUSG00000044453	19600	-2.55	0.356	1.95e-14	7.11e-13	Ffar1	233081	free fatty acid receptor 1 [Source:MGI Symbol;Acc:MGI:2684079]	protein_coding
ENSMUSG00000023911	142	-1.75	0.234	1.96e-14	7.15e-13	Flywch2	76917	FLYWCH family member 2 [Source:MGI Symbol;Acc:MGI:1924167]	protein_coding
ENSMUSG00000042105	2240	1.63	0.218	1.98e-14	7.21e-13	Inpp5f	101490	inositol polyphosphate-5-phosphatase F [Source:MGI Symbol;Acc:MGI:2141867]	protein_coding
ENSMUSG00000015134	128	2.39	0.32	1.99e-14	7.22e-13	Aldh1a3	56847	aldehyde dehydrogenase family 1, subfamily A3 [Source:MGI Symbol;Acc:MGI:1861722]	protein_coding
ENSMUSG00000042133	27400	-3.95	0.549	2.02e-14	7.32e-13	Ppig	228005	peptidyl-prolyl isomerase G (cyclophilin G) [Source:MGI Symbol;Acc:MGI:2445173]	protein_coding
ENSMUSG00000024427	212	3.12	0.425	2.16e-14	7.79e-13	Spry4	24066	sprouty RTK signaling antagonist 4 [Source:MGI Symbol;Acc:MGI:1345144]	protein_coding
ENSMUSG00000015942	1320	-3.3	0.464	2.24e-14	8.06e-13	Gtf2ird2	114674	GTF2I repeat domain containing 2 [Source:MGI Symbol;Acc:MGI:2149780]	protein_coding
ENSMUSG00000027968	3960	-3.16	0.436	2.32e-14	8.34e-13	Larp7	28036	La ribonucleoprotein domain family, member 7 [Source:MGI Symbol;Acc:MGI:107634]	protein_coding
ENSMUSG00000026260	5750	-3.32	0.462	2.35e-14	8.4e-13	Ndufa10	67273	NADH:ubiquinone oxidoreductase subunit A10 [Source:MGI Symbol;Acc:MGI:1914523]	protein_coding
ENSMUSG00000007880	8580	-3.27	0.455	2.35e-14	8.4e-13	Arid1a	93760	AT rich interactive domain 1A (SWI-like) [Source:MGI Symbol;Acc:MGI:1935147]	protein_coding
ENSMUSG00000031355	27.7	2.33	0.318	2.38e-14	8.51e-13	Arhgap6	11856	Rho GTPase activating protein 6 [Source:MGI Symbol;Acc:MGI:1196332]	protein_coding
ENSMUSG00000041645	12400	-4.14	0.585	2.45e-14	8.73e-13	Ddx24	27225	DEAD (Asp-Glu-Ala-Asp) box polypeptide 24 [Source:MGI Symbol;Acc:MGI:1351337]	protein_coding
ENSMUSG00000032187	25300	-3.95	0.555	2.47e-14	8.76e-13	Smarca4	20586	SWI/SNF related, matrix associated, actin dependent regulator of chromatin, subfamily a, member 4 [Source:MGI Symbol;Acc:MGI:88192]	protein_coding
ENSMUSG00000029014	11500	-4.3	0.597	2.52e-14	8.92e-13	Dnajc2	22791	DnaJ heat shock protein family (Hsp40) member C2 [Source:MGI Symbol;Acc:MGI:99470]	protein_coding
ENSMUSG00000021379	2550	-3.95	0.544	2.53e-14	8.94e-13	Id4	15904	inhibitor of DNA binding 4 [Source:MGI Symbol;Acc:MGI:99414]	protein_coding
ENSMUSG00000057133	6000	-4.53	0.63	2.55e-14	8.98e-13	Chd6	71389	chromodomain helicase DNA binding protein 6 [Source:MGI Symbol;Acc:MGI:1918639]	protein_coding
ENSMUSG00000034544	9800	-4.25	0.592	2.65e-14	9.34e-13	Rsrc1	66880	arginine/serine-rich coiled-coil 1 [Source:MGI Symbol;Acc:MGI:1914130]	protein_coding
ENSMUSG00000046223	27.1	2.48	0.337	2.7e-14	9.48e-13	Plaur	18793	plasminogen activator, urokinase receptor [Source:MGI Symbol;Acc:MGI:97612]	protein_coding
ENSMUSG00000032050	22400	-4.04	0.564	2.77e-14	9.69e-13	Rdx	19684	radixin [Source:MGI Symbol;Acc:MGI:97887]	protein_coding
ENSMUSG00000048351	1490	-3.08	0.43	2.79e-14	9.76e-13	Coa7	69893	cytochrome c oxidase assembly factor 7 [Source:MGI Symbol;Acc:MGI:1917143]	protein_coding
ENSMUSG00000033099	2120	-2.89	0.4	2.84e-14	9.91e-13	Nol12	97961	nucleolar protein 12 [Source:MGI Symbol;Acc:MGI:2146285]	protein_coding
ENSMUSG00000036466	60.8	-2.55	0.351	2.85e-14	9.91e-13	Megf11	214058	multiple EGF-like-domains 11 [Source:MGI Symbol;Acc:MGI:1920951]	protein_coding
ENSMUSG00000003190	164	-3.55	0.507	2.88e-14	9.97e-13	Bcl2l12	75736	BCL2-like 12 (proline rich) [Source:MGI Symbol;Acc:MGI:1922986]	protein_coding
ENSMUSG00000056209	1590	-3.35	0.474	2.88e-14	9.97e-13	Npm3	18150	nucleoplasmin 3 [Source:MGI Symbol;Acc:MGI:894653]	protein_coding
ENSMUSG00000021969	6670	-3.59	0.499	2.89e-14	9.97e-13	Zdhhc20	75965	zinc finger, DHHC domain containing 20 [Source:MGI Symbol;Acc:MGI:1923215]	protein_coding
ENSMUSG00000036112	21000	-3.96	0.553	2.89e-14	9.97e-13	Metap2	56307	methionine aminopeptidase 2 [Source:MGI Symbol;Acc:MGI:1929701]	protein_coding
ENSMUSG00000075014	49.4	-5.22	0.727	2.9e-14	9.99e-13	Gm10800		predicted gene 10800 [Source:MGI Symbol;Acc:MGI:3641657]	protein_coding
ENSMUSG00000039103	100	-4.52	0.631	2.94e-14	1.01e-12	Nexn	68810	nexilin [Source:MGI Symbol;Acc:MGI:1916060]	protein_coding
ENSMUSG00000037736	2070	-4.53	0.648	3.01e-14	1.03e-12	Limch1	77569	LIM and calponin homology domains 1 [Source:MGI Symbol;Acc:MGI:1924819]	protein_coding
ENSMUSG00000038473	39.9	-5.27	0.746	3.05e-14	1.04e-12	Nos1ap	70729	nitric oxide synthase 1 (neuronal) adaptor protein [Source:MGI Symbol;Acc:MGI:1917979]	protein_coding
ENSMUSG00000037007	3270	-3.99	0.576	3.09e-14	1.05e-12	Zfp113	56314	zinc finger protein 113 [Source:MGI Symbol;Acc:MGI:1929116]	protein_coding
ENSMUSG00000040511	57.6	1.27	0.169	3.09e-14	1.05e-12	Pvr	52118	poliovirus receptor [Source:MGI Symbol;Acc:MGI:107741]	protein_coding
ENSMUSG00000038260	289	-2.14	0.295	3.14e-14	1.07e-12	Trpm4	68667	transient receptor potential cation channel, subfamily M, member 4 [Source:MGI Symbol;Acc:MGI:1915917]	protein_coding
ENSMUSG00000033386	201	-2.44	0.336	3.2e-14	1.08e-12	Frrs1	20321	ferric-chelate reductase 1 [Source:MGI Symbol;Acc:MGI:108076]	protein_coding
ENSMUSG00000069601	4980	-3.28	0.457	3.21e-14	1.08e-12	Ank3	11735	ankyrin 3, epithelial [Source:MGI Symbol;Acc:MGI:88026]	protein_coding
ENSMUSG00000066621	1400	-2.07	0.285	3.57e-14	1.2e-12	Tecpr1	70381	tectonin beta-propeller repeat containing 1 [Source:MGI Symbol;Acc:MGI:1917631]	protein_coding
ENSMUSG00000034292	3750	-4.93	0.695	3.68e-14	1.24e-12	Traf3ip1	74019	TRAF3 interacting protein 1 [Source:MGI Symbol;Acc:MGI:1921269]	protein_coding
ENSMUSG00000001763	156	-2.33	0.323	3.68e-14	1.24e-12	Tspan33	232670	tetraspanin 33 [Source:MGI Symbol;Acc:MGI:1919012]	protein_coding
ENSMUSG00000040618	1450	-1.62	0.218	3.74e-14	1.25e-12	Pck2	74551	phosphoenolpyruvate carboxykinase 2 (mitochondrial) [Source:MGI Symbol;Acc:MGI:1860456]	protein_coding
ENSMUSG00000040225	40100	-4.97	0.703	3.75e-14	1.25e-12	Prrc2c	226562	proline-rich coiled-coil 2C [Source:MGI Symbol;Acc:MGI:1913754]	protein_coding
ENSMUSG00000000263	200	-2.79	0.384	3.9e-14	1.3e-12	Glra1	14654	glycine receptor, alpha 1 subunit [Source:MGI Symbol;Acc:MGI:95747]	protein_coding
ENSMUSG00000047496	203	-3.61	0.503	3.92e-14	1.3e-12	Rnf152	320311	ring finger protein 152 [Source:MGI Symbol;Acc:MGI:2443787]	protein_coding
ENSMUSG00000022272	7380	-4.64	0.652	3.92e-14	1.3e-12	Myo10	17909	myosin X [Source:MGI Symbol;Acc:MGI:107716]	protein_coding
ENSMUSG00000059363	860	-3.16	0.444	4.02e-14	1.33e-12	Fxn	14297	frataxin [Source:MGI Symbol;Acc:MGI:1096879]	protein_coding
ENSMUSG00000068240	63.8	-4.66	0.662	4.21e-14	1.39e-12	Gm11808		predicted gene 11808 [Source:MGI Symbol;Acc:MGI:3649356]	protein_coding
ENSMUSG00000035595	161	-1.94	0.265	4.26e-14	1.4e-12	Fam174c	69770	family with sequence similarity 174, member C [Source:MGI Symbol;Acc:MGI:1917020]	protein_coding
ENSMUSG00000019763	472	-2.31	0.318	4.33e-14	1.43e-12	Rmnd1	66084	required for meiotic nuclear division 1 homolog [Source:MGI Symbol;Acc:MGI:1913334]	protein_coding
ENSMUSG00000023045	10	-4.3	0.599	4.41e-14	1.45e-12	Soat2	223920	sterol O-acyltransferase 2 [Source:MGI Symbol;Acc:MGI:1332226]	protein_coding
ENSMUSG00000026805	741	-2.81	0.389	4.43e-14	1.45e-12	Barhl1	54422	BarH like homeobox 1 [Source:MGI Symbol;Acc:MGI:1859288]	protein_coding
ENSMUSG00000014074	7320	-4.35	0.616	4.44e-14	1.45e-12	Rnf168	70238	ring finger protein 168 [Source:MGI Symbol;Acc:MGI:1917488]	protein_coding
ENSMUSG00000063273	20100	-4.33	0.611	4.47e-14	1.46e-12	Naa15	74838	N(alpha)-acetyltransferase 15, NatA auxiliary subunit [Source:MGI Symbol;Acc:MGI:1922088]	protein_coding
ENSMUSG00000005374	1190	0.612	0.0814	4.65e-14	1.51e-12	Tbl2	27368	transducin (beta)-like 2 [Source:MGI Symbol;Acc:MGI:1351652]	protein_coding
ENSMUSG00000037493	2120	-2.09	0.295	4.82e-14	1.57e-12	Cib2	56506	calcium and integrin binding family member 2 [Source:MGI Symbol;Acc:MGI:1929293]	protein_coding
ENSMUSG00000039419	721	-1.92	0.266	4.99e-14	1.62e-12	Cntnap2	66797	contactin associated protein-like 2 [Source:MGI Symbol;Acc:MGI:1914047]	protein_coding
ENSMUSG00000021270	44400	-3.5	0.498	5.2e-14	1.68e-12	Hsp90aa1	15519	heat shock protein 90, alpha (cytosolic), class A member 1 [Source:MGI Symbol;Acc:MGI:96250]	protein_coding
ENSMUSG00000043673	100	1.31	0.176	5.42e-14	1.75e-12	Kcns3	238076	potassium voltage-gated channel, delayed-rectifier, subfamily S, member 3 [Source:MGI Symbol;Acc:MGI:1098804]	protein_coding
ENSMUSG00000018666	6110	-4.04	0.565	5.57e-14	1.79e-12	Cbx1	12412	chromobox 1 [Source:MGI Symbol;Acc:MGI:105369]	protein_coding
ENSMUSG00000102440	55.1	-6.48	0.918	5.6e-14	1.8e-12	Pcdhga9	93717	protocadherin gamma subfamily A, 9 [Source:MGI Symbol;Acc:MGI:1935226]	protein_coding
ENSMUSG00000062604	22900	-3.93	0.556	5.75e-14	1.84e-12	Srpk2	20817	serine/arginine-rich protein specific kinase 2 [Source:MGI Symbol;Acc:MGI:1201408]	protein_coding
ENSMUSG00000035851	10300	-4.02	0.563	5.82e-14	1.86e-12	Ythdc1	231386	YTH domain containing 1 [Source:MGI Symbol;Acc:MGI:2443713]	protein_coding
ENSMUSG00000078588	149	-3.36	0.486	6.05e-14	1.93e-12	Ccdc24	381546	coiled-coil domain containing 24 [Source:MGI Symbol;Acc:MGI:2685874]	protein_coding
ENSMUSG00000029726	1340	-2.88	0.402	6.21e-14	1.98e-12	Mepce	231803	methylphosphate capping enzyme [Source:MGI Symbol;Acc:MGI:106477]	protein_coding
ENSMUSG00000032370	2730	-4.51	0.641	6.26e-14	1.99e-12	Lactb	80907	lactamase, beta [Source:MGI Symbol;Acc:MGI:1933395]	protein_coding
ENSMUSG00000006732	5850	-3.8	0.545	6.27e-14	1.99e-12	Mettl1	17299	methyltransferase like 1 [Source:MGI Symbol;Acc:MGI:1339986]	protein_coding
ENSMUSG00000005983	499	-2.99	0.42	6.44e-14	2.04e-12	1700037C18Rik	73261	RIKEN cDNA 1700037C18 gene [Source:MGI Symbol;Acc:MGI:1920511]	protein_coding
ENSMUSG00000022773	102	-1.92	0.264	6.48e-14	2.05e-12	Ypel1	106369	yippee like 1 [Source:MGI Symbol;Acc:MGI:1913303]	protein_coding
ENSMUSG00000029629	6380	-4.43	0.628	6.56e-14	2.07e-12	Phf14	75725	PHD finger protein 14 [Source:MGI Symbol;Acc:MGI:1923539]	protein_coding
ENSMUSG00000043279	2980	-3.38	0.473	6.94e-14	2.18e-12	Trim56	384309	tripartite motif-containing 56 [Source:MGI Symbol;Acc:MGI:2685298]	protein_coding
ENSMUSG00000071537	84.9	-5.19	0.735	6.95e-14	2.18e-12	Klrg2	74253	killer cell lectin-like receptor subfamily G, member 2 [Source:MGI Symbol;Acc:MGI:1921503]	protein_coding
ENSMUSG00000003039	11600	-4.23	0.609	6.99e-14	2.19e-12	Fam32a	67922	family with sequence similarity 32, member A [Source:MGI Symbol;Acc:MGI:1915172]	protein_coding
ENSMUSG00000018570	36.3	-2.38	0.331	7.05e-14	2.21e-12	2810408A11Rik	70419	RIKEN cDNA 2810408A11 gene [Source:MGI Symbol;Acc:MGI:1917669]	protein_coding
ENSMUSG00000022433	1240	-2.72	0.39	7.15e-14	2.23e-12	Csnk1e	27373	casein kinase 1, epsilon [Source:MGI Symbol;Acc:MGI:1351660]	protein_coding
ENSMUSG00000026922	82.1	-1.53	0.208	7.35e-14	2.29e-12	Agpat2	67512	1-acylglycerol-3-phosphate O-acyltransferase 2 (lysophosphatidic acid acyltransferase, beta) [Source:MGI Symbol;Acc:MGI:1914762]	protein_coding
ENSMUSG00000017943	1340	-1.32	0.179	7.41e-14	2.3e-12	Gdap1l1	228858	ganglioside-induced differentiation-associated protein 1-like 1 [Source:MGI Symbol;Acc:MGI:2385163]	protein_coding
ENSMUSG00000040459	8230	-3.95	0.571	7.43e-14	2.3e-12	Arglu1	234023	arginine and glutamate rich 1 [Source:MGI Symbol;Acc:MGI:2442985]	protein_coding
ENSMUSG00000061136	12600	-3.85	0.552	7.44e-14	2.3e-12	Prpf40a	56194	pre-mRNA processing factor 40A [Source:MGI Symbol;Acc:MGI:1860512]	protein_coding
ENSMUSG00000011257	9700	-3.94	0.575	7.45e-14	2.3e-12	Pabpc4	230721	poly(A) binding protein, cytoplasmic 4 [Source:MGI Symbol;Acc:MGI:2385206]	protein_coding
ENSMUSG00000035027	3930	-2.72	0.389	7.45e-14	2.3e-12	Map2k2	26396	mitogen-activated protein kinase kinase 2 [Source:MGI Symbol;Acc:MGI:1346867]	protein_coding
ENSMUSG00000021281	32.4	-3.99	0.568	7.54e-14	2.32e-12	Tnfaip2	21928	tumor necrosis factor, alpha-induced protein 2 [Source:MGI Symbol;Acc:MGI:104960]	protein_coding
ENSMUSG00000054404	132	-3.69	0.545	7.59e-14	2.33e-12	Slfn5	327978	schlafen 5 [Source:MGI Symbol;Acc:MGI:1329004]	protein_coding
ENSMUSG00000002803	661	-1.51	0.207	8.21e-14	2.52e-12	Btbd6	399566	BTB (POZ) domain containing 6 [Source:MGI Symbol;Acc:MGI:3026623]	protein_coding
ENSMUSG00000004043	399	-2.43	0.339	8.25e-14	2.52e-12	Stat5a	20850	signal transducer and activator of transcription 5A [Source:MGI Symbol;Acc:MGI:103036]	protein_coding
ENSMUSG00000040724	451	-2.5	0.35	8.29e-14	2.53e-12	Kcna2	16490	potassium voltage-gated channel, shaker-related subfamily, member 2 [Source:MGI Symbol;Acc:MGI:96659]	protein_coding
ENSMUSG00000020219	1320	-1.75	0.242	8.35e-14	2.54e-12	Timm13	30055	translocase of inner mitochondrial membrane 13 [Source:MGI Symbol;Acc:MGI:1353432]	protein_coding
ENSMUSG00000022604	1160	-2.8	0.393	8.35e-14	2.54e-12	Cep97	74201	centrosomal protein 97 [Source:MGI Symbol;Acc:MGI:1921451]	protein_coding
ENSMUSG00000026860	644	-1.75	0.24	8.74e-14	2.65e-12	Sh3glb2	227700	SH3-domain GRB2-like endophilin B2 [Source:MGI Symbol;Acc:MGI:2385131]	protein_coding
ENSMUSG00000019986	3920	-3.68	0.528	8.94e-14	2.71e-12	Ahi1	52906	Abelson helper integration site 1 [Source:MGI Symbol;Acc:MGI:87971]	protein_coding
ENSMUSG00000029004	20800	-4.17	0.617	9.21e-14	2.79e-12	Kmt2e	69188	lysine (K)-specific methyltransferase 2E [Source:MGI Symbol;Acc:MGI:1924825]	protein_coding
ENSMUSG00000079355	71.6	-6.39	0.947	9.43e-14	2.84e-12	Ackr4	252837	atypical chemokine receptor 4 [Source:MGI Symbol;Acc:MGI:2181676]	protein_coding
ENSMUSG00000072571	129	-5.04	0.717	9.43e-14	2.84e-12	Tmem253	619301	transmembrane protein 253 [Source:MGI Symbol;Acc:MGI:3588246]	protein_coding
ENSMUSG00000038838	423	-1.94	0.27	1e-13	3e-12	Vars2	68915	valyl-tRNA synthetase 2, mitochondrial [Source:MGI Symbol;Acc:MGI:1916165]	protein_coding
ENSMUSG00000072494	1840	-4.8	0.695	1e-13	3e-12	Ppp1r3e	105651	protein phosphatase 1, regulatory subunit 3E [Source:MGI Symbol;Acc:MGI:2145790]	protein_coding
ENSMUSG00000040721	25700	-4.03	0.591	1.01e-13	3.03e-12	Zfhx2	239102	zinc finger homeobox 2 [Source:MGI Symbol;Acc:MGI:2686934]	protein_coding
ENSMUSG00000020640	9270	-4.81	0.718	1.02e-13	3.06e-12	Itsn2	20403	intersectin 2 [Source:MGI Symbol;Acc:MGI:1338049]	protein_coding
ENSMUSG00000038116	4770	-3.14	0.45	1.06e-13	3.15e-12	Phf20	228829	PHD finger protein 20 [Source:MGI Symbol;Acc:MGI:2444148]	protein_coding
ENSMUSG00000033499	9040	-3.1	0.448	1.06e-13	3.16e-12	Larp4b	217980	La ribonucleoprotein domain family, member 4B [Source:MGI Symbol;Acc:MGI:106330]	protein_coding
ENSMUSG00000040829	29.7	-3.83	0.552	1.06e-13	3.16e-12	Zmynd15	574428	zinc finger, MYND-type containing 15 [Source:MGI Symbol;Acc:MGI:3603821]	protein_coding
ENSMUSG00000021958	852	-3.93	0.564	1.07e-13	3.18e-12	Pinx1	72400	PIN2/TERF1 interacting, telomerase inhibitor 1 [Source:MGI Symbol;Acc:MGI:1919650]	protein_coding
ENSMUSG00000074646	48.4	-4.42	0.64	1.09e-13	3.23e-12	6430550D23Rik	320095	RIKEN cDNA 6430550D23 gene [Source:MGI Symbol;Acc:MGI:2443361]	protein_coding
ENSMUSG00000020198	30300	-4.36	0.631	1.1e-13	3.24e-12	Ap3d1	11776	adaptor-related protein complex 3, delta 1 subunit [Source:MGI Symbol;Acc:MGI:107734]	protein_coding
ENSMUSG00000038013	2720	-3.46	0.494	1.1e-13	3.25e-12	Wipf2	68524	WAS/WASL interacting protein family, member 2 [Source:MGI Symbol;Acc:MGI:1924462]	protein_coding
ENSMUSG00000018554	61.7	-2.58	0.364	1.14e-13	3.34e-12	Ybx2	53422	Y box protein 2 [Source:MGI Symbol;Acc:MGI:1096372]	protein_coding
ENSMUSG00000024944	795	-1.59	0.219	1.16e-13	3.41e-12	Arl2	56327	ADP-ribosylation factor-like 2 [Source:MGI Symbol;Acc:MGI:1928393]	protein_coding
ENSMUSG00000029695	61.6	2.29	0.31	1.16e-13	3.41e-12	Aass	30956	aminoadipate-semialdehyde synthase [Source:MGI Symbol;Acc:MGI:1353573]	protein_coding
ENSMUSG00000047798	45	-4.87	0.701	1.19e-13	3.48e-12	Cd300lf	246746	CD300 molecule like family member F [Source:MGI Symbol;Acc:MGI:2442359]	protein_coding
ENSMUSG00000001158	3320	-3.06	0.435	1.24e-13	3.63e-12	Snrnp27	66618	small nuclear ribonucleoprotein 27 (U4/U6.U5) [Source:MGI Symbol;Acc:MGI:1913868]	protein_coding
ENSMUSG00000078439	1200	-2.61	0.366	1.25e-13	3.65e-12	Smim24	72273	small integral membrane protein 24 [Source:MGI Symbol;Acc:MGI:1919523]	protein_coding
ENSMUSG00000034088	7520	1.53	0.211	1.27e-13	3.7e-12	Hdlbp	110611	high density lipoprotein (HDL) binding protein [Source:MGI Symbol;Acc:MGI:99256]	protein_coding
ENSMUSG00000047619	23.1	-9.43	1.69	1.34e-13	3.9e-12	Ddi1	71829	DNA-damage inducible 1 [Source:MGI Symbol;Acc:MGI:1919079]	protein_coding
ENSMUSG00000022419	4020	-2.16	0.308	1.39e-13	4.02e-12	Deptor	97998	DEP domain containing MTOR-interacting protein [Source:MGI Symbol;Acc:MGI:2146322]	protein_coding
ENSMUSG00000028546	2470	-1.85	0.259	1.4e-13	4.06e-12	Elavl4	15572	ELAV like RNA binding protein 4 [Source:MGI Symbol;Acc:MGI:107427]	protein_coding
ENSMUSG00000054385	64	-6.24	1.02	1.41e-13	4.07e-12	Ceacam2	26367	carcinoembryonic antigen-related cell adhesion molecule 2 [Source:MGI Symbol;Acc:MGI:1347246]	protein_coding
ENSMUSG00000020982	9930	-3.82	0.544	1.45e-13	4.17e-12	Nemf	66244	nuclear export mediator factor [Source:MGI Symbol;Acc:MGI:1918305]	protein_coding
ENSMUSG00000053012	8790	-3.99	0.577	1.46e-13	4.2e-12	Krcc1	57896	lysine-rich coiled-coil 1 [Source:MGI Symbol;Acc:MGI:1889377]	protein_coding
ENSMUSG00000039473	13700	-3.83	0.563	1.49e-13	4.27e-12	Ubn1	170644	ubinuclein 1 [Source:MGI Symbol;Acc:MGI:1891307]	protein_coding
ENSMUSG00000001128	45.8	-2.32	0.326	1.53e-13	4.38e-12	Cfp	18636	complement factor properdin [Source:MGI Symbol;Acc:MGI:97545]	protein_coding
ENSMUSG00000023944	154000	-4.17	0.606	1.55e-13	4.43e-12	Hsp90ab1	15516	heat shock protein 90 alpha (cytosolic), class B member 1 [Source:MGI Symbol;Acc:MGI:96247]	protein_coding
ENSMUSG00000021500	8600	-3.96	0.566	1.56e-13	4.45e-12	Ddx46	212880	DEAD (Asp-Glu-Ala-Asp) box polypeptide 46 [Source:MGI Symbol;Acc:MGI:1920895]	protein_coding
ENSMUSG00000059474	1300	-2.37	0.34	1.59e-13	4.52e-12	Mbtd1	103537	mbt domain containing 1 [Source:MGI Symbol;Acc:MGI:2143977]	protein_coding
ENSMUSG00000037235	5420	-3.53	0.523	1.6e-13	4.55e-12	Mxd4	17122	Max dimerization protein 4 [Source:MGI Symbol;Acc:MGI:104991]	protein_coding
ENSMUSG00000026199	241	-1.35	0.186	1.63e-13	4.63e-12	Ankzf1	52231	ankyrin repeat and zinc finger domain containing 1 [Source:MGI Symbol;Acc:MGI:1098746]	protein_coding
ENSMUSG00000022020	3620	-3.97	0.577	1.65e-13	4.69e-12	Naa16	66897	N(alpha)-acetyltransferase 16, NatA auxiliary subunit [Source:MGI Symbol;Acc:MGI:1914147]	protein_coding
ENSMUSG00000036551	61.4	-6.44	0.923	1.69e-13	4.76e-12	Akap14	434756	A kinase (PRKA) anchor protein 14 [Source:MGI Symbol;Acc:MGI:3618288]	protein_coding
ENSMUSG00000041323	22	-3.39	0.492	1.69e-13	4.76e-12	Ak7	78801	adenylate kinase 7 [Source:MGI Symbol;Acc:MGI:1926051]	protein_coding
ENSMUSG00000042225	2490	-4.69	0.675	1.7e-13	4.8e-12	Ammecr1	56068	Alport syndrome, mental retardation, midface hypoplasia and elliptocytosis chromosomal region gene 1 [Source:MGI Symbol;Acc:MGI:1860206]	protein_coding
ENSMUSG00000096215	392	-2.66	0.376	1.72e-13	4.85e-12	Smim22	432995	small integral membrane protein 22 [Source:MGI Symbol;Acc:MGI:3643379]	protein_coding
ENSMUSG00000031403	3600	-3.61	0.52	1.75e-13	4.9e-12	Dkc1	245474	dyskeratosis congenita 1, dyskerin [Source:MGI Symbol;Acc:MGI:1861727]	protein_coding
ENSMUSG00000030590	554	-3.24	0.467	1.76e-13	4.94e-12	Fam98c	73833	family with sequence similarity 98, member C [Source:MGI Symbol;Acc:MGI:1921083]	protein_coding
ENSMUSG00000070337	58.2	-3.12	0.454	1.77e-13	4.94e-12	Gpr179	217143	G protein-coupled receptor 179 [Source:MGI Symbol;Acc:MGI:2443409]	protein_coding
ENSMUSG00000020734	52	-2.09	0.295	1.82e-13	5.08e-12	Grin2c	14813	glutamate receptor, ionotropic, NMDA2C (epsilon 3) [Source:MGI Symbol;Acc:MGI:95822]	protein_coding
ENSMUSG00000018541	3090	-4.02	0.588	1.82e-13	5.08e-12	Cwc25	67480	CWC25 spliceosome-associated protein [Source:MGI Symbol;Acc:MGI:1914730]	protein_coding
ENSMUSG00000015377	254	-1.76	0.246	1.83e-13	5.09e-12	Dennd6b	69440	DENN/MADD domain containing 6B [Source:MGI Symbol;Acc:MGI:1916690]	protein_coding
ENSMUSG00000057716	598	-4.63	0.683	1.84e-13	5.11e-12	Tmem178b	434008	transmembrane protein 178B [Source:MGI Symbol;Acc:MGI:3647581]	protein_coding
ENSMUSG00000004937	1540	-1.54	0.214	1.85e-13	5.11e-12	Sgta	52551	small glutamine-rich tetratricopeptide repeat (TPR)-containing, alpha [Source:MGI Symbol;Acc:MGI:1098703]	protein_coding
ENSMUSG00000045763	191	-2.52	0.36	1.86e-13	5.14e-12	Basp1	70350	brain abundant, membrane attached signal protein 1 [Source:MGI Symbol;Acc:MGI:1917600]	protein_coding
ENSMUSG00000025290	10700	-1.72	0.241	1.88e-13	5.19e-12	Rps24	20088	ribosomal protein S24 [Source:MGI Symbol;Acc:MGI:98147]	protein_coding
ENSMUSG00000058318	848	-1.48	0.205	1.88e-13	5.19e-12	Phf21a	192285	PHD finger protein 21A [Source:MGI Symbol;Acc:MGI:2384756]	protein_coding
ENSMUSG00000028445	1280	-2.05	0.293	1.92e-13	5.27e-12	Enho	69638	energy homeostasis associated [Source:MGI Symbol;Acc:MGI:1916888]	protein_coding
ENSMUSG00000042659	245	1.34	0.185	1.92e-13	5.27e-12	Arrdc4	66412	arrestin domain containing 4 [Source:MGI Symbol;Acc:MGI:1913662]	protein_coding
ENSMUSG00000069920	263	1.25	0.175	2.03e-13	5.56e-12	B3gnt9	97440	UDP-GlcNAc:betaGal beta-1,3-N-acetylglucosaminyltransferase 9 [Source:MGI Symbol;Acc:MGI:2142841]	protein_coding
ENSMUSG00000002103	2140	-2.8	0.403	2.04e-13	5.57e-12	Acp2	11432	acid phosphatase 2, lysosomal [Source:MGI Symbol;Acc:MGI:87882]	protein_coding
ENSMUSG00000024085	443	1.7	0.24	2.05e-13	5.6e-12	Man2a1	17158	mannosidase 2, alpha 1 [Source:MGI Symbol;Acc:MGI:104669]	protein_coding
ENSMUSG00000022518	62.5	-5.78	0.841	2.08e-13	5.67e-12	4930562C15Rik	78809	RIKEN cDNA 4930562C15 gene [Source:MGI Symbol;Acc:MGI:1926059]	protein_coding
ENSMUSG00000033955	867	-3.09	0.442	2.08e-13	5.67e-12	Tnks1bp1	228140	tankyrase 1 binding protein 1 [Source:MGI Symbol;Acc:MGI:2446193]	protein_coding
ENSMUSG00000018920	112	-1.45	0.2	2.12e-13	5.77e-12	Cxcl16	66102	chemokine (C-X-C motif) ligand 16 [Source:MGI Symbol;Acc:MGI:1932682]	protein_coding
ENSMUSG00000017802	2230	-1.83	0.258	2.16e-13	5.87e-12	Retreg3	67998	reticulophagy regulator family member 3 [Source:MGI Symbol;Acc:MGI:1915248]	protein_coding
ENSMUSG00000008734	68.6	2.16	0.309	2.17e-13	5.87e-12	Gprc5b	64297	G protein-coupled receptor, family C, group 5, member B [Source:MGI Symbol;Acc:MGI:1927596]	protein_coding
ENSMUSG00000068479	1410	-3.19	0.461	2.17e-13	5.87e-12	Mfap1a	67532	microfibrillar-associated protein 1A [Source:MGI Symbol;Acc:MGI:1914782]	protein_coding
ENSMUSG00000039759	132	-1.76	0.244	2.18e-13	5.87e-12	Thap3	69876	THAP domain containing, apoptosis associated protein 3 [Source:MGI Symbol;Acc:MGI:1917126]	protein_coding
ENSMUSG00000059554	177	-2.43	0.351	2.2e-13	5.93e-12	Ccdc28a	215814	coiled-coil domain containing 28A [Source:MGI Symbol;Acc:MGI:2443508]	protein_coding
ENSMUSG00000047228	99.2	-1.73	0.242	2.26e-13	6.09e-12	A2ml1	232400	alpha-2-macroglobulin like 1 [Source:MGI Symbol;Acc:MGI:3039594]	protein_coding
ENSMUSG00000030546	60	-5.72	0.841	2.29e-13	6.15e-12	Plin1	103968	perilipin 1 [Source:MGI Symbol;Acc:MGI:1890505]	protein_coding
ENSMUSG00000026238	66500	-4.47	0.643	2.31e-13	6.18e-12	Ptma	19231	prothymosin alpha [Source:MGI Symbol;Acc:MGI:97803]	protein_coding
ENSMUSG00000021431	2760	-3.31	0.48	2.33e-13	6.24e-12	Snrnp48	67797	small nuclear ribonucleoprotein 48 (U11/U12) [Source:MGI Symbol;Acc:MGI:1915047]	protein_coding
ENSMUSG00000035011	4320	-2.89	0.417	2.35e-13	6.26e-12	Zbtb7a	16969	zinc finger and BTB domain containing 7a [Source:MGI Symbol;Acc:MGI:1335091]	protein_coding
ENSMUSG00000023044	367	-1.7	0.238	2.39e-13	6.36e-12	Csad	246277	cysteine sulfinic acid decarboxylase [Source:MGI Symbol;Acc:MGI:2180098]	protein_coding
ENSMUSG00000027985	26.9	-6.57	0.965	2.45e-13	6.53e-12	Lef1	16842	lymphoid enhancer binding factor 1 [Source:MGI Symbol;Acc:MGI:96770]	protein_coding
ENSMUSG00000047409	4660	-3.08	0.452	2.5e-13	6.64e-12	Ctdspl	69274	CTD (carboxy-terminal domain, RNA polymerase II, polypeptide A) small phosphatase-like [Source:MGI Symbol;Acc:MGI:1916524]	protein_coding
ENSMUSG00000048450	617	-1.93	0.272	2.51e-13	6.66e-12	Msx1	17701	msh homeobox 1 [Source:MGI Symbol;Acc:MGI:97168]	protein_coding
ENSMUSG00000002660	1030	-1.96	0.277	2.53e-13	6.69e-12	Clpp	53895	caseinolytic mitochondrial matrix peptidase proteolytic subunit [Source:MGI Symbol;Acc:MGI:1858213]	protein_coding
ENSMUSG00000009905	488	-2.54	0.37	2.53e-13	6.69e-12	Kdsr	70750	3-ketodihydrosphingosine reductase [Source:MGI Symbol;Acc:MGI:1918000]	protein_coding
ENSMUSG00000019880	19.4	-4.65	0.693	2.56e-13	6.75e-12	Rspo3	72780	R-spondin 3 [Source:MGI Symbol;Acc:MGI:1920030]	protein_coding
ENSMUSG00000035401	4910	-3.18	0.462	2.62e-13	6.89e-12	Emsy	233545	EMSY, BRCA2-interacting transcriptional repressor [Source:MGI Symbol;Acc:MGI:1924203]	protein_coding
ENSMUSG00000024921	16800	-4.25	0.618	2.62e-13	6.9e-12	Smarca2	67155	SWI/SNF related, matrix associated, actin dependent regulator of chromatin, subfamily a, member 2 [Source:MGI Symbol;Acc:MGI:99603]	protein_coding
ENSMUSG00000027067	20100	-3.52	0.509	2.73e-13	7.16e-12	Ssrp1	20833	structure specific recognition protein 1 [Source:MGI Symbol;Acc:MGI:107912]	protein_coding
ENSMUSG00000052253	1020	-2.01	0.283	2.77e-13	7.25e-12	Zfp622	52521	zinc finger protein 622 [Source:MGI Symbol;Acc:MGI:1289282]	protein_coding
ENSMUSG00000035325	2490	1.43	0.201	2.78e-13	7.27e-12	Sec31a	69162	Sec31 homolog A (S. cerevisiae) [Source:MGI Symbol;Acc:MGI:1916412]	protein_coding
ENSMUSG00000024477	4010	-3.15	0.453	2.82e-13	7.36e-12	Pggt1b	225467	protein geranylgeranyltransferase type I, beta subunit [Source:MGI Symbol;Acc:MGI:1917514]	protein_coding
ENSMUSG00000118454	55.8	-7.88	1.19	2.86e-13	7.45e-12	Wdr88	67471 /// 384605	WD repeat domain 88 [Source:MGI Symbol;Acc:MGI:2686275]	protein_coding
ENSMUSG00000049598	171	-4.26	0.634	2.89e-13	7.51e-12	Vsig8	240916	V-set and immunoglobulin domain containing 8 [Source:MGI Symbol;Acc:MGI:3642995]	protein_coding
ENSMUSG00000027620	44500	-3.9	0.582	2.91e-13	7.56e-12	Rbm39	170791	RNA binding motif protein 39 [Source:MGI Symbol;Acc:MGI:2157953]	protein_coding
ENSMUSG00000004371	108	-4.03	0.586	3.08e-13	7.98e-12	Il11	16156	interleukin 11 [Source:MGI Symbol;Acc:MGI:107613]	protein_coding
ENSMUSG00000051518	1340	-3.3	0.486	3.1e-13	8.02e-12	Rps19bp1	66538	ribosomal protein S19 binding protein 1 [Source:MGI Symbol;Acc:MGI:1913788]	protein_coding
ENSMUSG00000001281	14.6	-3.99	0.584	3.12e-13	8.06e-12	Itgb7	16421	integrin beta 7 [Source:MGI Symbol;Acc:MGI:96616]	protein_coding
ENSMUSG00000047990	89.5	2.02	0.285	3.16e-13	8.16e-12	C2cd4a	244911	C2 calcium-dependent domain containing 4A [Source:MGI Symbol;Acc:MGI:3645763]	protein_coding
ENSMUSG00000071234	2850	-2.58	0.379	3.18e-13	8.18e-12	Syndig1l	627191	synapse differentiation inducing 1 like [Source:MGI Symbol;Acc:MGI:2685107]	protein_coding
ENSMUSG00000014470	405	-1.76	0.249	3.18e-13	8.18e-12	Rnf166	68718	ring finger protein 166 [Source:MGI Symbol;Acc:MGI:1915968]	protein_coding
ENSMUSG00000026932	64.5	-3.04	0.45	3.21e-13	8.23e-12	Nacc2	67991	nucleus accumbens associated 2, BEN and BTB (POZ) domain containing [Source:MGI Symbol;Acc:MGI:1915241]	protein_coding
ENSMUSG00000036278	100	-2.05	0.293	3.29e-13	8.44e-12	Macrod1	107227	mono-ADP ribosylhydrolase 1 [Source:MGI Symbol;Acc:MGI:2147583]	protein_coding
ENSMUSG00000026374	11400	-3.37	0.491	3.33e-13	8.51e-12	Tsn	22099	translin [Source:MGI Symbol;Acc:MGI:109263]	protein_coding
ENSMUSG00000058145	41.7	1.96	0.271	3.36e-13	8.59e-12	Adamts17	233332	a disintegrin-like and metallopeptidase (reprolysin type) with thrombospondin type 1 motif, 17 [Source:MGI Symbol;Acc:MGI:3588195]	protein_coding
ENSMUSG00000026495	398	-2.64	0.381	3.39e-13	8.64e-12	Efcab2	68226	EF-hand calcium binding domain 2 [Source:MGI Symbol;Acc:MGI:1915476]	protein_coding
ENSMUSG00000042429	2120	-2.54	0.376	3.5e-13	8.9e-12	Adora1	11539	adenosine A1 receptor [Source:MGI Symbol;Acc:MGI:99401]	protein_coding
ENSMUSG00000016940	367	-1.01	0.141	3.63e-13	9.22e-12	Kctd2	70382	potassium channel tetramerisation domain containing 2 [Source:MGI Symbol;Acc:MGI:1917632]	protein_coding
ENSMUSG00000018474	18100	-3.99	0.59	3.69e-13	9.36e-12	Chd3	216848	chromodomain helicase DNA binding protein 3 [Source:MGI Symbol;Acc:MGI:1344395]	protein_coding
ENSMUSG00000056394	11800	-3.66	0.542	3.7e-13	9.36e-12	Lig1	16881	ligase I, DNA, ATP-dependent [Source:MGI Symbol;Acc:MGI:101789]	protein_coding
ENSMUSG00000051314	3230	-3.68	0.553	3.71e-13	9.37e-12	Ffar2	233079	free fatty acid receptor 2 [Source:MGI Symbol;Acc:MGI:2441731]	protein_coding
ENSMUSG00000052214	4080	-3.26	0.48	3.74e-13	9.44e-12	Opa3	403187	optic atrophy 3 [Source:MGI Symbol;Acc:MGI:2686271]	protein_coding
ENSMUSG00000022629	9370	-3.87	0.562	3.78e-13	9.51e-12	Kif21a	16564	kinesin family member 21A [Source:MGI Symbol;Acc:MGI:109188]	protein_coding
ENSMUSG00000014504	8070	-3.84	0.563	3.93e-13	9.89e-12	Srp19	66384	signal recognition particle 19 [Source:MGI Symbol;Acc:MGI:1913634]	protein_coding
ENSMUSG00000071497	43.1	-4.59	0.683	4.05e-13	1.02e-11	Nutf2-ps1		nuclear transport factor 2, pseudogene 1 [Source:MGI Symbol;Acc:MGI:108008]	protein_coding
ENSMUSG00000031939	3500	-3.18	0.465	4.11e-13	1.03e-11	Taf1d	75316	TATA-box binding protein associated factor, RNA polymerase I, D [Source:MGI Symbol;Acc:MGI:1922566]	protein_coding
ENSMUSG00000022023	4100	-3.3	0.481	4.14e-13	1.04e-11	Wbp4	22380	WW domain binding protein 4 [Source:MGI Symbol;Acc:MGI:109568]	protein_coding
ENSMUSG00000048000	10300	-4.42	0.65	4.16e-13	1.04e-11	Gigyf2	227331	GRB10 interacting GYF protein 2 [Source:MGI Symbol;Acc:MGI:2138584]	protein_coding
ENSMUSG00000031142	22	-5.08	0.749	4.17e-13	1.04e-11	Cacna1f	54652	calcium channel, voltage-dependent, alpha 1F subunit [Source:MGI Symbol;Acc:MGI:1859639]	protein_coding
ENSMUSG00000055204	12800	-3.64	0.546	4.22e-13	1.05e-11	Ankrd17	81702	ankyrin repeat domain 17 [Source:MGI Symbol;Acc:MGI:1932101]	protein_coding
ENSMUSG00000003072	3260	-2	0.286	4.39e-13	1.09e-11	Atp5d	66043	ATP synthase, H+ transporting, mitochondrial F1 complex, delta subunit [Source:MGI Symbol;Acc:MGI:1913293]	protein_coding
ENSMUSG00000001520	47.7	-4.75	0.698	4.51e-13	1.12e-11	Nrip2	60345	nuclear receptor interacting protein 2 [Source:MGI Symbol;Acc:MGI:1891884]	protein_coding
ENSMUSG00000056131	272	2.44	0.354	4.52e-13	1.12e-11	Pgm3	109785	phosphoglucomutase 3 [Source:MGI Symbol;Acc:MGI:97566]	protein_coding
ENSMUSG00000051864	1520	-2.61	0.387	4.59e-13	1.14e-11	Tbc1d22a	223754	TBC1 domain family, member 22a [Source:MGI Symbol;Acc:MGI:1289265]	protein_coding
ENSMUSG00000024901	1130	-3.52	0.518	4.87e-13	1.2e-11	Peli3	240518	pellino 3 [Source:MGI Symbol;Acc:MGI:1924963]	protein_coding
ENSMUSG00000025137	837	-1.47	0.207	5e-13	1.23e-11	Pcyt2	68671	phosphate cytidylyltransferase 2, ethanolamine [Source:MGI Symbol;Acc:MGI:1915921]	protein_coding
ENSMUSG00000018604	437	-3.82	0.564	5.06e-13	1.25e-11	Tbx3	21386	T-box 3 [Source:MGI Symbol;Acc:MGI:98495]	protein_coding
ENSMUSG00000054717	13800	-4.15	0.611	5.23e-13	1.29e-11	Hmgb2	97165	high mobility group box 2 [Source:MGI Symbol;Acc:MGI:96157]	protein_coding
ENSMUSG00000033900	9360	-4	0.588	5.31e-13	1.3e-11	Map9	213582	microtubule-associated protein 9 [Source:MGI Symbol;Acc:MGI:2442208]	protein_coding
ENSMUSG00000031502	213	-1.68	0.24	5.4e-13	1.32e-11	Col4a1	12826	collagen, type IV, alpha 1 [Source:MGI Symbol;Acc:MGI:88454]	protein_coding
ENSMUSG00000015944	20400	-2.75	0.409	5.47e-13	1.34e-11	Castor2	80909	cytosolic arginine sensor for mTORC1 subunit 2 [Source:MGI Symbol;Acc:MGI:1933384]	protein_coding
ENSMUSG00000027833	1870	-3.53	0.517	5.59e-13	1.37e-11	Shox2	20429	short stature homeobox 2 [Source:MGI Symbol;Acc:MGI:1201673]	protein_coding
ENSMUSG00000017999	4930	-3.92	0.586	5.71e-13	1.39e-11	Ddx27	228889	DEAD (Asp-Glu-Ala-Asp) box polypeptide 27 [Source:MGI Symbol;Acc:MGI:2385884]	protein_coding
ENSMUSG00000026991	11500	-3.96	0.591	5.78e-13	1.41e-11	Pkp4	227937	plakophilin 4 [Source:MGI Symbol;Acc:MGI:109281]	protein_coding
ENSMUSG00000072720	77.8	-1.62	0.233	5.8e-13	1.41e-11	Myo18b	74376	myosin XVIIIb [Source:MGI Symbol;Acc:MGI:1921626]	protein_coding
ENSMUSG00000025997	152	-2.47	0.361	5.83e-13	1.41e-11	Ikzf2	22779	IKAROS family zinc finger 2 [Source:MGI Symbol;Acc:MGI:1342541]	protein_coding
ENSMUSG00000029402	1970	-3.96	0.579	5.83e-13	1.41e-11	Snrnp35	76167	small nuclear ribonucleoprotein 35 (U11/U12) [Source:MGI Symbol;Acc:MGI:1923417]	protein_coding
ENSMUSG00000053226	146	-2.09	0.301	5.89e-13	1.42e-11	Dand5	23863	DAN domain family member 5, BMP antagonist [Source:MGI Symbol;Acc:MGI:1344365]	protein_coding
ENSMUSG00000056763	3600	-3.54	0.521	5.94e-13	1.44e-11	Cspp1	211660	centrosome and spindle pole associated protein 1 [Source:MGI Symbol;Acc:MGI:2681832]	protein_coding
ENSMUSG00000024109	1370	-2.36	0.346	5.99e-13	1.44e-11	Nrxn1	18189	neurexin I [Source:MGI Symbol;Acc:MGI:1096391]	protein_coding
ENSMUSG00000030793	440	-2.98	0.436	6.03e-13	1.45e-11	Pycard	66824	PYD and CARD domain containing [Source:MGI Symbol;Acc:MGI:1931465]	protein_coding
ENSMUSG00000034518	5860	-4.48	0.67	6.12e-13	1.47e-11	Hmgxb4	70823	HMG box domain containing 4 [Source:MGI Symbol;Acc:MGI:1918073]	protein_coding
ENSMUSG00000068036	7470	-3.56	0.528	6.23e-13	1.5e-11	Afdn	17356	afadin, adherens junction formation factor [Source:MGI Symbol;Acc:MGI:1314653]	protein_coding
ENSMUSG00000032253	12100	-3.33	0.496	6.27e-13	1.5e-11	Phip	83946	pleckstrin homology domain interacting protein [Source:MGI Symbol;Acc:MGI:1932404]	protein_coding
ENSMUSG00000030161	3050	-2.7	0.393	6.42e-13	1.54e-11	Gabarapl1	57436	gamma-aminobutyric acid (GABA) A receptor-associated protein-like 1 [Source:MGI Symbol;Acc:MGI:1914980]	protein_coding
ENSMUSG00000028977	2790	-3.19	0.476	6.48e-13	1.55e-11	Casz1	69743	castor zinc finger 1 [Source:MGI Symbol;Acc:MGI:1196251]	protein_coding
ENSMUSG00000025571	6960	-3.9	0.583	6.61e-13	1.58e-11	Tnrc6c	217351	trinucleotide repeat containing 6C [Source:MGI Symbol;Acc:MGI:2443265]	protein_coding
ENSMUSG00000070056	344	-3.06	0.456	6.77e-13	1.61e-11	Mfhas1	52065	malignant fibrous histiocytoma amplified sequence 1 [Source:MGI Symbol;Acc:MGI:1098644]	protein_coding
ENSMUSG00000020409	4930	-3.76	0.555	7.05e-13	1.68e-11	Slu7	193116	SLU7 splicing factor homolog (S. cerevisiae) [Source:MGI Symbol;Acc:MGI:2385598]	protein_coding
ENSMUSG00000021820	486	-1.66	0.237	7.18e-13	1.7e-11	Camk2g	12325	calcium/calmodulin-dependent protein kinase II gamma [Source:MGI Symbol;Acc:MGI:88259]	protein_coding
ENSMUSG00000025034	4310	-3.69	0.571	7.32e-13	1.74e-11	Trim8	93679	tripartite motif-containing 8 [Source:MGI Symbol;Acc:MGI:1933302]	protein_coding
ENSMUSG00000024553	639	1.11	0.158	7.39e-13	1.75e-11	Galr1	14427	galanin receptor 1 [Source:MGI Symbol;Acc:MGI:1096364]	protein_coding
ENSMUSG00000051527	3590	-3.79	0.559	7.41e-13	1.75e-11	Usp29	57775	ubiquitin specific peptidase 29 [Source:MGI Symbol;Acc:MGI:1888998]	protein_coding
ENSMUSG00000061911	6400	-3.78	0.558	7.54e-13	1.78e-11	Myt1l	17933	myelin transcription factor 1-like [Source:MGI Symbol;Acc:MGI:1100511]	protein_coding
ENSMUSG00000068130	332	-3.72	0.556	7.6e-13	1.79e-11	Zfp442	668923	zinc finger protein 442 [Source:MGI Symbol;Acc:MGI:3651999]	protein_coding
ENSMUSG00000013419	1740	-3.64	0.536	7.76e-13	1.83e-11	Zfp651	270210	zinc finger protein 651 [Source:MGI Symbol;Acc:MGI:2670992]	protein_coding
ENSMUSG00000079157	1650	-2.58	0.379	7.94e-13	1.86e-11	Fam155a	270028	family with sequence similarity 155, member A [Source:MGI Symbol;Acc:MGI:2142765]	protein_coding
ENSMUSG00000060935	949	2.12	0.305	7.97e-13	1.87e-11	Tmem263	103266	transmembrane protein 263 [Source:MGI Symbol;Acc:MGI:2143652]	protein_coding
ENSMUSG00000042613	178	-1.91	0.277	8.07e-13	1.89e-11	Pbxip1	229534	pre B cell leukemia transcription factor interacting protein 1 [Source:MGI Symbol;Acc:MGI:2441670]	protein_coding
ENSMUSG00000013033	5470	-2.8	0.418	8.21e-13	1.92e-11	Adgrl1	330814	adhesion G protein-coupled receptor L1 [Source:MGI Symbol;Acc:MGI:1929461]	protein_coding
ENSMUSG00000022051	947	-1.53	0.221	8.29e-13	1.94e-11	Bnip3l	12177	BCL2/adenovirus E1B interacting protein 3-like [Source:MGI Symbol;Acc:MGI:1332659]	protein_coding
ENSMUSG00000090273	40.7	-3.49	0.528	8.31e-13	1.94e-11	Prr22	100504446	proline rich 22 [Source:MGI Symbol;Acc:MGI:2685392]	protein_coding
ENSMUSG00000074182	1790	-3.81	0.56	8.39e-13	1.95e-11	Znhit6	229937	zinc finger, HIT type 6 [Source:MGI Symbol;Acc:MGI:1916996]	protein_coding
ENSMUSG00000013787	6320	-3.02	0.443	8.45e-13	1.96e-11	Ehmt2	110147	euchromatic histone lysine N-methyltransferase 2 [Source:MGI Symbol;Acc:MGI:2148922]	protein_coding
ENSMUSG00000006378	651	-2.11	0.309	8.48e-13	1.97e-11	Gcat	26912	glycine C-acetyltransferase (2-amino-3-ketobutyrate-coenzyme A ligase) [Source:MGI Symbol;Acc:MGI:1349389]	protein_coding
ENSMUSG00000051435	625	-3.23	0.484	8.55e-13	1.98e-11	Fhad1	329977	forkhead-associated (FHA) phosphopeptide binding domain 1 [Source:MGI Symbol;Acc:MGI:1920323]	protein_coding
ENSMUSG00000032534	702	-1.85	0.267	8.69e-13	2.01e-11	Cep63	28135	centrosomal protein 63 [Source:MGI Symbol;Acc:MGI:2158560]	protein_coding
ENSMUSG00000040054	13400	-4.25	0.652	8.86e-13	2.05e-11	Baz2a	116848	bromodomain adjacent to zinc finger domain, 2A [Source:MGI Symbol;Acc:MGI:2151152]	protein_coding
ENSMUSG00000026643	20300	-3.7	0.551	8.88e-13	2.05e-11	Nmt2	18108	N-myristoyltransferase 2 [Source:MGI Symbol;Acc:MGI:1202298]	protein_coding
ENSMUSG00000074862	597	-3.72	0.574	8.97e-13	2.06e-11	BC025920		cDNA sequence BC025920 [Source:MGI Symbol;Acc:MGI:2670983]	protein_coding
ENSMUSG00000038188	132	-3.91	0.581	8.97e-13	2.06e-11	Scarf1	380713	scavenger receptor class F, member 1 [Source:MGI Symbol;Acc:MGI:2449455]	protein_coding
ENSMUSG00000031590	2610	-3.3	0.488	9.12e-13	2.09e-11	Frg1	14300	FSHD region gene 1 [Source:MGI Symbol;Acc:MGI:893597]	protein_coding
ENSMUSG00000054808	4720	-2.3	0.337	9.24e-13	2.12e-11	Actn4	60595	actinin alpha 4 [Source:MGI Symbol;Acc:MGI:1890773]	protein_coding
ENSMUSG00000000861	647	-3.27	0.481	9.4e-13	2.15e-11	Bcl11a	14025	B cell CLL/lymphoma 11A (zinc finger protein) [Source:MGI Symbol;Acc:MGI:106190]	protein_coding
ENSMUSG00000029199	2620	-3.33	0.497	9.42e-13	2.15e-11	Lias	79464	lipoic acid synthetase [Source:MGI Symbol;Acc:MGI:1934604]	protein_coding
ENSMUSG00000040430	105	-3.68	0.553	9.52e-13	2.17e-11	Pitpnc1	71795	phosphatidylinositol transfer protein, cytoplasmic 1 [Source:MGI Symbol;Acc:MGI:1919045]	protein_coding
ENSMUSG00000037331	14300	-3.4	0.512	9.67e-13	2.2e-11	Larp1	73158	La ribonucleoprotein domain family, member 1 [Source:MGI Symbol;Acc:MGI:1890165]	protein_coding
ENSMUSG00000109398	224	-3.37	0.497	9.8e-13	2.23e-11	Gm3854		predicted gene 3854 [Source:MGI Symbol;Acc:MGI:3782026]	protein_coding
ENSMUSG00000073705	240	-1.37	0.196	1.03e-12	2.34e-11	Cenps	69928	centromere protein S [Source:MGI Symbol;Acc:MGI:1917178]	protein_coding
ENSMUSG00000060260	328	-2.71	0.402	1.04e-12	2.36e-11	Pwwp2b	101631	PWWP domain containing 2B [Source:MGI Symbol;Acc:MGI:2142008]	protein_coding
ENSMUSG00000045440	59.4	-3.73	0.575	1.04e-12	2.36e-11	Insm2	56856	insulinoma-associated 2 [Source:MGI Symbol;Acc:MGI:1930787]	protein_coding
ENSMUSG00000033862	382	-1.64	0.235	1.05e-12	2.37e-11	Cdk10	234854	cyclin-dependent kinase 10 [Source:MGI Symbol;Acc:MGI:2448549]	protein_coding
ENSMUSG00000003068	2000	-1.27	0.181	1.06e-12	2.4e-11	Stk11	20869	serine/threonine kinase 11 [Source:MGI Symbol;Acc:MGI:1341870]	protein_coding
ENSMUSG00000109378	67.5	-4.52	0.674	1.08e-12	2.44e-11	Gm49396		predicted gene, 49396 [Source:MGI Symbol;Acc:MGI:6121629]	protein_coding
ENSMUSG00000043424	182	-3.79	0.568	1.09e-12	2.45e-11	Eif3j2	100042807	eukaryotic translation initiation factor 3, subunit J2 [Source:MGI Symbol;Acc:MGI:3704486]	protein_coding
ENSMUSG00000019943	21500	-3.62	0.54	1.1e-12	2.47e-11	Atp2b1	67972	ATPase, Ca++ transporting, plasma membrane 1 [Source:MGI Symbol;Acc:MGI:104653]	protein_coding
ENSMUSG00000004233	551	-3.18	0.486	1.11e-12	2.48e-11	Wars2	70560	tryptophanyl tRNA synthetase 2 (mitochondrial) [Source:MGI Symbol;Acc:MGI:1917810]	protein_coding
ENSMUSG00000003273	57.3	-2.82	0.419	1.12e-12	2.5e-11	Car11	12348	carbonic anhydrase 11 [Source:MGI Symbol;Acc:MGI:1336193]	protein_coding
ENSMUSG00000066108	27.8	-6.02	0.906	1.12e-12	2.51e-11	Muc5b	74180	mucin 5, subtype B, tracheobronchial [Source:MGI Symbol;Acc:MGI:1921430]	protein_coding
ENSMUSG00000023439	44.3	-7.87	1.19	1.13e-12	2.53e-11	Gnb3	14695	guanine nucleotide binding protein (G protein), beta 3 [Source:MGI Symbol;Acc:MGI:95785]	protein_coding
ENSMUSG00000100622	43.4	-3.41	0.513	1.13e-12	2.53e-11	Gm20379		predicted gene, 20379 [Source:MGI Symbol;Acc:MGI:5012564]	protein_coding
ENSMUSG00000021928	250	-1.35	0.193	1.14e-12	2.54e-11	Ebpl	68177	emopamil binding protein-like [Source:MGI Symbol;Acc:MGI:1915427]	protein_coding
ENSMUSG00000018378	300	-1.28	0.185	1.2e-12	2.67e-11	Cuedc1	103841	CUE domain containing 1 [Source:MGI Symbol;Acc:MGI:2144281]	protein_coding
ENSMUSG00000074682	269	-2.73	0.407	1.2e-12	2.67e-11	Zcchc3	67917	zinc finger, CCHC domain containing 3 [Source:MGI Symbol;Acc:MGI:1915167]	protein_coding
ENSMUSG00000022812	4370	-4.2	0.644	1.23e-12	2.72e-11	Gsk3b	56637	glycogen synthase kinase 3 beta [Source:MGI Symbol;Acc:MGI:1861437]	protein_coding
ENSMUSG00000009739	66.1	-1.74	0.254	1.23e-12	2.74e-11	Pou6f1	19009	POU domain, class 6, transcription factor 1 [Source:MGI Symbol;Acc:MGI:102935]	protein_coding
ENSMUSG00000025762	4830	-3.48	0.523	1.26e-12	2.78e-11	Larp1b	214048	La ribonucleoprotein domain family, member 1B [Source:MGI Symbol;Acc:MGI:1914604]	protein_coding
ENSMUSG00000031984	4320	-4.14	0.637	1.26e-12	2.79e-11	2810004N23Rik	66523	RIKEN cDNA 2810004N23 gene [Source:MGI Symbol;Acc:MGI:1913773]	protein_coding
ENSMUSG00000029456	87.1	-2.2	0.33	1.29e-12	2.84e-11	Acad10	71985	acyl-Coenzyme A dehydrogenase family, member 10 [Source:MGI Symbol;Acc:MGI:1919235]	protein_coding
ENSMUSG00000021282	32700	-3.28	0.49	1.3e-12	2.86e-11	Eif5	217869	eukaryotic translation initiation factor 5 [Source:MGI Symbol;Acc:MGI:95309]	protein_coding
ENSMUSG00000057421	2720	-3.48	0.516	1.31e-12	2.87e-11	Las1l	76130	LAS1-like (S. cerevisiae) [Source:MGI Symbol;Acc:MGI:1923380]	protein_coding
ENSMUSG00000056342	14100	-3.94	0.586	1.31e-12	2.88e-11	Usp34	17847	ubiquitin specific peptidase 34 [Source:MGI Symbol;Acc:MGI:109473]	protein_coding
ENSMUSG00000045287	2020	-2.79	0.415	1.35e-12	2.95e-11	Rtn4rl1	237847	reticulon 4 receptor-like 1 [Source:MGI Symbol;Acc:MGI:2661375]	protein_coding
ENSMUSG00000039656	1210	-2.56	0.381	1.39e-12	3.04e-11	Rxrb	20182	retinoid X receptor beta [Source:MGI Symbol;Acc:MGI:98215]	protein_coding
ENSMUSG00000021047	3730	-3.26	0.491	1.4e-12	3.06e-11	Nova1	664883	NOVA alternative splicing regulator 1 [Source:MGI Symbol;Acc:MGI:104297]	protein_coding
ENSMUSG00000029007	882	-3.08	0.464	1.46e-12	3.18e-11	Agtrap	11610	angiotensin II, type I receptor-associated protein [Source:MGI Symbol;Acc:MGI:1339977]	protein_coding
ENSMUSG00000021221	386	-4.14	0.638	1.46e-12	3.19e-11	Dpf3	70127	D4, zinc and double PHD fingers, family 3 [Source:MGI Symbol;Acc:MGI:1917377]	protein_coding
ENSMUSG00000046658	588	-2.7	0.401	1.47e-12	3.19e-11	Zfp316	54201	zinc finger protein 316 [Source:MGI Symbol;Acc:MGI:1860402]	protein_coding
ENSMUSG00000037355	1100	-2.92	0.439	1.47e-12	3.2e-11	Uvssa	71101	UV stimulated scaffold protein A [Source:MGI Symbol;Acc:MGI:1918351]	protein_coding
ENSMUSG00000031293	30.3	-6.2	0.931	1.47e-12	3.2e-11	Rs1	20147	retinoschisis (X-linked, juvenile) 1 (human) [Source:MGI Symbol;Acc:MGI:1336189]	protein_coding
ENSMUSG00000033701	1420	-2.31	0.349	1.49e-12	3.24e-11	Acbd6	72482	acyl-Coenzyme A binding domain containing 6 [Source:MGI Symbol;Acc:MGI:1919732]	protein_coding
ENSMUSG00000029212	100	-4.93	0.766	1.52e-12	3.3e-11	Gabrb1	14400	gamma-aminobutyric acid (GABA) A receptor, subunit beta 1 [Source:MGI Symbol;Acc:MGI:95619]	protein_coding
ENSMUSG00000047344	77	-3.73	0.559	1.53e-12	3.31e-11	Lancl3	236285	LanC lantibiotic synthetase component C-like 3 (bacterial) [Source:MGI Symbol;Acc:MGI:2443335]	protein_coding
ENSMUSG00000026615	10800	-2.73	0.409	1.54e-12	3.32e-11	Eprs	107508	glutamyl-prolyl-tRNA synthetase [Source:MGI Symbol;Acc:MGI:97838]	protein_coding
ENSMUSG00000024268	6970	-2.68	0.397	1.54e-12	3.33e-11	Celf4	108013	CUGBP, Elav-like family member 4 [Source:MGI Symbol;Acc:MGI:1932407]	protein_coding
ENSMUSG00000032301	7780	-3.5	0.525	1.58e-12	3.4e-11	Psma4	26441	proteasome subunit alpha 4 [Source:MGI Symbol;Acc:MGI:1347060]	protein_coding
ENSMUSG00000035834	1240	-3.81	0.572	1.59e-12	3.43e-11	Polr3g	67486	polymerase (RNA) III (DNA directed) polypeptide G [Source:MGI Symbol;Acc:MGI:1914736]	protein_coding
ENSMUSG00000030970	257	-1.96	0.291	1.61e-12	3.45e-11	Ctbp2	13017	C-terminal binding protein 2 [Source:MGI Symbol;Acc:MGI:1201686]	protein_coding
ENSMUSG00000040624	44.9	2.13	0.321	1.62e-12	3.47e-11	Plekhg1	213783	pleckstrin homology domain containing, family G (with RhoGef domain) member 1 [Source:MGI Symbol;Acc:MGI:2676551]	protein_coding
ENSMUSG00000029560	794	-1.16	0.167	1.67e-12	3.58e-11	Snx8	231834	sorting nexin 8 [Source:MGI Symbol;Acc:MGI:2443816]	protein_coding
ENSMUSG00000020530	3160	-2.07	0.307	1.73e-12	3.69e-11	Ggnbp2	217039	gametogenetin binding protein 2 [Source:MGI Symbol;Acc:MGI:2387356]	protein_coding
ENSMUSG00000029722	1170	-3.04	0.459	1.73e-12	3.7e-11	Agfg2	231801	ArfGAP with FG repeats 2 [Source:MGI Symbol;Acc:MGI:2443267]	protein_coding
ENSMUSG00000066894	783	-2.9	0.43	1.78e-12	3.8e-11	Vsig10	231668	V-set and immunoglobulin domain containing 10 [Source:MGI Symbol;Acc:MGI:2448533]	protein_coding
ENSMUSG00000040785	10400	-3.1	0.477	1.79e-12	3.82e-11	Ttc3	22129	tetratricopeptide repeat domain 3 [Source:MGI Symbol;Acc:MGI:1276539]	protein_coding
ENSMUSG00000030717	266	-2.85	0.424	1.8e-12	3.83e-11	Nupr1	56312	nuclear protein transcription regulator 1 [Source:MGI Symbol;Acc:MGI:1891834]	protein_coding
ENSMUSG00000029578	3760	-2.31	0.348	1.82e-12	3.87e-11	Wipi2	74781	WD repeat domain, phosphoinositide interacting 2 [Source:MGI Symbol;Acc:MGI:1923831]	protein_coding
ENSMUSG00000048078	1350	-3.39	0.518	1.83e-12	3.88e-11	Tenm4	23966	teneurin transmembrane protein 4 [Source:MGI Symbol;Acc:MGI:2447063]	protein_coding
ENSMUSG00000034245	641	-1.67	0.247	1.83e-12	3.89e-11	Hdac11	232232	histone deacetylase 11 [Source:MGI Symbol;Acc:MGI:2385252]	protein_coding
ENSMUSG00000029404	3880	-3.36	0.523	1.84e-12	3.9e-11	Arl6ip4	65105	ADP-ribosylation factor-like 6 interacting protein 4 [Source:MGI Symbol;Acc:MGI:1929500]	protein_coding
ENSMUSG00000038663	37.6	-6.77	1.1	1.93e-12	4.07e-11	Fsd2	244091	fibronectin type III and SPRY domain containing 2 [Source:MGI Symbol;Acc:MGI:2444310]	protein_coding
ENSMUSG00000023110	4710	-3.7	0.575	1.96e-12	4.13e-11	Prmt5	27374	protein arginine N-methyltransferase 5 [Source:MGI Symbol;Acc:MGI:1351645]	protein_coding
ENSMUSG00000026158	27.3	-2.47	0.372	1.98e-12	4.18e-11	Ogfrl1	70155	opioid growth factor receptor-like 1 [Source:MGI Symbol;Acc:MGI:1917405]	protein_coding
ENSMUSG00000066233	357	-1.4	0.204	2.01e-12	4.23e-11	Tmem42	66079	transmembrane protein 42 [Source:MGI Symbol;Acc:MGI:1277176]	protein_coding
ENSMUSG00000026578	1840	-3.36	0.512	2.03e-12	4.26e-11	Ccdc181	74895	coiled-coil domain containing 181 [Source:MGI Symbol;Acc:MGI:1922145]	protein_coding
ENSMUSG00000038393	912	2.96	0.446	2.05e-12	4.3e-11	Txnip	56338	thioredoxin interacting protein [Source:MGI Symbol;Acc:MGI:1889549]	protein_coding
ENSMUSG00000029622	668	-2.6	0.412	2.11e-12	4.41e-11	Arpc1b	11867	actin related protein 2/3 complex, subunit 1B [Source:MGI Symbol;Acc:MGI:1343142]	protein_coding
ENSMUSG00000004897	14800	-3.01	0.459	2.12e-12	4.43e-11	Hdgf	15191	heparin binding growth factor [Source:MGI Symbol;Acc:MGI:1194494]	protein_coding
ENSMUSG00000022255	9920	-3.21	0.483	2.14e-12	4.47e-11	Mtdh	67154	metadherin [Source:MGI Symbol;Acc:MGI:1914404]	protein_coding
ENSMUSG00000022098	1950	0.695	0.0995	2.14e-12	4.47e-11	Bmp1	12153	bone morphogenetic protein 1 [Source:MGI Symbol;Acc:MGI:88176]	protein_coding
ENSMUSG00000020032	3480	-3.5	0.535	2.18e-12	4.55e-11	Nuak1	77976	NUAK family, SNF1-like kinase, 1 [Source:MGI Symbol;Acc:MGI:1925226]	protein_coding
ENSMUSG00000036835	2040	-3.66	0.558	2.2e-12	4.57e-11	Psenen	66340	presenilin enhancer gamma secretase subunit [Source:MGI Symbol;Acc:MGI:1913590]	protein_coding
ENSMUSG00000029290	2230	-3.46	0.52	2.23e-12	4.64e-11	Zfp326	54367	zinc finger protein 326 [Source:MGI Symbol;Acc:MGI:1927246]	protein_coding
ENSMUSG00000032238	838	-1.37	0.199	2.26e-12	4.7e-11	Rora	19883	RAR-related orphan receptor alpha [Source:MGI Symbol;Acc:MGI:104661]	protein_coding
ENSMUSG00000022035	4910	-3.46	0.527	2.33e-12	4.83e-11	Ccdc25	67179	coiled-coil domain containing 25 [Source:MGI Symbol;Acc:MGI:1914429]	protein_coding
ENSMUSG00000052926	680	-1.58	0.232	2.34e-12	4.85e-11	Rnaseh2a	69724	ribonuclease H2, large subunit [Source:MGI Symbol;Acc:MGI:1916974]	protein_coding
ENSMUSG00000050332	611	-2.71	0.406	2.36e-12	4.87e-11	Amer1	72345	APC membrane recruitment 1 [Source:MGI Symbol;Acc:MGI:1919595]	protein_coding
ENSMUSG00000000078	631	-2.04	0.302	2.38e-12	4.91e-11	Klf6	23849	Kruppel-like factor 6 [Source:MGI Symbol;Acc:MGI:1346318]	protein_coding
ENSMUSG00000027712	2970	1.24	0.178	2.5e-12	5.15e-11	Anxa5	11747	annexin A5 [Source:MGI Symbol;Acc:MGI:106008]	protein_coding
ENSMUSG00000000402	71.4	-3.76	0.571	2.5e-12	5.15e-11	Egfl6	54156	EGF-like-domain, multiple 6 [Source:MGI Symbol;Acc:MGI:1858599]	protein_coding
ENSMUSG00000039860	1580	-3.07	0.472	2.57e-12	5.29e-11	Srrm3	58212	serine/arginine repetitive matrix 3 [Source:MGI Symbol;Acc:MGI:1920309]	protein_coding
ENSMUSG00000047617	318	-1.83	0.27	2.6e-12	5.33e-11	Paxx	227622	non-homologous end joining factor [Source:MGI Symbol;Acc:MGI:2442831]	protein_coding
ENSMUSG00000090622	186	-4.58	0.699	2.61e-12	5.35e-11	A930033H14Rik	320700	RIKEN cDNA A930033H14 gene [Source:MGI Symbol;Acc:MGI:2444562]	protein_coding
ENSMUSG00000030209	51.1	-3.91	0.636	2.69e-12	5.5e-11	Grin2b	14812	glutamate receptor, ionotropic, NMDA2B (epsilon 2) [Source:MGI Symbol;Acc:MGI:95821]	protein_coding
ENSMUSG00000038845	452	-1.96	0.289	2.71e-12	5.55e-11	Phb	18673	prohibitin [Source:MGI Symbol;Acc:MGI:97572]	protein_coding
ENSMUSG00000033237	3010	-2.65	0.403	2.72e-12	5.55e-11	Arid2	77044	AT rich interactive domain 2 (ARID, RFX-like) [Source:MGI Symbol;Acc:MGI:1924294]	protein_coding
ENSMUSG00000049502	1570	-3.6	0.549	2.8e-12	5.72e-11	Dtx3l	209200	deltex 3-like, E3 ubiquitin ligase [Source:MGI Symbol;Acc:MGI:2656973]	protein_coding
ENSMUSG00000097789	1320	1.12	0.163	2.88e-12	5.86e-11	Gm2115		predicted gene 2115 [Source:MGI Symbol;Acc:MGI:3780284]	protein_coding
ENSMUSG00000042873	10600	-3.29	0.497	2.89e-12	5.87e-11	Lhfpl4	269788	lipoma HMGIC fusion partner-like protein 4 [Source:MGI Symbol;Acc:MGI:3057108]	protein_coding
ENSMUSG00000003469	422	-1.88	0.278	2.91e-12	5.9e-11	Phyhip	105653	phytanoyl-CoA hydroxylase interacting protein [Source:MGI Symbol;Acc:MGI:1860417]	protein_coding
ENSMUSG00000050382	28.5	-3.63	0.569	3e-12	6.08e-11	Kif7	16576	kinesin family member 7 [Source:MGI Symbol;Acc:MGI:1098239]	protein_coding
ENSMUSG00000025790	3860	-3.04	0.495	3e-12	6.08e-11	Slco3a1	108116	solute carrier organic anion transporter family, member 3a1 [Source:MGI Symbol;Acc:MGI:1351867]	protein_coding
ENSMUSG00000016252	5390	-2.06	0.309	3.01e-12	6.09e-11	Atp5e	67126	ATP synthase, H+ transporting, mitochondrial F1 complex, epsilon subunit [Source:MGI Symbol;Acc:MGI:1855697]	protein_coding
ENSMUSG00000071551	1720	-1.24	0.182	3.02e-12	6.09e-11	Akr1c19	432720	aldo-keto reductase family 1, member C19 [Source:MGI Symbol;Acc:MGI:2653678]	protein_coding
ENSMUSG00000074502	46.5	-6.59	1.07	3.08e-12	6.22e-11	Ubtfl1	546118	upstream binding transcription factor, RNA polymerase I-like 1 [Source:MGI Symbol;Acc:MGI:3588290]	protein_coding
ENSMUSG00000051306	2900	-3.54	0.547	3.11e-12	6.26e-11	Usp42	76800	ubiquitin specific peptidase 42 [Source:MGI Symbol;Acc:MGI:1924050]	protein_coding
ENSMUSG00000028873	4410	-3.57	0.542	3.19e-12	6.41e-11	Cdca8	52276	cell division cycle associated 8 [Source:MGI Symbol;Acc:MGI:1196274]	protein_coding
ENSMUSG00000066037	6600	-3.01	0.458	3.19e-12	6.41e-11	Hnrnpr	74326	heterogeneous nuclear ribonucleoprotein R [Source:MGI Symbol;Acc:MGI:1891692]	protein_coding
ENSMUSG00000094410	3960	-4.7	0.735	3.2e-12	6.43e-11	Gm38394	667118	predicted gene, 38394 [Source:MGI Symbol;Acc:MGI:5614057]	protein_coding
ENSMUSG00000055835	359	-1.68	0.248	3.21e-12	6.43e-11	Zfp1	22640	zinc finger protein 1 [Source:MGI Symbol;Acc:MGI:99154]	protein_coding
ENSMUSG00000019518	424	-0.933	0.136	3.21e-12	6.43e-11	Ap4m1	11781	adaptor-related protein complex AP-4, mu 1 [Source:MGI Symbol;Acc:MGI:1337063]	protein_coding
ENSMUSG00000033004	6260	-3.07	0.478	3.26e-12	6.51e-11	Mycbp2	105689	MYC binding protein 2, E3 ubiquitin protein ligase [Source:MGI Symbol;Acc:MGI:2179432]	protein_coding
ENSMUSG00000025383	47.4	-4.1	0.628	3.28e-12	6.55e-11	Il23a	83430	interleukin 23, alpha subunit p19 [Source:MGI Symbol;Acc:MGI:1932410]	protein_coding
ENSMUSG00000017499	333	0.995	0.145	3.29e-12	6.57e-11	Cdc6	23834	cell division cycle 6 [Source:MGI Symbol;Acc:MGI:1345150]	protein_coding
ENSMUSG00000044056	71.5	-4.3	0.676	3.3e-12	6.57e-11	Efcab9	69306	EF-hand calcium binding domain 9 [Source:MGI Symbol;Acc:MGI:1916556]	protein_coding
ENSMUSG00000037149	2160	0.502	0.0727	3.31e-12	6.58e-11	Ddx1	104721	DEAD (Asp-Glu-Ala-Asp) box polypeptide 1 [Source:MGI Symbol;Acc:MGI:2144727]	protein_coding
ENSMUSG00000038374	7360	-3.24	0.495	3.32e-12	6.59e-11	Rbm8a	60365	RNA binding motif protein 8a [Source:MGI Symbol;Acc:MGI:1913129]	protein_coding
ENSMUSG00000026679	14.9	-4.21	0.65	3.33e-12	6.59e-11	Enkur	71233	enkurin, TRPC channel interacting protein [Source:MGI Symbol;Acc:MGI:1918483]	protein_coding
ENSMUSG00000038615	9640	-2.93	0.448	3.35e-12	6.63e-11	Nfe2l1	18023	nuclear factor, erythroid derived 2,-like 1 [Source:MGI Symbol;Acc:MGI:99421]	protein_coding
ENSMUSG00000039968	1860	-2.52	0.386	3.35e-12	6.63e-11	Rsbn1l	242860	round spermatid basic protein 1-like [Source:MGI Symbol;Acc:MGI:3036237]	protein_coding
ENSMUSG00000003531	540	-1.74	0.26	3.45e-12	6.82e-11	Dgcr6	13353	DiGeorge syndrome critical region gene 6 [Source:MGI Symbol;Acc:MGI:1202877]	protein_coding
ENSMUSG00000001542	957	2.09	0.312	3.46e-12	6.82e-11	Ell2	192657	elongation factor RNA polymerase II 2 [Source:MGI Symbol;Acc:MGI:2183438]	protein_coding
ENSMUSG00000014837	186	1.98	0.294	3.47e-12	6.84e-11	4931428F04Rik	74356	RIKEN cDNA 4931428F04 gene [Source:MGI Symbol;Acc:MGI:1921606]	protein_coding
ENSMUSG00000020736	289	-1.57	0.231	3.48e-12	6.85e-11	Nt5c	50773	5',3'-nucleotidase, cytosolic [Source:MGI Symbol;Acc:MGI:1354954]	protein_coding
ENSMUSG00000018750	1810	-2.39	0.364	3.5e-12	6.89e-11	Zbtb4	75580	zinc finger and BTB domain containing 4 [Source:MGI Symbol;Acc:MGI:1922830]	protein_coding
ENSMUSG00000040913	445	-2.8	0.424	3.57e-12	7.02e-11	Fbxw4	30838	F-box and WD-40 domain protein 4 [Source:MGI Symbol;Acc:MGI:1354698]	protein_coding
ENSMUSG00000024579	588	-2.67	0.403	3.61e-12	7.08e-11	Pcyox1l	240334	prenylcysteine oxidase 1 like [Source:MGI Symbol;Acc:MGI:3606062]	protein_coding
ENSMUSG00000060780	20.7	-4.83	0.751	3.61e-12	7.08e-11	Lrrtm1	74342	leucine rich repeat transmembrane neuronal 1 [Source:MGI Symbol;Acc:MGI:2389173]	protein_coding
ENSMUSG00000032690	130	-2.91	0.45	3.64e-12	7.12e-11	Oas2	246728	2'-5' oligoadenylate synthetase 2 [Source:MGI Symbol;Acc:MGI:2180852]	protein_coding
ENSMUSG00000020074	9750	-3.07	0.471	3.65e-12	7.14e-11	Ccar1	67500	cell division cycle and apoptosis regulator 1 [Source:MGI Symbol;Acc:MGI:1914750]	protein_coding
ENSMUSG00000024308	2120	-1.1	0.16	3.67e-12	7.16e-11	Tapbp	21356	TAP binding protein [Source:MGI Symbol;Acc:MGI:1201689]	protein_coding
ENSMUSG00000015597	3500	-3.89	0.605	3.71e-12	7.23e-11	Zfp318	57908	zinc finger protein 318 [Source:MGI Symbol;Acc:MGI:1889348]	protein_coding
ENSMUSG00000026313	5070	-3.61	0.578	3.8e-12	7.38e-11	Hdac4	208727	histone deacetylase 4 [Source:MGI Symbol;Acc:MGI:3036234]	protein_coding
ENSMUSG00000047988	21.1	-3.45	0.526	3.82e-12	7.42e-11	4933428G20Rik	100141474	RIKEN cDNA 4933428G20 gene [Source:MGI Symbol;Acc:MGI:1918475]	protein_coding
ENSMUSG00000028797	8810	-3.17	0.49	3.82e-12	7.42e-11	Tmem234	76799	transmembrane protein 234 [Source:MGI Symbol;Acc:MGI:1924049]	protein_coding
ENSMUSG00000042524	441	-1.3	0.191	3.93e-12	7.62e-11	Sun2	223697	Sad1 and UNC84 domain containing 2 [Source:MGI Symbol;Acc:MGI:2443011]	protein_coding
ENSMUSG00000033909	5840	-3.87	0.611	3.99e-12	7.72e-11	Usp36	72344	ubiquitin specific peptidase 36 [Source:MGI Symbol;Acc:MGI:1919594]	protein_coding
ENSMUSG00000028945	1200	1.67	0.248	4.12e-12	7.96e-11	Rheb	19744	Ras homolog enriched in brain [Source:MGI Symbol;Acc:MGI:97912]	protein_coding
ENSMUSG00000023106	14300	-3.43	0.527	4.15e-12	8.01e-11	Denr	68184	density-regulated protein [Source:MGI Symbol;Acc:MGI:1915434]	protein_coding
ENSMUSG00000028821	3590	-3.36	0.512	4.21e-12	8.1e-11	Syf2	68592	SYF2 homolog, RNA splicing factor (S. cerevisiae) [Source:MGI Symbol;Acc:MGI:1915842]	protein_coding
ENSMUSG00000027422	38900	-4.06	0.63	4.21e-12	8.1e-11	Rrbp1	81910	ribosome binding protein 1 [Source:MGI Symbol;Acc:MGI:1932395]	protein_coding
ENSMUSG00000042210	485	-2.07	0.319	4.22e-12	8.11e-11	Abhd14a	68644	abhydrolase domain containing 14A [Source:MGI Symbol;Acc:MGI:1915894]	protein_coding
ENSMUSG00000022961	14500	-2.53	0.392	4.37e-12	8.39e-11	Son	20658	Son DNA binding protein [Source:MGI Symbol;Acc:MGI:98353]	protein_coding
ENSMUSG00000022414	446	-1.28	0.188	4.39e-12	8.42e-11	Tab1	66513	TGF-beta activated kinase 1/MAP3K7 binding protein 1 [Source:MGI Symbol;Acc:MGI:1913763]	protein_coding
ENSMUSG00000037692	1030	-2.93	0.453	4.43e-12	8.49e-11	Ahdc1	230793	AT hook, DNA binding motif, containing 1 [Source:MGI Symbol;Acc:MGI:2444218]	protein_coding
ENSMUSG00000022474	591	-1.43	0.211	4.44e-12	8.5e-11	Pmm1	29858	phosphomannomutase 1 [Source:MGI Symbol;Acc:MGI:1353418]	protein_coding
ENSMUSG00000040387	3170	-2.65	0.417	4.48e-12	8.56e-11	Klhl32	212390	kelch-like 32 [Source:MGI Symbol;Acc:MGI:3612790]	protein_coding
ENSMUSG00000058013	7320	-4.48	0.698	4.48e-12	8.56e-11	Septin11	52398	septin 11 [Source:MGI Symbol;Acc:MGI:1277214]	protein_coding
ENSMUSG00000027993	973	-3.78	0.603	4.53e-12	8.64e-11	Trim2	80890	tripartite motif-containing 2 [Source:MGI Symbol;Acc:MGI:1933163]	protein_coding
ENSMUSG00000042312	260	-1.98	0.295	4.62e-12	8.79e-11	S100a13	20196	S100 calcium binding protein A13 [Source:MGI Symbol;Acc:MGI:109581]	protein_coding
ENSMUSG00000048922	2970	-3.19	0.498	4.66e-12	8.86e-11	Cdca2	108912	cell division cycle associated 2 [Source:MGI Symbol;Acc:MGI:1919787]	protein_coding
ENSMUSG00000087610	39.4	-2.39	0.367	4.67e-12	8.88e-11	Gm16253		predicted gene 16253 [Source:MGI Symbol;Acc:MGI:3826531]	protein_coding
ENSMUSG00000051401	13.3	-2.13	0.319	4.7e-12	8.92e-11	Kctd16	383348	potassium channel tetramerisation domain containing 16 [Source:MGI Symbol;Acc:MGI:1914659]	protein_coding
ENSMUSG00000117286	107	-2.78	0.424	4.74e-12	8.98e-11	Gm1043	381634	predicted gene 1043 [Source:MGI Symbol;Acc:MGI:2685889]	protein_coding
ENSMUSG00000021738	3710	-4.06	0.631	4.79e-12	9.06e-11	Atxn7	246103	ataxin 7 [Source:MGI Symbol;Acc:MGI:2179277]	protein_coding
ENSMUSG00000048385	3970	-4.13	0.637	4.81e-12	9.09e-11	Scrt1	170729	scratch family zinc finger 1 [Source:MGI Symbol;Acc:MGI:2176606]	protein_coding
ENSMUSG00000029707	12.2	-6.33	0.995	4.87e-12	9.18e-11	Fscn3	56223	fascin actin-bundling protein 3 [Source:MGI Symbol;Acc:MGI:1890386]	protein_coding
ENSMUSG00000030551	199	-3.75	0.579	4.87e-12	9.18e-11	Nr2f2	11819	nuclear receptor subfamily 2, group F, member 2 [Source:MGI Symbol;Acc:MGI:1352452]	protein_coding
ENSMUSG00000054136	77.2	-2.68	0.405	5.05e-12	9.51e-11	Adm2	223780	adrenomedullin 2 [Source:MGI Symbol;Acc:MGI:2675256]	protein_coding
ENSMUSG00000026434	19300	-3.45	0.54	5.18e-12	9.74e-11	Nucks1	98415	nuclear casein kinase and cyclin-dependent kinase substrate 1 [Source:MGI Symbol;Acc:MGI:1934811]	protein_coding
ENSMUSG00000024238	2010	-3.9	0.6	5.25e-12	9.87e-11	Zeb1	21417	zinc finger E-box binding homeobox 1 [Source:MGI Symbol;Acc:MGI:1344313]	protein_coding
ENSMUSG00000022218	7.09	-5.52	0.899	5.31e-12	9.97e-11	Tgm1	21816	transglutaminase 1, K polypeptide [Source:MGI Symbol;Acc:MGI:98730]	protein_coding
ENSMUSG00000015745	86.6	-1.77	0.263	5.74e-12	1.07e-10	Plekho1	67220	pleckstrin homology domain containing, family O member 1 [Source:MGI Symbol;Acc:MGI:1914470]	protein_coding
ENSMUSG00000022313	1160	-3.77	0.587	5.81e-12	1.09e-10	Utp23	78581	UTP23 small subunit processome component [Source:MGI Symbol;Acc:MGI:1925831]	protein_coding
ENSMUSG00000042599	5720	-3.41	0.531	5.86e-12	1.1e-10	Kdm7a	338523	lysine (K)-specific demethylase 7A [Source:MGI Symbol;Acc:MGI:2443388]	protein_coding
ENSMUSG00000042286	31.2	-3.91	0.609	5.9e-12	1.1e-10	Stab1	192187	stabilin 1 [Source:MGI Symbol;Acc:MGI:2178742]	protein_coding
ENSMUSG00000020547	1830	-2.68	0.413	5.95e-12	1.11e-10	Bzw2	66912	basic leucine zipper and W2 domains 2 [Source:MGI Symbol;Acc:MGI:1914162]	protein_coding
ENSMUSG00000043467	827	-3.88	0.598	6.03e-12	1.12e-10	Zbtb37	240869	zinc finger and BTB domain containing 37 [Source:MGI Symbol;Acc:MGI:2444467]	protein_coding
ENSMUSG00000048612	14.6	2.9	0.437	6.08e-12	1.13e-10	Myof	226101	myoferlin [Source:MGI Symbol;Acc:MGI:1919192]	protein_coding
ENSMUSG00000046275	26.6	-6.24	0.976	6.17e-12	1.15e-10	Trarg1	237858	trafficking regulator of GLUT4 (SLC2A4) 1 [Source:MGI Symbol;Acc:MGI:3029307]	protein_coding
ENSMUSG00000021495	573	-1.66	0.251	6.21e-12	1.15e-10	Fam193b	212483	family with sequence similarity 193, member B [Source:MGI Symbol;Acc:MGI:2385851]	protein_coding
ENSMUSG00000036545	21	-3.38	0.534	6.25e-12	1.16e-10	Adamts2	216725	a disintegrin-like and metallopeptidase (reprolysin type) with thrombospondin type 1 motif, 2 [Source:MGI Symbol;Acc:MGI:1347356]	protein_coding
ENSMUSG00000021464	231	1.24	0.183	6.3e-12	1.17e-10	Ror2	26564	receptor tyrosine kinase-like orphan receptor 2 [Source:MGI Symbol;Acc:MGI:1347521]	protein_coding
ENSMUSG00000036377	22.7	-4.37	0.682	6.37e-12	1.18e-10	C530008M17Rik	320827	RIKEN cDNA C530008M17 gene [Source:MGI Symbol;Acc:MGI:2444817]	protein_coding
ENSMUSG00000024011	49.8	-2.53	0.391	6.42e-12	1.18e-10	Pi16	74116	peptidase inhibitor 16 [Source:MGI Symbol;Acc:MGI:1921366]	protein_coding
ENSMUSG00000022141	5500	-3.05	0.473	6.43e-12	1.19e-10	Nipbl	71175	NIPBL cohesin loading factor [Source:MGI Symbol;Acc:MGI:1913976]	protein_coding
ENSMUSG00000002007	60.1	-5.29	0.871	6.45e-12	1.19e-10	Srpk3	56504	serine/arginine-rich protein specific kinase 3 [Source:MGI Symbol;Acc:MGI:1891338]	protein_coding
ENSMUSG00000026102	1180	-3.49	0.544	6.49e-12	1.19e-10	Inpp1	16329	inositol polyphosphate-1-phosphatase [Source:MGI Symbol;Acc:MGI:104848]	protein_coding
ENSMUSG00000020027	2910	-3.15	0.497	6.51e-12	1.2e-10	Socs2	216233	suppressor of cytokine signaling 2 [Source:MGI Symbol;Acc:MGI:1201787]	protein_coding
ENSMUSG00000069267	33.5	-4.48	0.722	6.64e-12	1.22e-10	H3c2	319150	H3 clustered histone 2 [Source:MGI Symbol;Acc:MGI:2448319]	protein_coding
ENSMUSG00000018974	7690	-3.99	0.646	6.64e-12	1.22e-10	Sart3	53890	squamous cell carcinoma antigen recognized by T cells 3 [Source:MGI Symbol;Acc:MGI:1858230]	protein_coding
ENSMUSG00000071855	1420	-3.18	0.499	6.76e-12	1.24e-10	Ccdc112	240261	coiled-coil domain containing 112 [Source:MGI Symbol;Acc:MGI:1918800]	protein_coding
ENSMUSG00000020522	3010	-2.86	0.448	6.8e-12	1.24e-10	Mfap3	216760	microfibrillar-associated protein 3 [Source:MGI Symbol;Acc:MGI:1924068]	protein_coding
ENSMUSG00000034781	7030	-2.53	0.396	6.81e-12	1.24e-10	Gna11	14672	guanine nucleotide binding protein, alpha 11 [Source:MGI Symbol;Acc:MGI:95766]	protein_coding
ENSMUSG00000005705	74.3	-2.02	0.31	6.88e-12	1.25e-10	Agrp	11604	agouti related neuropeptide [Source:MGI Symbol;Acc:MGI:892013]	protein_coding
ENSMUSG00000066107	18.1	-5.32	0.834	6.92e-12	1.26e-10	Gm12666		predicted gene 12666 [Source:MGI Symbol;Acc:MGI:3650864]	protein_coding
ENSMUSG00000028059	2620	-3.06	0.469	6.94e-12	1.26e-10	Arhgef2	16800	rho/rac guanine nucleotide exchange factor (GEF) 2 [Source:MGI Symbol;Acc:MGI:103264]	protein_coding
ENSMUSG00000060188	22.9	-5.25	0.852	7.03e-12	1.28e-10	Cxcl17	232983	chemokine (C-X-C motif) ligand 17 [Source:MGI Symbol;Acc:MGI:2387642]	protein_coding
ENSMUSG00000035112	1140	-2.26	0.343	7.35e-12	1.33e-10	Wnk4	69847	WNK lysine deficient protein kinase 4 [Source:MGI Symbol;Acc:MGI:1917097]	protein_coding
ENSMUSG00000022554	660	-2.75	0.437	7.48e-12	1.36e-10	Hgh1	59053	HGH1 homolog [Source:MGI Symbol;Acc:MGI:1930628]	protein_coding
ENSMUSG00000028709	1090	-3.33	0.523	7.55e-12	1.37e-10	Mob3c	100465	MOB kinase activator 3C [Source:MGI Symbol;Acc:MGI:2140623]	protein_coding
ENSMUSG00000023990	141	-1.94	0.297	7.71e-12	1.39e-10	Tfeb	21425	transcription factor EB [Source:MGI Symbol;Acc:MGI:103270]	protein_coding
ENSMUSG00000073591	554	-2.57	0.395	7.72e-12	1.39e-10	Pcdhb22	93893	protocadherin beta 22 [Source:MGI Symbol;Acc:MGI:2136760]	protein_coding
ENSMUSG00000004842	21.8	-8.11	1.5	7.76e-12	1.4e-10	Pou1f1	18736	POU domain, class 1, transcription factor 1 [Source:MGI Symbol;Acc:MGI:97588]	protein_coding
ENSMUSG00000039828	1250	-3.64	0.571	7.88e-12	1.42e-10	Wdr70	545085	WD repeat domain 70 [Source:MGI Symbol;Acc:MGI:1921020]	protein_coding
ENSMUSG00000057147	1690	-2.72	0.42	8.24e-12	1.48e-10	Dph6	66632	diphthamine biosynthesis 6 [Source:MGI Symbol;Acc:MGI:1913882]	protein_coding
ENSMUSG00000003316	4440	-1.87	0.286	8.28e-12	1.49e-10	Glg1	20340	golgi apparatus protein 1 [Source:MGI Symbol;Acc:MGI:104967]	protein_coding
ENSMUSG00000024381	1250	-2.2	0.336	8.3e-12	1.49e-10	Bin1	30948	bridging integrator 1 [Source:MGI Symbol;Acc:MGI:108092]	protein_coding
ENSMUSG00000007827	2980	-3.37	0.524	8.63e-12	1.55e-10	Ankrd26	232339	ankyrin repeat domain 26 [Source:MGI Symbol;Acc:MGI:1917887]	protein_coding
ENSMUSG00000072640	617	-1.62	0.247	8.78e-12	1.57e-10	Lyrm9	66274	LYR motif containing 9 [Source:MGI Symbol;Acc:MGI:1913524]	protein_coding
ENSMUSG00000038520	732	-2.01	0.306	9.01e-12	1.61e-10	Tbc1d17	233204	TBC1 domain family, member 17 [Source:MGI Symbol;Acc:MGI:2449973]	protein_coding
ENSMUSG00000055319	647	1.54	0.23	9.06e-12	1.62e-10	Sec23ip	207352	Sec23 interacting protein [Source:MGI Symbol;Acc:MGI:2450915]	protein_coding
ENSMUSG00000002748	19100	-3.58	0.562	9.18e-12	1.64e-10	Baz1b	22385	bromodomain adjacent to zinc finger domain, 1B [Source:MGI Symbol;Acc:MGI:1353499]	protein_coding
ENSMUSG00000051235	2800	-3.47	0.55	9.23e-12	1.64e-10	Gen1	209334	GEN1, Holliday junction 5' flap endonuclease [Source:MGI Symbol;Acc:MGI:2443149]	protein_coding
ENSMUSG00000044197	56.9	-2.36	0.364	9.23e-12	1.64e-10	Gpr146	80290	G protein-coupled receptor 146 [Source:MGI Symbol;Acc:MGI:1933113]	protein_coding
ENSMUSG00000022391	15100	-3.33	0.521	9.34e-12	1.66e-10	Rangap1	19387	RAN GTPase activating protein 1 [Source:MGI Symbol;Acc:MGI:103071]	protein_coding
ENSMUSG00000006058	1050	-1.36	0.203	9.46e-12	1.68e-10	Snf8	27681	SNF8, ESCRT-II complex subunit, homolog (S. cerevisiae) [Source:MGI Symbol;Acc:MGI:1343161]	protein_coding
ENSMUSG00000046378	432	-2.21	0.34	9.63e-12	1.71e-10	Asphd1	233879	aspartate beta-hydroxylase domain containing 1 [Source:MGI Symbol;Acc:MGI:2685014]	protein_coding
ENSMUSG00000023008	241	-1.35	0.203	9.85e-12	1.75e-10	Fmnl3	22379	formin-like 3 [Source:MGI Symbol;Acc:MGI:109569]	protein_coding
ENSMUSG00000041453	8490	-1.57	0.238	1.01e-11	1.79e-10	Rpl21	19933	ribosomal protein L21 [Source:MGI Symbol;Acc:MGI:1278340]	protein_coding
ENSMUSG00000070354	26.9	-7	1.11	1.01e-11	1.79e-10	Evi2	101488212	ecotropic viral integration site 2 [Source:MGI Symbol;Acc:MGI:5439444]	protein_coding
ENSMUSG00000047822	16.9	-3.01	0.468	1.03e-11	1.81e-10	Angptl8	624219	angiopoietin-like 8 [Source:MGI Symbol;Acc:MGI:3643534]	protein_coding
ENSMUSG00000040177	256	1.19	0.177	1.03e-11	1.82e-10	2310057M21Rik	68277	RIKEN cDNA 2310057M21 gene [Source:MGI Symbol;Acc:MGI:1915527]	protein_coding
ENSMUSG00000048732	71.9	1.93	0.295	1.04e-11	1.83e-10	Klhl11	217194	kelch-like 11 [Source:MGI Symbol;Acc:MGI:2388648]	protein_coding
ENSMUSG00000103421	138	-1.64	0.25	1.1e-11	1.93e-10	Golt1a	68338	golgi transport 1A [Source:MGI Symbol;Acc:MGI:1915588]	protein_coding
ENSMUSG00000015937	11900	-3.61	0.582	1.1e-11	1.94e-10	Macroh2a1	26914	macroH2A.1 histone [Source:MGI Symbol;Acc:MGI:1349392]	protein_coding
ENSMUSG00000072501	6580	-2.98	0.479	1.11e-11	1.95e-10	Phf20l1	239510	PHD finger protein 20-like 1 [Source:MGI Symbol;Acc:MGI:2444412]	protein_coding
ENSMUSG00000037326	2820	-3.83	0.617	1.12e-11	1.97e-10	Capn15	50817	calpain 15 [Source:MGI Symbol;Acc:MGI:1355075]	protein_coding
ENSMUSG00000026499	12600	-4	0.625	1.15e-11	2.01e-10	Acbd3	170760	acyl-Coenzyme A binding domain containing 3 [Source:MGI Symbol;Acc:MGI:2181074]	protein_coding
ENSMUSG00000044916	25.7	-3.38	0.544	1.15e-11	2.02e-10	1700029I15Rik	75641	RIKEN cDNA 1700029I15 gene [Source:MGI Symbol;Acc:MGI:1916742]	protein_coding
ENSMUSG00000069255	1400	-3.42	0.54	1.15e-11	2.02e-10	Dusp22	105352	dual specificity phosphatase 22 [Source:MGI Symbol;Acc:MGI:1915926]	protein_coding
ENSMUSG00000016128	425	1.92	0.299	1.17e-11	2.04e-10	Stard13	243362	StAR-related lipid transfer (START) domain containing 13 [Source:MGI Symbol;Acc:MGI:2385331]	protein_coding
ENSMUSG00000041992	62.4	1.78	0.267	1.17e-11	2.05e-10	Rapgef5	217944	Rap guanine nucleotide exchange factor (GEF) 5 [Source:MGI Symbol;Acc:MGI:2444365]	protein_coding
ENSMUSG00000052676	2390	-3.4	0.543	1.18e-11	2.05e-10	Zmat1	215693	zinc finger, matrin type 1 [Source:MGI Symbol;Acc:MGI:2442284]	protein_coding
ENSMUSG00000060336	344	-3.47	0.568	1.18e-11	2.05e-10	Zfp937	245174	zinc finger protein 937 [Source:MGI Symbol;Acc:MGI:3644476]	protein_coding
ENSMUSG00000052915	3800	-2.31	0.366	1.18e-11	2.05e-10	Msl1	74026	male specific lethal 1 [Source:MGI Symbol;Acc:MGI:1921276]	protein_coding
ENSMUSG00000034854	316	-1.62	0.248	1.2e-11	2.08e-10	Mfsd12	73822	major facilitator superfamily domain containing 12 [Source:MGI Symbol;Acc:MGI:3604804]	protein_coding
ENSMUSG00000030729	375	-1.94	0.297	1.2e-11	2.09e-10	Pgm2l1	70974	phosphoglucomutase 2-like 1 [Source:MGI Symbol;Acc:MGI:1918224]	protein_coding
ENSMUSG00000022684	2230	-2.39	0.38	1.2e-11	2.09e-10	Bfar	67118	bifunctional apoptosis regulator [Source:MGI Symbol;Acc:MGI:1914368]	protein_coding
ENSMUSG00000006576	957	-2.15	0.333	1.21e-11	2.09e-10	Slc4a3	20536	solute carrier family 4 (anion exchanger), member 3 [Source:MGI Symbol;Acc:MGI:109350]	protein_coding
ENSMUSG00000003070	199	-2.66	0.415	1.21e-11	2.1e-10	Efna2	13637	ephrin A2 [Source:MGI Symbol;Acc:MGI:102707]	protein_coding
ENSMUSG00000048379	3380	-3.28	0.51	1.23e-11	2.12e-10	Socs4	67296	suppressor of cytokine signaling 4 [Source:MGI Symbol;Acc:MGI:1914546]	protein_coding
ENSMUSG00000028995	450	-2.38	0.367	1.23e-11	2.13e-10	Fam126a	84652	family with sequence similarity 126, member A [Source:MGI Symbol;Acc:MGI:2149839]	protein_coding
ENSMUSG00000058773	73.1	-4.04	0.638	1.24e-11	2.13e-10	H1f5	56702	H1.5 linker histone, cluster member [Source:MGI Symbol;Acc:MGI:1861461]	protein_coding
ENSMUSG00000048349	33	-2.55	0.401	1.24e-11	2.13e-10	Pou4f1	18996	POU domain, class 4, transcription factor 1 [Source:MGI Symbol;Acc:MGI:102525]	protein_coding
ENSMUSG00000092083	1340	-3.01	0.467	1.24e-11	2.13e-10	Kcnb2	98741	potassium voltage gated channel, Shab-related subfamily, member 2 [Source:MGI Symbol;Acc:MGI:99632]	protein_coding
ENSMUSG00000021242	4480	-2.42	0.374	1.25e-11	2.14e-10	Npc2	67963	NPC intracellular cholesterol transporter 2 [Source:MGI Symbol;Acc:MGI:1915213]	protein_coding
ENSMUSG00000030056	1250	-3.37	0.526	1.25e-11	2.14e-10	Isy1	57905	ISY1 splicing factor homolog [Source:MGI Symbol;Acc:MGI:1923310]	protein_coding
ENSMUSG00000068267	5750	-2.5	0.387	1.26e-11	2.16e-10	Cenpb	12616	centromere protein B [Source:MGI Symbol;Acc:MGI:88376]	protein_coding
ENSMUSG00000008932	14.7	-2.47	0.373	1.27e-11	2.18e-10	Slc1a7	242607	solute carrier family 1 (glutamate transporter), member 7 [Source:MGI Symbol;Acc:MGI:2444087]	protein_coding
ENSMUSG00000046982	7320	-2.18	0.344	1.28e-11	2.19e-10	Tshz1	110796	teashirt zinc finger family member 1 [Source:MGI Symbol;Acc:MGI:1346031]	protein_coding
ENSMUSG00000022283	12800	-1.01	0.151	1.29e-11	2.2e-10	Pabpc1	18458	poly(A) binding protein, cytoplasmic 1 [Source:MGI Symbol;Acc:MGI:1349722]	protein_coding
ENSMUSG00000071633	29.6	-4.12	0.658	1.29e-11	2.21e-10	Gm4952	240549	predicted gene 4952 [Source:MGI Symbol;Acc:MGI:3643569]	protein_coding
ENSMUSG00000033981	1670	-2.99	0.47	1.3e-11	2.22e-10	Gria2	14800	glutamate receptor, ionotropic, AMPA2 (alpha 2) [Source:MGI Symbol;Acc:MGI:95809]	protein_coding
ENSMUSG00000026803	1480	-3.05	0.49	1.3e-11	2.22e-10	Ttf1	22130	transcription termination factor, RNA polymerase I [Source:MGI Symbol;Acc:MGI:105044]	protein_coding
ENSMUSG00000070476	1390	-3.1	0.493	1.31e-11	2.23e-10	Fam217b	71532	family with sequence similarity 217, member B [Source:MGI Symbol;Acc:MGI:1918782]	protein_coding
ENSMUSG00000047907	142	-3.63	0.579	1.32e-11	2.24e-10	Tshz2	228911	teashirt zinc finger family member 2 [Source:MGI Symbol;Acc:MGI:2153084]	protein_coding
ENSMUSG00000062444	11900	-3.83	0.614	1.33e-11	2.25e-10	Ap3b2	11775	adaptor-related protein complex 3, beta 2 subunit [Source:MGI Symbol;Acc:MGI:1100869]	protein_coding
ENSMUSG00000039994	3900	-3.67	0.582	1.34e-11	2.27e-10	Timeless	21853	timeless circadian clock 1 [Source:MGI Symbol;Acc:MGI:1321393]	protein_coding
ENSMUSG00000039585	1860	-3.27	0.517	1.38e-11	2.33e-10	Myo9a	270163	myosin IXa [Source:MGI Symbol;Acc:MGI:107735]	protein_coding
ENSMUSG00000028394	4430	-3.63	0.573	1.38e-11	2.33e-10	Pole3	59001	polymerase (DNA directed), epsilon 3 (p17 subunit) [Source:MGI Symbol;Acc:MGI:1933378]	protein_coding
ENSMUSG00000031156	106	2.79	0.439	1.41e-11	2.38e-10	Slc35a2	22232	solute carrier family 35 (UDP-galactose transporter), member A2 [Source:MGI Symbol;Acc:MGI:1345297]	protein_coding
ENSMUSG00000028416	3480	-1.54	0.235	1.42e-11	2.39e-10	Bag1	12017	BCL2-associated athanogene 1 [Source:MGI Symbol;Acc:MGI:108047]	protein_coding
ENSMUSG00000045639	2040	-3.5	0.556	1.44e-11	2.42e-10	Zfp629	320683	zinc finger protein 629 [Source:MGI Symbol;Acc:MGI:2444524]	protein_coding
ENSMUSG00000072770	40.1	-2.32	0.357	1.45e-11	2.43e-10	Acrbp	54137	proacrosin binding protein [Source:MGI Symbol;Acc:MGI:1859515]	protein_coding
ENSMUSG00000019564	1100	-3.48	0.547	1.45e-11	2.43e-10	Arid3a	13496	AT rich interactive domain 3A (BRIGHT-like) [Source:MGI Symbol;Acc:MGI:1328360]	protein_coding
ENSMUSG00000026556	187	-2.88	0.473	1.48e-11	2.48e-10	Vangl2	93840	VANGL planar cell polarity 2 [Source:MGI Symbol;Acc:MGI:2135272]	protein_coding
ENSMUSG00000024014	1270	-3.37	0.576	1.48e-11	2.48e-10	Pim1	18712	proviral integration site 1 [Source:MGI Symbol;Acc:MGI:97584]	protein_coding
ENSMUSG00000093661	3920	-3.1	0.519	1.49e-11	2.5e-10	Eif4e3	66892	eukaryotic translation initiation factor 4E member 3 [Source:MGI Symbol;Acc:MGI:1914142]	protein_coding
ENSMUSG00000034271	37.4	-3.44	0.557	1.49e-11	2.5e-10	Jdp2	81703	Jun dimerization protein 2 [Source:MGI Symbol;Acc:MGI:1932093]	protein_coding
ENSMUSG00000040097	2780	-3.99	0.672	1.5e-11	2.51e-10	Flywch1	224613	FLYWCH-type zinc finger 1 [Source:MGI Symbol;Acc:MGI:2442638]	protein_coding
ENSMUSG00000037108	60.5	-1.96	0.305	1.52e-11	2.54e-10	Zcwpw1	381678	zinc finger, CW type with PWWP domain 1 [Source:MGI Symbol;Acc:MGI:2685899]	protein_coding
ENSMUSG00000005718	121	-0.873	0.13	1.53e-11	2.55e-10	Tfap4	83383	transcription factor AP4 [Source:MGI Symbol;Acc:MGI:103239]	protein_coding
ENSMUSG00000032249	9460	-3.2	0.501	1.54e-11	2.56e-10	Anp32a	11737	acidic (leucine-rich) nuclear phosphoprotein 32 family, member A [Source:MGI Symbol;Acc:MGI:108447]	protein_coding
ENSMUSG00000039852	17600	-3.91	0.621	1.54e-11	2.57e-10	Rere	68703	arginine glutamic acid dipeptide (RE) repeats [Source:MGI Symbol;Acc:MGI:2683486]	protein_coding
ENSMUSG00000037613	128	3.32	0.516	1.56e-11	2.59e-10	Tnfrsf23	79201	tumor necrosis factor receptor superfamily, member 23 [Source:MGI Symbol;Acc:MGI:1930269]	protein_coding
ENSMUSG00000067873	6800	-3.29	0.519	1.56e-11	2.6e-10	Htatsf1	72459	HIV TAT specific factor 1 [Source:MGI Symbol;Acc:MGI:1919709]	protein_coding
ENSMUSG00000001383	5080	-3.1	0.486	1.58e-11	2.62e-10	Zmat2	66492	zinc finger, matrin type 2 [Source:MGI Symbol;Acc:MGI:1913742]	protein_coding
ENSMUSG00000029471	1630	-2.57	0.412	1.61e-11	2.66e-10	Camkk2	207565	calcium/calmodulin-dependent protein kinase kinase 2, beta [Source:MGI Symbol;Acc:MGI:2444812]	protein_coding
ENSMUSG00000002985	35.9	-1.99	0.309	1.62e-11	2.68e-10	Apoe	11816	apolipoprotein E [Source:MGI Symbol;Acc:MGI:88057]	protein_coding
ENSMUSG00000045225	16.5	-6.02	1.03	1.63e-11	2.69e-10	Olfr1152	258103	olfactory receptor 1152 [Source:MGI Symbol;Acc:MGI:3030986]	protein_coding
ENSMUSG00000031232	21500	-3.3	0.523	1.66e-11	2.74e-10	Magt1	67075	magnesium transporter 1 [Source:MGI Symbol;Acc:MGI:1914325]	protein_coding
ENSMUSG00000066456	8270	-2.79	0.437	1.67e-11	2.75e-10	Hmgn3	94353	high mobility group nucleosomal binding domain 3 [Source:MGI Symbol;Acc:MGI:2138069]	protein_coding
ENSMUSG00000051747	24.1	-3.01	0.481	1.67e-11	2.76e-10	Ttn	22138	titin [Source:MGI Symbol;Acc:MGI:98864]	protein_coding
ENSMUSG00000051098	710	-2.52	0.395	1.68e-11	2.77e-10	Mblac2	72852	metallo-beta-lactamase domain containing 2 [Source:MGI Symbol;Acc:MGI:1920102]	protein_coding
ENSMUSG00000018599	189	-1.18	0.178	1.69e-11	2.78e-10	Mief2	237781	mitochondrial elongation factor 2 [Source:MGI Symbol;Acc:MGI:2144199]	protein_coding
ENSMUSG00000044317	43.4	-4.06	0.648	1.7e-11	2.79e-10	Gpr4	319197	G protein-coupled receptor 4 [Source:MGI Symbol;Acc:MGI:2441992]	protein_coding
ENSMUSG00000029022	148	-1.62	0.248	1.71e-11	2.8e-10	Miip	28010	migration and invasion inhibitory protein [Source:MGI Symbol;Acc:MGI:106506]	protein_coding
ENSMUSG00000042046	2000	-3.35	0.536	1.72e-11	2.82e-10	Dstyk	213452	dual serine/threonine and tyrosine protein kinase [Source:MGI Symbol;Acc:MGI:1925064]	protein_coding
ENSMUSG00000073795	12.5	-4.07	0.66	1.73e-11	2.83e-10	Spef1l	381933	sperm flagellar 1 like [Source:MGI Symbol;Acc:MGI:2685939]	protein_coding
ENSMUSG00000000876	613	-2.32	0.371	1.73e-11	2.83e-10	Pxmp4	59038	peroxisomal membrane protein 4 [Source:MGI Symbol;Acc:MGI:1891701]	protein_coding
ENSMUSG00000031330	12.5	-4.72	0.762	1.76e-11	2.87e-10	Zcchc13	75064	zinc finger, CCHC domain containing 13 [Source:MGI Symbol;Acc:MGI:1922314]	protein_coding
ENSMUSG00000041837	855	-3.66	0.581	1.76e-11	2.87e-10	Pdcd7	50996	programmed cell death 7 [Source:MGI Symbol;Acc:MGI:1859170]	protein_coding
ENSMUSG00000025104	1000	-3.12	0.495	1.77e-11	2.89e-10	Hdgfl3	29877	HDGF like 3 [Source:MGI Symbol;Acc:MGI:1352760]	protein_coding
ENSMUSG00000041354	242	-1.16	0.176	1.78e-11	2.9e-10	Rgl2	19732	ral guanine nucleotide dissociation stimulator-like 2 [Source:MGI Symbol;Acc:MGI:107483]	protein_coding
ENSMUSG00000042115	162	-1.39	0.211	1.82e-11	2.97e-10	Klhdc8a	213417	kelch domain containing 8A [Source:MGI Symbol;Acc:MGI:2442630]	protein_coding
ENSMUSG00000009246	2400	-2.57	0.401	1.86e-11	3.03e-10	Trpm5	56843	transient receptor potential cation channel, subfamily M, member 5 [Source:MGI Symbol;Acc:MGI:1861718]	protein_coding
ENSMUSG00000020485	238	-1.41	0.215	1.88e-11	3.06e-10	Supt4a	20922	SPT4A, DSIF elongation factor subunit [Source:MGI Symbol;Acc:MGI:107416]	protein_coding
ENSMUSG00000060572	61.5	-4.35	0.718	1.92e-11	3.11e-10	Mfap2	17150	microfibrillar-associated protein 2 [Source:MGI Symbol;Acc:MGI:99559]	protein_coding
ENSMUSG00000060376	325	-1.39	0.213	1.92e-11	3.11e-10	Bckdha	12039	branched chain ketoacid dehydrogenase E1, alpha polypeptide [Source:MGI Symbol;Acc:MGI:107701]	protein_coding
ENSMUSG00000040037	2440	-3.57	0.567	1.93e-11	3.12e-10	Negr1	320840	neuronal growth regulator 1 [Source:MGI Symbol;Acc:MGI:2444846]	protein_coding
ENSMUSG00000018698	3950	-3.92	0.629	1.95e-11	3.15e-10	Lhx1	16869	LIM homeobox protein 1 [Source:MGI Symbol;Acc:MGI:99783]	protein_coding
ENSMUSG00000106864	1250	-1.78	0.275	1.95e-11	3.15e-10	Gtf3c2	71752	general transcription factor IIIC, polypeptide 2, beta [Source:MGI Symbol;Acc:MGI:1919002]	protein_coding
ENSMUSG00000061731	2910	-2.81	0.46	1.96e-11	3.16e-10	Ext1	14042	exostosin glycosyltransferase 1 [Source:MGI Symbol;Acc:MGI:894663]	protein_coding
ENSMUSG00000003423	552	-1.6	0.246	1.97e-11	3.18e-10	Pih1d1	68845	PIH1 domain containing 1 [Source:MGI Symbol;Acc:MGI:1916095]	protein_coding
ENSMUSG00000035179	18.8	-3.21	0.514	2.01e-11	3.24e-10	Ppp1r32	67752	protein phosphatase 1, regulatory subunit 32 [Source:MGI Symbol;Acc:MGI:1915002]	protein_coding
ENSMUSG00000071415	8350	-1.65	0.258	2.02e-11	3.25e-10	Rpl23	65019 /// 100044627 /// 100862455	ribosomal protein L23 [Source:MGI Symbol;Acc:MGI:1929455]	protein_coding
ENSMUSG00000004500	321	0.829	0.125	2.02e-11	3.25e-10	Zfp324	243834	zinc finger protein 324 [Source:MGI Symbol;Acc:MGI:2444641]	protein_coding
ENSMUSG00000040253	133	-3.14	0.513	2.02e-11	3.25e-10	Gbp7	229900	guanylate binding protein 7 [Source:MGI Symbol;Acc:MGI:2444421]	protein_coding
ENSMUSG00000022766	17.3	-5.2	0.829	2.03e-11	3.26e-10	Serpind1	15160	serine (or cysteine) peptidase inhibitor, clade D, member 1 [Source:MGI Symbol;Acc:MGI:96051]	protein_coding
ENSMUSG00000074748	3880	-1.79	0.278	2.06e-11	3.31e-10	Atxn7l3b	382423	ataxin 7-like 3B [Source:MGI Symbol;Acc:MGI:1914971]	protein_coding
ENSMUSG00000028634	1240	-3.35	0.563	2.08e-11	3.32e-10	Hivep3	16656	human immunodeficiency virus type I enhancer binding protein 3 [Source:MGI Symbol;Acc:MGI:106589]	protein_coding
ENSMUSG00000034194	1900	-3.48	0.549	2.08e-11	3.33e-10	R3hcc1	71843	R3H domain and coiled-coil containing 1 [Source:MGI Symbol;Acc:MGI:1919093]	protein_coding
ENSMUSG00000011382	416	-2.88	0.456	2.09e-11	3.33e-10	Dhdh	71755	dihydrodiol dehydrogenase (dimeric) [Source:MGI Symbol;Acc:MGI:1919005]	protein_coding
ENSMUSG00000040310	17.2	-7.2	1.33	2.11e-11	3.37e-10	Alx4	11695	aristaless-like homeobox 4 [Source:MGI Symbol;Acc:MGI:108359]	protein_coding
ENSMUSG00000002083	120	-1.62	0.25	2.17e-11	3.46e-10	Bbc3	170770	BCL2 binding component 3 [Source:MGI Symbol;Acc:MGI:2181667]	protein_coding
ENSMUSG00000091731	16.1	-7.83	1.4	2.17e-11	3.46e-10	Gm17542		predicted gene, 17542 [Source:MGI Symbol;Acc:MGI:4937176]	protein_coding
ENSMUSG00000044676	3090	-2.64	0.428	2.19e-11	3.48e-10	Zfp612	234725	zinc finger protein 612 [Source:MGI Symbol;Acc:MGI:2443465]	protein_coding
ENSMUSG00000018921	4490	-3.52	0.563	2.21e-11	3.51e-10	Pelp1	75273	proline, glutamic acid and leucine rich protein 1 [Source:MGI Symbol;Acc:MGI:1922523]	protein_coding
ENSMUSG00000032750	96.5	-3.51	0.559	2.22e-11	3.52e-10	Gab3	210710 /// 100503280	growth factor receptor bound protein 2-associated protein 3 [Source:MGI Symbol;Acc:MGI:2387324]	protein_coding
ENSMUSG00000032601	8690	-3.21	0.517	2.23e-11	3.53e-10	Prkar2a	19087	protein kinase, cAMP dependent regulatory, type II alpha [Source:MGI Symbol;Acc:MGI:108025]	protein_coding
ENSMUSG00000024359	4060	-1.12	0.17	2.29e-11	3.63e-10	Hspa9	15526	heat shock protein 9 [Source:MGI Symbol;Acc:MGI:96245]	protein_coding
ENSMUSG00000015016	430	-1.4	0.215	2.4e-11	3.79e-10	Acsf3	257633	acyl-CoA synthetase family member 3 [Source:MGI Symbol;Acc:MGI:2182591]	protein_coding
ENSMUSG00000074785	11.8	-3.67	0.613	2.41e-11	3.81e-10	Plxnc1	54712	plexin C1 [Source:MGI Symbol;Acc:MGI:1890127]	protein_coding
ENSMUSG00000028277	1910	1.41	0.215	2.41e-11	3.81e-10	Ube2j1	56228	ubiquitin-conjugating enzyme E2J 1 [Source:MGI Symbol;Acc:MGI:1926245]	protein_coding
ENSMUSG00000020994	9890	-3.68	0.585	2.42e-11	3.81e-10	Pnn	18949	pinin [Source:MGI Symbol;Acc:MGI:1100514]	protein_coding
ENSMUSG00000074093	5570	-3.65	0.585	2.47e-11	3.89e-10	Svip	75744	small VCP/p97-interacting protein [Source:MGI Symbol;Acc:MGI:1922994]	protein_coding
ENSMUSG00000033863	2560	-2.06	0.328	2.47e-11	3.89e-10	Klf9	16601	Kruppel-like factor 9 [Source:MGI Symbol;Acc:MGI:1333856]	protein_coding
ENSMUSG00000004105	17.8	-6.84	1.12	2.49e-11	3.92e-10	Angptl2	26360	angiopoietin-like 2 [Source:MGI Symbol;Acc:MGI:1347002]	protein_coding
ENSMUSG00000073131	942	1.78	0.276	2.55e-11	4.01e-10	Vma21	67048	VMA21 vacuolar H+-ATPase homolog (S. cerevisiae) [Source:MGI Symbol;Acc:MGI:1914298]	protein_coding
ENSMUSG00000035394	9.29	-3.93	0.638	2.56e-11	4.02e-10	Cfap53	74453	cilia and flagella associated protein 53 [Source:MGI Symbol;Acc:MGI:1921703]	protein_coding
ENSMUSG00000020440	3760	-2.26	0.356	2.59e-11	4.06e-10	Arf5	11844	ADP-ribosylation factor 5 [Source:MGI Symbol;Acc:MGI:99434]	protein_coding
ENSMUSG00000091811	420	-1.72	0.266	2.59e-11	4.06e-10	Inafm1	66300	InaF motif containing 1 [Source:MGI Symbol;Acc:MGI:1913550]	protein_coding
ENSMUSG00000044098	2610	-3.23	0.518	2.62e-11	4.11e-10	Rsbn1	229675	rosbin, round spermatid basic protein 1 [Source:MGI Symbol;Acc:MGI:2444993]	protein_coding
ENSMUSG00000029153	5630	-2.87	0.454	2.65e-11	4.13e-10	Ociad2	433904	OCIA domain containing 2 [Source:MGI Symbol;Acc:MGI:1916377]	protein_coding
ENSMUSG00000066026	31.2	-2.47	0.395	2.65e-11	4.14e-10	Dhrs3	20148	dehydrogenase/reductase (SDR family) member 3 [Source:MGI Symbol;Acc:MGI:1315215]	protein_coding
ENSMUSG00000030730	17.6	-4.62	0.756	2.69e-11	4.19e-10	Atp2a1	11937	ATPase, Ca++ transporting, cardiac muscle, fast twitch 1 [Source:MGI Symbol;Acc:MGI:105058]	protein_coding
ENSMUSG00000021810	10800	-3.54	0.584	2.74e-11	4.27e-10	Ecd	70601	ecdysoneless cell cycle regulator [Source:MGI Symbol;Acc:MGI:1917851]	protein_coding
ENSMUSG00000038564	581	-1.79	0.279	2.83e-11	4.4e-10	Ift172	67661	intraflagellar transport 172 [Source:MGI Symbol;Acc:MGI:2682064]	protein_coding
ENSMUSG00000029687	3010	-2.82	0.448	2.89e-11	4.5e-10	Ezh2	14056	enhancer of zeste 2 polycomb repressive complex 2 subunit [Source:MGI Symbol;Acc:MGI:107940]	protein_coding
ENSMUSG00000031660	5750	-3.72	0.596	2.93e-11	4.55e-10	Brd7	26992	bromodomain containing 7 [Source:MGI Symbol;Acc:MGI:1349766]	protein_coding
ENSMUSG00000062785	1100	-2.93	0.468	2.93e-11	4.55e-10	Kcnc3	16504	potassium voltage gated channel, Shaw-related subfamily, member 3 [Source:MGI Symbol;Acc:MGI:96669]	protein_coding
ENSMUSG00000025225	105	1.18	0.178	2.96e-11	4.58e-10	Nfkb2	18034	nuclear factor of kappa light polypeptide gene enhancer in B cells 2, p49/p100 [Source:MGI Symbol;Acc:MGI:1099800]	protein_coding
ENSMUSG00000002835	6660	-4.08	0.658	3e-11	4.64e-10	Chaf1a	27221	chromatin assembly factor 1, subunit A (p150) [Source:MGI Symbol;Acc:MGI:1351331]	protein_coding
ENSMUSG00000028809	16200	-3.99	0.66	3.01e-11	4.65e-10	Srrm1	51796	serine/arginine repetitive matrix 1 [Source:MGI Symbol;Acc:MGI:1858303]	protein_coding
ENSMUSG00000073755	422	-1.88	0.294	3.14e-11	4.85e-10	5730409E04Rik	230757	RIKEN cDNA 5730409E04Rik gene [Source:MGI Symbol;Acc:MGI:3609248]	protein_coding
ENSMUSG00000041560	1650	-1.55	0.24	3.17e-11	4.9e-10	Nop53	68077	NOP53 ribosome biogenesis factor [Source:MGI Symbol;Acc:MGI:2154441]	protein_coding
ENSMUSG00000074476	1730	-2.74	0.442	3.19e-11	4.92e-10	Spc24	67629	SPC24, NDC80 kinetochore complex component, homolog (S. cerevisiae) [Source:MGI Symbol;Acc:MGI:1914879]	protein_coding
ENSMUSG00000026657	844	1.24	0.19	3.22e-11	4.96e-10	Frmd4a	209630	FERM domain containing 4A [Source:MGI Symbol;Acc:MGI:1919850]	protein_coding
ENSMUSG00000026755	2580	-1.48	0.23	3.23e-11	4.97e-10	Arpc5l	74192	actin related protein 2/3 complex, subunit 5-like [Source:MGI Symbol;Acc:MGI:1921442]	protein_coding
ENSMUSG00000022102	24.8	-4.35	0.721	3.25e-11	5e-10	Dok2	13449	docking protein 2 [Source:MGI Symbol;Acc:MGI:1332623]	protein_coding
ENSMUSG00000045374	630	-2.3	0.363	3.27e-11	5.03e-10	Wdr81	192652	WD repeat domain 81 [Source:MGI Symbol;Acc:MGI:2681828]	protein_coding
ENSMUSG00000028756	627	-1.19	0.182	3.31e-11	5.07e-10	Pink1	68943	PTEN induced putative kinase 1 [Source:MGI Symbol;Acc:MGI:1916193]	protein_coding
ENSMUSG00000042918	28.2	-3.63	0.588	3.31e-11	5.08e-10	Mamstr	74490	MEF2 activating motif and SAP domain containing transcriptional regulator [Source:MGI Symbol;Acc:MGI:1921740]	protein_coding
ENSMUSG00000047143	19.9	-2.26	0.362	3.35e-11	5.14e-10	Dmrta2	242620	doublesex and mab-3 related transcription factor like family A2 [Source:MGI Symbol;Acc:MGI:2653629]	protein_coding
ENSMUSG00000042790	3200	-3.57	0.598	3.37e-11	5.16e-10	Rnf214	235315	ring finger protein 214 [Source:MGI Symbol;Acc:MGI:2444451]	protein_coding
ENSMUSG00000070544	9470	-2.95	0.474	3.44e-11	5.25e-10	Top1	21969	topoisomerase (DNA) I [Source:MGI Symbol;Acc:MGI:98788]	protein_coding
ENSMUSG00000058761	1760	-3.29	0.535	3.48e-11	5.31e-10	Rnf169	108937	ring finger protein 169 [Source:MGI Symbol;Acc:MGI:1920257]	protein_coding
ENSMUSG00000025127	102	-1.84	0.288	3.53e-11	5.38e-10	Gcgr	14527	glucagon receptor [Source:MGI Symbol;Acc:MGI:99572]	protein_coding
ENSMUSG00000025369	15600	-3.8	0.617	3.62e-11	5.51e-10	Smarcc2	68094	SWI/SNF related, matrix associated, actin dependent regulator of chromatin, subfamily c, member 2 [Source:MGI Symbol;Acc:MGI:1915344]	protein_coding
ENSMUSG00000038884	547	-1.45	0.225	3.62e-11	5.51e-10	Shfl	319278	shiftless antiviral inhibitor of ribosomal frameshifting [Source:MGI Symbol;Acc:MGI:2441788]	protein_coding
ENSMUSG00000025352	463	-2.97	0.48	3.65e-11	5.55e-10	Gdf11	14561	growth differentiation factor 11 [Source:MGI Symbol;Acc:MGI:1338027]	protein_coding
ENSMUSG00000031644	1390	-3.39	0.551	3.67e-11	5.58e-10	Nek1	18004	NIMA (never in mitosis gene a)-related expressed kinase 1 [Source:MGI Symbol;Acc:MGI:97303]	protein_coding
ENSMUSG00000061175	2030	-4.11	0.684	3.68e-11	5.59e-10	Fnip2	329679	folliculin interacting protein 2 [Source:MGI Symbol;Acc:MGI:2683054]	protein_coding
ENSMUSG00000026473	5700	-1.06	0.162	3.7e-11	5.61e-10	Glul	14645	glutamate-ammonia ligase (glutamine synthetase) [Source:MGI Symbol;Acc:MGI:95739]	protein_coding
ENSMUSG00000043631	26.6	-3.98	0.657	3.71e-11	5.61e-10	Ecm2	407800	extracellular matrix protein 2, female organ and adipocyte specific [Source:MGI Symbol;Acc:MGI:3039578]	protein_coding
ENSMUSG00000030034	936	-3.56	0.576	3.71e-11	5.61e-10	Ino80b	70020	INO80 complex subunit B [Source:MGI Symbol;Acc:MGI:1917270]	protein_coding
ENSMUSG00000032407	10400	-3.23	0.529	3.71e-11	5.61e-10	U2surp	67958	U2 snRNP-associated SURP domain containing [Source:MGI Symbol;Acc:MGI:1915208]	protein_coding
ENSMUSG00000015176	9070	-3.61	0.592	3.72e-11	5.62e-10	Nolc1	70769	nucleolar and coiled-body phosphoprotein 1 [Source:MGI Symbol;Acc:MGI:1918019]	protein_coding
ENSMUSG00000021377	15300	-3.36	0.54	3.74e-11	5.64e-10	Dek	110052	DEK oncogene (DNA binding) [Source:MGI Symbol;Acc:MGI:1926209]	protein_coding
ENSMUSG00000040270	61.2	1.46	0.227	3.74e-11	5.64e-10	Bach2	12014	BTB and CNC homology, basic leucine zipper transcription factor 2 [Source:MGI Symbol;Acc:MGI:894679]	protein_coding
ENSMUSG00000109179	21.1	-1.87	0.297	3.77e-11	5.68e-10	Gm35339	102638882	predicted gene, 35339 [Source:MGI Symbol;Acc:MGI:5594498]	protein_coding
ENSMUSG00000003345	3030	-1.77	0.278	3.79e-11	5.7e-10	Csnk1g2	103236	casein kinase 1, gamma 2 [Source:MGI Symbol;Acc:MGI:1920014]	protein_coding
ENSMUSG00000029614	10400	-1.89	0.3	3.79e-11	5.7e-10	Rpl6	19988	ribosomal protein L6 [Source:MGI Symbol;Acc:MGI:108057]	protein_coding
ENSMUSG00000034452	31	-4.66	0.759	3.81e-11	5.71e-10	Slc24a1	214111	solute carrier family 24 (sodium/potassium/calcium exchanger), member 1 [Source:MGI Symbol;Acc:MGI:2384871]	protein_coding
ENSMUSG00000024026	535	-1.12	0.172	3.84e-11	5.75e-10	Glo1	109801	glyoxalase 1 [Source:MGI Symbol;Acc:MGI:95742]	protein_coding
ENSMUSG00000054199	1470	-2.47	0.397	3.87e-11	5.8e-10	Gon4l	76022	gon-4-like (C.elegans) [Source:MGI Symbol;Acc:MGI:1917579]	protein_coding
ENSMUSG00000024448	144	1.43	0.221	3.89e-11	5.82e-10	H2-M10.1	14985	histocompatibility 2, M region locus 10.1 [Source:MGI Symbol;Acc:MGI:1276522]	protein_coding
ENSMUSG00000026740	3060	-3.04	0.495	3.95e-11	5.9e-10	Dnajc1	13418	DnaJ heat shock protein family (Hsp40) member C1 [Source:MGI Symbol;Acc:MGI:103268]	protein_coding
ENSMUSG00000027254	2940	-3.99	0.653	3.99e-11	5.96e-10	Map1a	17754	microtubule-associated protein 1 A [Source:MGI Symbol;Acc:MGI:1306776]	protein_coding
ENSMUSG00000004267	1100	-1.88	0.295	4.01e-11	5.98e-10	Eno2	13807	enolase 2, gamma neuronal [Source:MGI Symbol;Acc:MGI:95394]	protein_coding
ENSMUSG00000047417	5070	-3.87	0.656	4.07e-11	6.07e-10	Rexo1	66932	REX1, RNA exonuclease 1 [Source:MGI Symbol;Acc:MGI:1914182]	protein_coding
ENSMUSG00000005125	7080	-2.96	0.476	4.13e-11	6.15e-10	Ndrg1	17988	N-myc downstream regulated gene 1 [Source:MGI Symbol;Acc:MGI:1341799]	protein_coding
ENSMUSG00000038095	6480	-2.61	0.421	4.13e-11	6.15e-10	Sbno1	243272	strawberry notch 1 [Source:MGI Symbol;Acc:MGI:2384298]	protein_coding
ENSMUSG00000034932	920	-1.86	0.292	4.23e-11	6.29e-10	Mrpl54	66047	mitochondrial ribosomal protein L54 [Source:MGI Symbol;Acc:MGI:1913297]	protein_coding
ENSMUSG00000004610	533	-1.74	0.272	4.25e-11	6.31e-10	Etfb	110826	electron transferring flavoprotein, beta polypeptide [Source:MGI Symbol;Acc:MGI:106098]	protein_coding
ENSMUSG00000068740	530	-2.72	0.442	4.27e-11	6.34e-10	Celsr2	53883	cadherin, EGF LAG seven-pass G-type receptor 2 [Source:MGI Symbol;Acc:MGI:1858235]	protein_coding
ENSMUSG00000031711	581	1.16	0.18	4.3e-11	6.37e-10	Zfp330	30932	zinc finger protein 330 [Source:MGI Symbol;Acc:MGI:1353574]	protein_coding
ENSMUSG00000024290	6810	-2.35	0.38	4.32e-11	6.41e-10	Rock1	19877	Rho-associated coiled-coil containing protein kinase 1 [Source:MGI Symbol;Acc:MGI:107927]	protein_coding
ENSMUSG00000045038	2870	-1.97	0.314	4.34e-11	6.43e-10	Prkce	18754	protein kinase C, epsilon [Source:MGI Symbol;Acc:MGI:97599]	protein_coding
ENSMUSG00000031754	1370	-3.31	0.535	4.47e-11	6.6e-10	Nudt21	68219	nudix (nucleoside diphosphate linked moiety X)-type motif 21 [Source:MGI Symbol;Acc:MGI:1915469]	protein_coding
ENSMUSG00000029530	74.7	-4.05	0.711	4.5e-11	6.65e-10	Ccr9	12769	chemokine (C-C motif) receptor 9 [Source:MGI Symbol;Acc:MGI:1341902]	protein_coding
ENSMUSG00000021815	46.7	-3.82	0.633	4.51e-11	6.66e-10	Mss51	74843	MSS51 mitochondrial translational activator [Source:MGI Symbol;Acc:MGI:1922093]	protein_coding
ENSMUSG00000024853	18900	-3.48	0.57	4.56e-11	6.73e-10	Sf3b2	319322	splicing factor 3b, subunit 2 [Source:MGI Symbol;Acc:MGI:2441856]	protein_coding
ENSMUSG00000023033	1240	-2.6	0.421	4.6e-11	6.78e-10	Scn8a	20273	sodium channel, voltage-gated, type VIII, alpha [Source:MGI Symbol;Acc:MGI:103169]	protein_coding
ENSMUSG00000036099	921	-2.5	0.4	4.63e-11	6.81e-10	Vezt	215008	vezatin, adherens junctions transmembrane protein [Source:MGI Symbol;Acc:MGI:2143698]	protein_coding
ENSMUSG00000040690	273	-3.42	0.559	4.65e-11	6.83e-10	Col16a1	107581	collagen, type XVI, alpha 1 [Source:MGI Symbol;Acc:MGI:1095396]	protein_coding
ENSMUSG00000038418	7450	-2.42	0.385	4.7e-11	6.91e-10	Egr1	13653	early growth response 1 [Source:MGI Symbol;Acc:MGI:95295]	protein_coding
ENSMUSG00000031758	108	-3.43	0.557	4.74e-11	6.96e-10	Cdyl2	75796	chromodomain protein, Y chromosome-like 2 [Source:MGI Symbol;Acc:MGI:1923046]	protein_coding
ENSMUSG00000090115	1020	-2.74	0.439	4.83e-11	7.07e-10	Usp49	224836	ubiquitin specific peptidase 49 [Source:MGI Symbol;Acc:MGI:2685391]	protein_coding
ENSMUSG00000022844	614	2.13	0.337	4.87e-11	7.13e-10	Pdia5	72599	protein disulfide isomerase associated 5 [Source:MGI Symbol;Acc:MGI:1919849]	protein_coding
ENSMUSG00000038910	3780	-3	0.49	4.92e-11	7.2e-10	Plcl2	224860	phospholipase C-like 2 [Source:MGI Symbol;Acc:MGI:1352756]	protein_coding
ENSMUSG00000061024	2600	-3.86	0.634	4.94e-11	7.22e-10	Rrs1	59014	ribosome biogenesis regulator 1 [Source:MGI Symbol;Acc:MGI:1929721]	protein_coding
ENSMUSG00000024639	4950	-1.73	0.276	4.95e-11	7.23e-10	Gnaq	14682	guanine nucleotide binding protein, alpha q polypeptide [Source:MGI Symbol;Acc:MGI:95776]	protein_coding
ENSMUSG00000049971	3360	-3.28	0.553	5e-11	7.29e-10	Glt1d1	319804	glycosyltransferase 1 domain containing 1 [Source:MGI Symbol;Acc:MGI:2442755]	protein_coding
ENSMUSG00000038174	945	-3.17	0.517	5e-11	7.29e-10	Fam126b	213056	family with sequence similarity 126, member B [Source:MGI Symbol;Acc:MGI:1098784]	protein_coding
ENSMUSG00000038738	61.1	-2.9	0.47	5.01e-11	7.29e-10	Shank1	243961	SH3 and multiple ankyrin repeat domains 1 [Source:MGI Symbol;Acc:MGI:3613677]	protein_coding
ENSMUSG00000042625	5660	-3.14	0.52	5.01e-11	7.29e-10	Safb2	224902	scaffold attachment factor B2 [Source:MGI Symbol;Acc:MGI:2146808]	protein_coding
ENSMUSG00000030411	451	-2.59	0.419	5.03e-11	7.31e-10	Nova2	384569	NOVA alternative splicing regulator 2 [Source:MGI Symbol;Acc:MGI:104296]	protein_coding
ENSMUSG00000038692	42.4	-6.01	1.02	5.07e-11	7.36e-10	Hoxb4	15412	homeobox B4 [Source:MGI Symbol;Acc:MGI:96185]	protein_coding
ENSMUSG00000047844	1440	-3.41	0.559	5.11e-11	7.41e-10	Bex4	406217 /// 115487124	brain expressed X-linked 4 [Source:MGI Symbol;Acc:MGI:3606746]	protein_coding
ENSMUSG00000037364	12300	-3.61	0.589	5.14e-11	7.45e-10	Srrt	83701	serrate RNA effector molecule homolog (Arabidopsis) [Source:MGI Symbol;Acc:MGI:1933527]	protein_coding
ENSMUSG00000029145	4350	-3.64	0.608	5.38e-11	7.79e-10	Eif2b4	13667	eukaryotic translation initiation factor 2B, subunit 4 delta [Source:MGI Symbol;Acc:MGI:95300]	protein_coding
ENSMUSG00000002043	206	-1.39	0.217	5.42e-11	7.84e-10	Trappc6a	67091	trafficking protein particle complex 6A [Source:MGI Symbol;Acc:MGI:1914341]	protein_coding
ENSMUSG00000030319	530	-2.46	0.402	5.54e-11	8e-10	Cand2	67088	cullin-associated and neddylation-dissociated 2 (putative) [Source:MGI Symbol;Acc:MGI:1914338]	protein_coding
ENSMUSG00000027168	17000	-2.35	0.385	5.56e-11	8.03e-10	Pax6	18508	paired box 6 [Source:MGI Symbol;Acc:MGI:97490]	protein_coding
ENSMUSG00000040808	9.8	-6.18	1.03	5.58e-11	8.05e-10	S100g	12309	S100 calcium binding protein G [Source:MGI Symbol;Acc:MGI:104528]	protein_coding
ENSMUSG00000039405	82.7	2.01	0.322	5.63e-11	8.11e-10	Prss23	76453	protease, serine 23 [Source:MGI Symbol;Acc:MGI:1923703]	protein_coding
ENSMUSG00000063683	22	2.29	0.36	5.68e-11	8.18e-10	Glyat	107146	glycine-N-acyltransferase [Source:MGI Symbol;Acc:MGI:2147502]	protein_coding
ENSMUSG00000038446	2460	-3.53	0.582	5.76e-11	8.28e-10	Cdc40	71713	cell division cycle 40 [Source:MGI Symbol;Acc:MGI:1918963]	protein_coding
ENSMUSG00000032312	1100	-1.86	0.295	5.77e-11	8.29e-10	Csk	12988	c-src tyrosine kinase [Source:MGI Symbol;Acc:MGI:88537]	protein_coding
ENSMUSG00000036894	301	-2.8	0.452	5.87e-11	8.43e-10	Rap2b	74012	RAP2B, member of RAS oncogene family [Source:MGI Symbol;Acc:MGI:1921262]	protein_coding
ENSMUSG00000028433	9740	-3.65	0.607	5.91e-11	8.48e-10	Ubap2	68926	ubiquitin-associated protein 2 [Source:MGI Symbol;Acc:MGI:1916176]	protein_coding
ENSMUSG00000021733	7390	-2.82	0.46	5.98e-11	8.57e-10	Slc4a7	218756	solute carrier family 4, sodium bicarbonate cotransporter, member 7 [Source:MGI Symbol;Acc:MGI:2443878]	protein_coding
ENSMUSG00000015002	4700	-2.54	0.413	6.01e-11	8.6e-10	Efr3a	76740	EFR3 homolog A [Source:MGI Symbol;Acc:MGI:1923990]	protein_coding
ENSMUSG00000021178	8870	-3	0.49	6.05e-11	8.64e-10	Psmc1	19179	protease (prosome, macropain) 26S subunit, ATPase 1 [Source:MGI Symbol;Acc:MGI:106054]	protein_coding
ENSMUSG00000022999	178	-1.67	0.267	6.16e-11	8.8e-10	Lmbr1l	74775	limb region 1 like [Source:MGI Symbol;Acc:MGI:1289247]	protein_coding
ENSMUSG00000056900	160	-2.57	0.422	6.18e-11	8.81e-10	Usp13	72607	ubiquitin specific peptidase 13 (isopeptidase T-3) [Source:MGI Symbol;Acc:MGI:1919857]	protein_coding
ENSMUSG00000060534	91.8	-3.01	0.489	6.31e-11	9e-10	Dcc	13176	deleted in colorectal carcinoma [Source:MGI Symbol;Acc:MGI:94869]	protein_coding
ENSMUSG00000071202	29.9	-2.58	0.429	6.44e-11	9.17e-10	Ccdc78	381077	coiled-coil domain containing 78 [Source:MGI Symbol;Acc:MGI:2685784]	protein_coding
ENSMUSG00000031226	5910	-3.66	0.602	6.61e-11	9.41e-10	Pbdc1	67683	polysaccharide biosynthesis domain containing 1 [Source:MGI Symbol;Acc:MGI:1914933]	protein_coding
ENSMUSG00000000142	979	-4.02	0.672	6.65e-11	9.46e-10	Axin2	12006	axin 2 [Source:MGI Symbol;Acc:MGI:1270862]	protein_coding
ENSMUSG00000025209	372	-1.59	0.251	6.67e-11	9.48e-10	Twnk	226153	twinkle mtDNA helicase [Source:MGI Symbol;Acc:MGI:2137410]	protein_coding
ENSMUSG00000028214	33.7	1.98	0.31	6.74e-11	9.55e-10	Gem	14579	GTP binding protein (gene overexpressed in skeletal muscle) [Source:MGI Symbol;Acc:MGI:99844]	protein_coding
ENSMUSG00000022296	20.2	2.25	0.356	6.74e-11	9.55e-10	Baalc	118452	brain and acute leukemia, cytoplasmic [Source:MGI Symbol;Acc:MGI:1928704]	protein_coding
ENSMUSG00000043987	2120	-3.28	0.539	6.75e-11	9.57e-10	Cep164	214552	centrosomal protein 164 [Source:MGI Symbol;Acc:MGI:2384878]	protein_coding
ENSMUSG00000093445	25	-7.42	1.35	6.76e-11	9.57e-10	Lrch4	231798	leucine-rich repeats and calponin homology (CH) domain containing 4 [Source:MGI Symbol;Acc:MGI:1917193]	protein_coding
ENSMUSG00000000058	51.7	1.53	0.241	6.82e-11	9.65e-10	Cav2	12390	caveolin 2 [Source:MGI Symbol;Acc:MGI:107571]	protein_coding
ENSMUSG00000045589	319	-3.63	0.597	6.85e-11	9.68e-10	Frrs1l	230235	ferric-chelate reductase 1 like [Source:MGI Symbol;Acc:MGI:2442704]	protein_coding
ENSMUSG00000073758	216	-1.62	0.256	6.86e-11	9.68e-10	Sh3d21	66938	SH3 domain containing 21 [Source:MGI Symbol;Acc:MGI:1914188]	protein_coding
ENSMUSG00000004698	29.3	3.02	0.485	6.95e-11	9.8e-10	Hdac9	79221	histone deacetylase 9 [Source:MGI Symbol;Acc:MGI:1931221]	protein_coding
ENSMUSG00000064264	133	-1.24	0.193	7e-11	9.85e-10	Zfp428	232969	zinc finger protein 428 [Source:MGI Symbol;Acc:MGI:1916463]	protein_coding
ENSMUSG00000024101	428	-1.26	0.198	7e-11	9.85e-10	Washc1	68767	WASH complex subunit 1 [Source:MGI Symbol;Acc:MGI:1916017]	protein_coding
ENSMUSG00000026353	14400	-3.09	0.51	7.03e-11	9.89e-10	Ubxn4	67812	UBX domain protein 4 [Source:MGI Symbol;Acc:MGI:1915062]	protein_coding
ENSMUSG00000029502	704	1.77	0.281	7.09e-11	9.96e-10	Golga3	269682	golgi autoantigen, golgin subfamily a, 3 [Source:MGI Symbol;Acc:MGI:96958]	protein_coding
ENSMUSG00000014294	1550	-1.49	0.235	7.22e-11	1.01e-09	Ndufa2	17991	NADH:ubiquinone oxidoreductase subunit A2 [Source:MGI Symbol;Acc:MGI:1343103]	protein_coding
ENSMUSG00000002455	3280	-2.91	0.478	7.24e-11	1.02e-09	Prpf6	68879	pre-mRNA splicing factor 6 [Source:MGI Symbol;Acc:MGI:1922946]	protein_coding
ENSMUSG00000027706	19100	-2.85	0.477	7.38e-11	1.03e-09	Sec62	69276	SEC62 homolog (S. cerevisiae) [Source:MGI Symbol;Acc:MGI:1916526]	protein_coding
ENSMUSG00000051396	742	-3.68	0.609	7.48e-11	1.05e-09	Gm45902		predicted gene 45902 [Source:MGI Symbol;Acc:MGI:5805017]	protein_coding
ENSMUSG00000030045	637	-1.63	0.26	7.58e-11	1.06e-09	Mrpl19	56284	mitochondrial ribosomal protein L19 [Source:MGI Symbol;Acc:MGI:1926274]	protein_coding
ENSMUSG00000044820	23.7	-5.44	0.928	7.63e-11	1.07e-09	AY074887	246735	cDNA sequence AY074887 [Source:MGI Symbol;Acc:MGI:3575512]	protein_coding
ENSMUSG00000015522	266	2.01	0.322	7.64e-11	1.07e-09	Arnt	11863	aryl hydrocarbon receptor nuclear translocator [Source:MGI Symbol;Acc:MGI:88071]	protein_coding
ENSMUSG00000026020	10300	-2.84	0.463	7.78e-11	1.08e-09	Nop58	55989	NOP58 ribonucleoprotein [Source:MGI Symbol;Acc:MGI:1933184]	protein_coding
ENSMUSG00000048347	297	-2.79	0.453	7.89e-11	1.1e-09	Pcdhb18	93889	protocadherin beta 18 [Source:MGI Symbol;Acc:MGI:2136756]	protein_coding
ENSMUSG00000044788	3020	-2.78	0.465	8.05e-11	1.12e-09	Fads6	328035	fatty acid desaturase domain family, member 6 [Source:MGI Symbol;Acc:MGI:3039592]	protein_coding
ENSMUSG00000054728	5890	-3.14	0.53	8.08e-11	1.12e-09	Phactr1	218194	phosphatase and actin regulator 1 [Source:MGI Symbol;Acc:MGI:2659021]	protein_coding
ENSMUSG00000049148	1180	-3.89	0.686	8.16e-11	1.13e-09	Plcxd3	239318	phosphatidylinositol-specific phospholipase C, X domain containing 3 [Source:MGI Symbol;Acc:MGI:2442605]	protein_coding
ENSMUSG00000034083	1670	-3	0.5	8.25e-11	1.15e-09	Ccdc174	232236	coiled-coil domain containing 174 [Source:MGI Symbol;Acc:MGI:2444652]	protein_coding
ENSMUSG00000057219	87.9	-1.21	0.191	8.27e-11	1.15e-09	Armc7	276905	armadillo repeat containing 7 [Source:MGI Symbol;Acc:MGI:2679719]	protein_coding
ENSMUSG00000048371	1360	-3.47	0.571	8.41e-11	1.17e-09	Pdp2	382051	pyruvate dehyrogenase phosphatase catalytic subunit 2 [Source:MGI Symbol;Acc:MGI:1918878]	protein_coding
ENSMUSG00000019877	2950	2.25	0.388	8.46e-11	1.17e-09	Serinc1	56442	serine incorporator 1 [Source:MGI Symbol;Acc:MGI:1926228]	protein_coding
ENSMUSG00000058709	1230	-1.22	0.193	8.49e-11	1.17e-09	Egln2	112406	egl-9 family hypoxia-inducible factor 2 [Source:MGI Symbol;Acc:MGI:1932287]	protein_coding
ENSMUSG00000045503	1080	-1.86	0.302	8.55e-11	1.18e-09	Sys1	66460	SYS1 Golgi-localized integral membrane protein homolog (S. cerevisiae) [Source:MGI Symbol;Acc:MGI:1913710]	protein_coding
ENSMUSG00000033943	7180	-3.29	0.543	8.59e-11	1.19e-09	Mga	29808	MAX gene associated [Source:MGI Symbol;Acc:MGI:1352483]	protein_coding
ENSMUSG00000054414	722	1.35	0.21	8.82e-11	1.22e-09	Slc30a7	66500	solute carrier family 30 (zinc transporter), member 7 [Source:MGI Symbol;Acc:MGI:1913750]	protein_coding
ENSMUSG00000034175	279	-1.46	0.232	8.97e-11	1.24e-09	Rhbdd3	279766	rhomboid domain containing 3 [Source:MGI Symbol;Acc:MGI:2444684]	protein_coding
ENSMUSG00000038181	406	1.02	0.16	9.02e-11	1.24e-09	Chpf2	100910	chondroitin polymerizing factor 2 [Source:MGI Symbol;Acc:MGI:1917522]	protein_coding
ENSMUSG00000043670	295	-1.75	0.28	9.2e-11	1.27e-09	Diras1	208666	DIRAS family, GTP-binding RAS-like 1 [Source:MGI Symbol;Acc:MGI:2183442]	protein_coding
ENSMUSG00000020620	40.9	-1.84	0.297	9.43e-11	1.3e-09	Abca8b	27404	ATP-binding cassette, sub-family A (ABC1), member 8b [Source:MGI Symbol;Acc:MGI:1351668]	protein_coding
ENSMUSG00000002028	5410	-2.82	0.467	9.44e-11	1.3e-09	Kmt2a	214162	lysine (K)-specific methyltransferase 2A [Source:MGI Symbol;Acc:MGI:96995]	protein_coding
ENSMUSG00000032041	613	-3.46	0.589	9.46e-11	1.3e-09	Tirap	117149	toll-interleukin 1 receptor (TIR) domain-containing adaptor protein [Source:MGI Symbol;Acc:MGI:2152213]	protein_coding
ENSMUSG00000036218	48.4	-3.74	0.627	9.55e-11	1.31e-09	Pdzrn4	239618	PDZ domain containing RING finger 4 [Source:MGI Symbol;Acc:MGI:3056996]	protein_coding
ENSMUSG00000093806	92.1	-1.93	0.311	9.69e-11	1.33e-09	Asmt	107626	acetylserotonin O-methyltransferase [Source:MGI Symbol;Acc:MGI:96090]	protein_coding
ENSMUSG00000024486	2150	-3.41	0.579	9.79e-11	1.34e-09	Hbegf	15200	heparin-binding EGF-like growth factor [Source:MGI Symbol;Acc:MGI:96070]	protein_coding
ENSMUSG00000030094	1670	-3.67	0.631	9.81e-11	1.34e-09	Xpc	22591	xeroderma pigmentosum, complementation group C [Source:MGI Symbol;Acc:MGI:103557]	protein_coding
ENSMUSG00000042320	136	-2.69	0.444	9.87e-11	1.35e-09	Prox2	73422	prospero homeobox 2 [Source:MGI Symbol;Acc:MGI:1920672]	protein_coding
ENSMUSG00000046861	503	-0.996	0.157	9.91e-11	1.35e-09	Hectd3	76608	HECT domain E3 ubiquitin protein ligase 3 [Source:MGI Symbol;Acc:MGI:1923858]	protein_coding
ENSMUSG00000025716	32.2	-2.63	0.45	9.92e-11	1.35e-09	Myo3a	667663	myosin IIIA [Source:MGI Symbol;Acc:MGI:2183924]	protein_coding
ENSMUSG00000035478	2300	-1.52	0.242	9.92e-11	1.35e-09	Mbd3	17192	methyl-CpG binding domain protein 3 [Source:MGI Symbol;Acc:MGI:1333812]	protein_coding
ENSMUSG00000046295	277	-1.84	0.299	9.97e-11	1.36e-09	Ankle1	234396	ankyrin repeat and LEM domain containing 1 [Source:MGI Symbol;Acc:MGI:1918775]	protein_coding
ENSMUSG00000030339	1160	-1.71	0.274	1e-10	1.36e-09	Ltbr	17000	lymphotoxin B receptor [Source:MGI Symbol;Acc:MGI:104875]	protein_coding
ENSMUSG00000075467	767	-1.64	0.263	1.01e-10	1.37e-09	Dnlz	52838	DNL-type zinc finger [Source:MGI Symbol;Acc:MGI:106559]	protein_coding
ENSMUSG00000015968	4820	-3.68	0.654	1.02e-10	1.38e-09	Cacna1d	12289	calcium channel, voltage-dependent, L type, alpha 1D subunit [Source:MGI Symbol;Acc:MGI:88293]	protein_coding
ENSMUSG00000053838	5070	-2.77	0.461	1.02e-10	1.39e-09	Nudcd3	209586	NudC domain containing 3 [Source:MGI Symbol;Acc:MGI:2144158]	protein_coding
ENSMUSG00000034755	76.9	-3.72	0.617	1.03e-10	1.4e-09	Pcdh11x	245578	protocadherin 11 X-linked [Source:MGI Symbol;Acc:MGI:2442849]	protein_coding
ENSMUSG00000020232	498	-1.23	0.193	1.04e-10	1.4e-09	Hmg20b	15353	high mobility group 20B [Source:MGI Symbol;Acc:MGI:1341190]	protein_coding
ENSMUSG00000027489	33.9	-3.01	0.5	1.05e-10	1.42e-09	Necab3	56846	N-terminal EF-hand calcium binding protein 3 [Source:MGI Symbol;Acc:MGI:1861721]	protein_coding
ENSMUSG00000002771	182	-3.74	0.618	1.06e-10	1.43e-09	Grin2d	14814	glutamate receptor, ionotropic, NMDA2D (epsilon 4) [Source:MGI Symbol;Acc:MGI:95823]	protein_coding
ENSMUSG00000025508	6860	-2.11	0.347	1.06e-10	1.44e-09	Rplp2	67186	ribosomal protein, large P2 [Source:MGI Symbol;Acc:MGI:1914436]	protein_coding
ENSMUSG00000023495	334	-1.23	0.195	1.07e-10	1.44e-09	Pcbp4	59092	poly(rC) binding protein 4 [Source:MGI Symbol;Acc:MGI:1890471]	protein_coding
ENSMUSG00000057388	3240	-3.08	0.506	1.07e-10	1.44e-09	Mrpl18	67681	mitochondrial ribosomal protein L18 [Source:MGI Symbol;Acc:MGI:1914931]	protein_coding
ENSMUSG00000043629	647	-1.69	0.28	1.07e-10	1.45e-09	1700019D03Rik	67080	RIKEN cDNA 1700019D03 gene [Source:MGI Symbol;Acc:MGI:1914330]	protein_coding
ENSMUSG00000003308	3440	-2.49	0.418	1.07e-10	1.45e-09	Keap1	50868	kelch-like ECH-associated protein 1 [Source:MGI Symbol;Acc:MGI:1858732]	protein_coding
ENSMUSG00000049349	35.1	1.41	0.221	1.09e-10	1.47e-09	Gm5105		predicted gene 5105 [Source:MGI Symbol;Acc:MGI:3645344]	protein_coding
ENSMUSG00000011751	767	-0.919	0.144	1.1e-10	1.48e-09	Sptbn4	80297	spectrin beta, non-erythrocytic 4 [Source:MGI Symbol;Acc:MGI:1890574]	protein_coding
ENSMUSG00000031012	715	1.26	0.198	1.1e-10	1.48e-09	Cask	12361	calcium/calmodulin-dependent serine protein kinase (MAGUK family) [Source:MGI Symbol;Acc:MGI:1309489]	protein_coding
ENSMUSG00000024335	22000	-3.4	0.567	1.12e-10	1.5e-09	Brd2	14312	bromodomain containing 2 [Source:MGI Symbol;Acc:MGI:99495]	protein_coding
ENSMUSG00000011960	1940	-1.76	0.284	1.19e-10	1.59e-09	Ccnt1	12455	cyclin T1 [Source:MGI Symbol;Acc:MGI:1328363]	protein_coding
ENSMUSG00000050675	45.6	-3.01	0.5	1.19e-10	1.59e-09	Gp1ba	14723	glycoprotein 1b, alpha polypeptide [Source:MGI Symbol;Acc:MGI:1333744]	protein_coding
ENSMUSG00000024457	1340	-2.92	0.48	1.21e-10	1.61e-09	Trim26	22670	tripartite motif-containing 26 [Source:MGI Symbol;Acc:MGI:1337056]	protein_coding
ENSMUSG00000021767	1390	-3.34	0.552	1.21e-10	1.62e-09	Kat6b	54169	K(lysine) acetyltransferase 6B [Source:MGI Symbol;Acc:MGI:1858746]	protein_coding
ENSMUSG00000053580	2920	-2.94	0.495	1.23e-10	1.64e-09	Tanc2	77097	tetratricopeptide repeat, ankyrin repeat and coiled-coil containing 2 [Source:MGI Symbol;Acc:MGI:2444121]	protein_coding
ENSMUSG00000030101	1760	-1.97	0.32	1.25e-10	1.67e-09	Sumf1	58911	sulfatase modifying factor 1 [Source:MGI Symbol;Acc:MGI:1889844]	protein_coding
ENSMUSG00000000631	4080	-3.57	0.599	1.25e-10	1.67e-09	Myo18a	360013	myosin XVIIIA [Source:MGI Symbol;Acc:MGI:2667185]	protein_coding
ENSMUSG00000109336	4880	-2.64	0.45	1.26e-10	1.67e-09	Samd4b	233033	sterile alpha motif domain containing 4B [Source:MGI Symbol;Acc:MGI:2448542]	protein_coding
ENSMUSG00000021179	1100	-3.6	0.61	1.26e-10	1.67e-09	Nrde2	217827	nrde-2 necessary for RNA interference, domain containing [Source:MGI Symbol;Acc:MGI:2670969]	protein_coding
ENSMUSG00000032968	180	-1.74	0.28	1.26e-10	1.67e-09	Inha	16322	inhibin alpha [Source:MGI Symbol;Acc:MGI:96569]	protein_coding
ENSMUSG00000038486	2560	-1.52	0.244	1.26e-10	1.68e-09	Sv2a	64051	synaptic vesicle glycoprotein 2 a [Source:MGI Symbol;Acc:MGI:1927139]	protein_coding
ENSMUSG00000020691	511	-2.53	0.426	1.27e-10	1.68e-09	Mettl2	52686	methyltransferase like 2 [Source:MGI Symbol;Acc:MGI:1289171]	protein_coding
ENSMUSG00000031827	1630	-1.69	0.272	1.29e-10	1.71e-09	Cotl1	72042	coactosin-like 1 (Dictyostelium) [Source:MGI Symbol;Acc:MGI:1919292]	protein_coding
ENSMUSG00000024033	193	-1.64	0.264	1.29e-10	1.71e-09	Rsph1	22092	radial spoke head 1 homolog (Chlamydomonas) [Source:MGI Symbol;Acc:MGI:1194909]	protein_coding
ENSMUSG00000020327	53.7	-2.87	0.479	1.29e-10	1.71e-09	Fgf22	67112	fibroblast growth factor 22 [Source:MGI Symbol;Acc:MGI:1914362]	protein_coding
ENSMUSG00000031847	112	-3.47	0.585	1.32e-10	1.74e-09	1700030J22Rik	69528	RIKEN cDNA 1700030J22 gene [Source:MGI Symbol;Acc:MGI:1916778]	protein_coding
ENSMUSG00000040302	820	-2.51	0.414	1.32e-10	1.75e-09	Rbm48	269623	RNA binding motif protein 48 [Source:MGI Symbol;Acc:MGI:2442653]	protein_coding
ENSMUSG00000037211	38	2.35	0.375	1.32e-10	1.75e-09	Spry1	24063	sprouty RTK signaling antagonist 1 [Source:MGI Symbol;Acc:MGI:1345139]	protein_coding
ENSMUSG00000045106	81.8	-2.64	0.435	1.33e-10	1.75e-09	Ccdc73	211936	coiled-coil domain containing 73 [Source:MGI Symbol;Acc:MGI:3606488]	protein_coding
ENSMUSG00000022528	687	-2.33	0.388	1.33e-10	1.75e-09	Hes1	15205	hes family bHLH transcription factor 1 [Source:MGI Symbol;Acc:MGI:104853]	protein_coding
ENSMUSG00000031539	885	-2.94	0.498	1.33e-10	1.75e-09	Ap3m2	64933	adaptor-related protein complex 3, mu 2 subunit [Source:MGI Symbol;Acc:MGI:1929214]	protein_coding
ENSMUSG00000030276	58.7	-1.95	0.319	1.34e-10	1.76e-09	Ttll3	101100	tubulin tyrosine ligase-like family, member 3 [Source:MGI Symbol;Acc:MGI:2141418]	protein_coding
ENSMUSG00000021428	1790	-3.01	0.508	1.35e-10	1.78e-09	Riok1	71340	RIO kinase 1 [Source:MGI Symbol;Acc:MGI:1918590]	protein_coding
ENSMUSG00000034163	3660	-3.99	0.684	1.36e-10	1.78e-09	Zfc3h1	216345	zinc finger, C3H1-type containing [Source:MGI Symbol;Acc:MGI:2446143]	protein_coding
ENSMUSG00000026269	1060	-1.15	0.183	1.36e-10	1.79e-09	Rnpepl1	108657	arginyl aminopeptidase (aminopeptidase B)-like 1 [Source:MGI Symbol;Acc:MGI:1914170]	protein_coding
ENSMUSG00000020672	58.8	2.38	0.376	1.38e-10	1.81e-09	Sntg2	268534	syntrophin, gamma 2 [Source:MGI Symbol;Acc:MGI:1919541]	protein_coding
ENSMUSG00000004040	2870	-1.62	0.263	1.43e-10	1.87e-09	Stat3	20848	signal transducer and activator of transcription 3 [Source:MGI Symbol;Acc:MGI:103038]	protein_coding
ENSMUSG00000046178	50.4	2.18	0.357	1.43e-10	1.87e-09	Nxph1	18231	neurexophilin 1 [Source:MGI Symbol;Acc:MGI:107492]	protein_coding
ENSMUSG00000043088	19.1	-3.49	0.588	1.44e-10	1.88e-09	Il17re	57890	interleukin 17 receptor E [Source:MGI Symbol;Acc:MGI:1889371]	protein_coding
ENSMUSG00000020473	130	-3.5	0.595	1.45e-10	1.89e-09	Aebp1	11568	AE binding protein 1 [Source:MGI Symbol;Acc:MGI:1197012]	protein_coding
ENSMUSG00000025036	3740	-2.98	0.515	1.49e-10	1.95e-09	Sfxn2	94279	sideroflexin 2 [Source:MGI Symbol;Acc:MGI:2137678]	protein_coding
ENSMUSG00000049728	372	-2.01	0.332	1.5e-10	1.95e-09	Zfp668	244219	zinc finger protein 668 [Source:MGI Symbol;Acc:MGI:2442943]	protein_coding
ENSMUSG00000019235	67.6	-1.59	0.256	1.53e-10	1.99e-09	Rps6kl1	238323	ribosomal protein S6 kinase-like 1 [Source:MGI Symbol;Acc:MGI:2443413]	protein_coding
ENSMUSG00000040022	1390	-3.05	0.516	1.53e-10	1.99e-09	Rab11fip2	74998	RAB11 family interacting protein 2 (class I) [Source:MGI Symbol;Acc:MGI:1922248]	protein_coding
ENSMUSG00000056055	20.6	-3.97	0.664	1.55e-10	2.01e-09	Sag	20215	S-antigen, retina and pineal gland (arrestin) [Source:MGI Symbol;Acc:MGI:98227]	protein_coding
ENSMUSG00000055639	2230	-3.58	0.597	1.55e-10	2.02e-09	Dach1	13134	dachshund family transcription factor 1 [Source:MGI Symbol;Acc:MGI:1277991]	protein_coding
ENSMUSG00000024360	2020	1.22	0.194	1.56e-10	2.02e-09	Etf1	225363	eukaryotic translation termination factor 1 [Source:MGI Symbol;Acc:MGI:2385071]	protein_coding
ENSMUSG00000034739	30.3	-5.53	0.955	1.57e-10	2.03e-09	Mfrp	259172	membrane frizzled-related protein [Source:MGI Symbol;Acc:MGI:2385957]	protein_coding
ENSMUSG00000020423	4860	-2.79	0.462	1.57e-10	2.03e-09	Btg2	12227	BTG anti-proliferation factor 2 [Source:MGI Symbol;Acc:MGI:108384]	protein_coding
ENSMUSG00000001016	4350	-3.02	0.508	1.58e-10	2.04e-09	Ilf2	67781	interleukin enhancer binding factor 2 [Source:MGI Symbol;Acc:MGI:1915031]	protein_coding
ENSMUSG00000048920	3610	-3.52	0.601	1.58e-10	2.05e-09	Fkrp	243853	fukutin related protein [Source:MGI Symbol;Acc:MGI:2447586]	protein_coding
ENSMUSG00000024309	1630	-2.19	0.361	1.6e-10	2.06e-09	Pfdn6	14976	prefoldin subunit 6 [Source:MGI Symbol;Acc:MGI:95908]	protein_coding
ENSMUSG00000006362	2570	-2.96	0.504	1.6e-10	2.07e-09	Cbfa2t3	12398	CBFA2/RUNX1 translocation partner 3 [Source:MGI Symbol;Acc:MGI:1338013]	protein_coding
ENSMUSG00000019838	1440	1.29	0.207	1.64e-10	2.12e-09	Slc16a10	72472	solute carrier family 16 (monocarboxylic acid transporters), member 10 [Source:MGI Symbol;Acc:MGI:1919722]	protein_coding
ENSMUSG00000060961	38	-5.02	0.88	1.68e-10	2.17e-09	Slc4a4	54403	solute carrier family 4 (anion exchanger), member 4 [Source:MGI Symbol;Acc:MGI:1927555]	protein_coding
ENSMUSG00000027374	1260	-2.58	0.426	1.7e-10	2.19e-09	Mrps5	77721	mitochondrial ribosomal protein S5 [Source:MGI Symbol;Acc:MGI:1924971]	protein_coding
ENSMUSG00000068205	460	-3	0.5	1.71e-10	2.2e-09	Macrod2	72899	mono-ADP ribosylhydrolase 2 [Source:MGI Symbol;Acc:MGI:1920149]	protein_coding
ENSMUSG00000021684	37	-1.95	0.318	1.72e-10	2.21e-09	Pde8b	218461	phosphodiesterase 8B [Source:MGI Symbol;Acc:MGI:2443999]	protein_coding
ENSMUSG00000039607	29.5	-3.62	0.609	1.72e-10	2.21e-09	Rbms3	207181	RNA binding motif, single stranded interacting protein [Source:MGI Symbol;Acc:MGI:2444477]	protein_coding
ENSMUSG00000003814	68200	-2.51	0.413	1.73e-10	2.22e-09	Calr	12317	calreticulin [Source:MGI Symbol;Acc:MGI:88252]	protein_coding
ENSMUSG00000053754	4900	-2.58	0.433	1.76e-10	2.25e-09	Chd8	67772	chromodomain helicase DNA binding protein 8 [Source:MGI Symbol;Acc:MGI:1915022]	protein_coding
ENSMUSG00000053835	208	-3.34	0.562	1.76e-10	2.26e-09	H2-T24	15042	histocompatibility 2, T region locus 24 [Source:MGI Symbol;Acc:MGI:95958]	protein_coding
ENSMUSG00000037972	289	-1.76	0.285	1.76e-10	2.26e-09	Snn	20621	stannin [Source:MGI Symbol;Acc:MGI:1276549]	protein_coding
ENSMUSG00000004933	171	-2.26	0.381	1.76e-10	2.26e-09	Matk	17179	megakaryocyte-associated tyrosine kinase [Source:MGI Symbol;Acc:MGI:99259]	protein_coding
ENSMUSG00000042638	1880	1.09	0.175	1.78e-10	2.28e-09	Gucy2c	14917	guanylate cyclase 2c [Source:MGI Symbol;Acc:MGI:106903]	protein_coding
ENSMUSG00000039521	30.2	-3.88	0.656	1.79e-10	2.29e-09	Foxp3	20371	forkhead box P3 [Source:MGI Symbol;Acc:MGI:1891436]	protein_coding
ENSMUSG00000040121	29.3	-2.46	0.414	1.8e-10	2.29e-09	Rep15	66532	RAB15 effector protein [Source:MGI Symbol;Acc:MGI:1913782]	protein_coding
ENSMUSG00000025504	962	-2.24	0.368	1.8e-10	2.3e-09	Eps8l2	98845	EPS8-like 2 [Source:MGI Symbol;Acc:MGI:2138828]	protein_coding
ENSMUSG00000046768	51.2	2.17	0.349	1.81e-10	2.3e-09	Rhoj	80837	ras homolog family member J [Source:MGI Symbol;Acc:MGI:1931551]	protein_coding
ENSMUSG00000033147	453	-2.36	0.396	1.81e-10	2.3e-09	Slc22a15	242126	solute carrier family 22 (organic anion/cation transporter), member 15 [Source:MGI Symbol;Acc:MGI:3607704]	protein_coding
ENSMUSG00000111611	26	-6.33	1.11	1.84e-10	2.34e-09	Olfr157	100040268	olfactory receptor 157 [Source:MGI Symbol;Acc:MGI:1352684]	protein_coding
ENSMUSG00000028538	752	-1.15	0.183	1.84e-10	2.34e-09	St3gal3	20441	ST3 beta-galactoside alpha-2,3-sialyltransferase 3 [Source:MGI Symbol;Acc:MGI:1316659]	protein_coding
ENSMUSG00000064325	43.2	-2.47	0.412	1.86e-10	2.36e-09	Hhip	15245	Hedgehog-interacting protein [Source:MGI Symbol;Acc:MGI:1341847]	protein_coding
ENSMUSG00000063694	577	1.19	0.19	1.93e-10	2.45e-09	Cycs	13063	cytochrome c, somatic [Source:MGI Symbol;Acc:MGI:88578]	protein_coding
ENSMUSG00000019797	399	-1.45	0.234	1.94e-10	2.46e-09	Mtres1	67851	mitochondrial transcription rescue factor 1 [Source:MGI Symbol;Acc:MGI:1915101]	protein_coding
ENSMUSG00000069867	14	2.59	0.417	1.94e-10	2.46e-09	Pabpn1l	382035	poly(A)binding protein nuclear 1-like [Source:MGI Symbol;Acc:MGI:2685954]	protein_coding
ENSMUSG00000024384	4250	-3.26	0.549	1.96e-10	2.49e-09	Iws1	73473	IWS1, SUPT6 interacting protein [Source:MGI Symbol;Acc:MGI:1920723]	protein_coding
ENSMUSG00000002031	1040	-1.39	0.225	1.98e-10	2.51e-09	Ift46	76568	intraflagellar transport 46 [Source:MGI Symbol;Acc:MGI:1923818]	protein_coding
ENSMUSG00000050373	289	-1.14	0.183	1.98e-10	2.51e-09	Snx21	101113	sorting nexin family member 21 [Source:MGI Symbol;Acc:MGI:1917729]	protein_coding
ENSMUSG00000021552	654	-3	0.514	1.99e-10	2.52e-09	Gkap1	56278	G kinase anchoring protein 1 [Source:MGI Symbol;Acc:MGI:1891694]	protein_coding
ENSMUSG00000029833	2140	-2.9	0.501	2e-10	2.52e-09	Trim24	21848	tripartite motif-containing 24 [Source:MGI Symbol;Acc:MGI:109275]	protein_coding
ENSMUSG00000047635	952	-2.91	0.493	2e-10	2.53e-09	2810006K23Rik	72650	RIKEN cDNA 2810006K23 gene [Source:MGI Symbol;Acc:MGI:1919900]	protein_coding
ENSMUSG00000028673	973	-1.43	0.231	2.08e-10	2.62e-09	Fuca1	71665	fucosidase, alpha-L- 1, tissue [Source:MGI Symbol;Acc:MGI:95593]	protein_coding
ENSMUSG00000042500	332	-3.03	0.514	2.09e-10	2.63e-09	Ago4	76850	argonaute RISC catalytic subunit 4 [Source:MGI Symbol;Acc:MGI:1924100]	protein_coding
ENSMUSG00000070298	12.7	-6.87	1.25	2.1e-10	2.64e-09	Trcg1	541610	taste receptor cell gene 1 [Source:MGI Symbol;Acc:MGI:3576664]	protein_coding
ENSMUSG00000059146	126	-1.91	0.316	2.11e-10	2.66e-09	Ntrk3	18213	neurotrophic tyrosine kinase, receptor, type 3 [Source:MGI Symbol;Acc:MGI:97385]	protein_coding
ENSMUSG00000007944	240	-2.24	0.373	2.15e-10	2.69e-09	Ttc9b	73032	tetratricopeptide repeat domain 9B [Source:MGI Symbol;Acc:MGI:1920282]	protein_coding
ENSMUSG00000057894	1380	-2.29	0.379	2.19e-10	2.75e-09	Zfp329	67230	zinc finger protein 329 [Source:MGI Symbol;Acc:MGI:1921283]	protein_coding
ENSMUSG00000015757	2750	-2.75	0.461	2.22e-10	2.78e-09	Ppil4	67418	peptidylprolyl isomerase (cyclophilin)-like 4 [Source:MGI Symbol;Acc:MGI:1914668]	protein_coding
ENSMUSG00000051550	207	-1.41	0.228	2.24e-10	2.81e-09	Zfp579	68490	zinc finger protein 579 [Source:MGI Symbol;Acc:MGI:1915740]	protein_coding
ENSMUSG00000044807	172	1.25	0.202	2.25e-10	2.82e-09	Zfp354c	30944	zinc finger protein 354C [Source:MGI Symbol;Acc:MGI:1353621]	protein_coding
ENSMUSG00000037991	367	-1.76	0.288	2.27e-10	2.84e-09	Rmi2	223970	RecQ mediated genome instability 2 [Source:MGI Symbol;Acc:MGI:2685383]	protein_coding
ENSMUSG00000020255	2320	-3.03	0.508	2.32e-10	2.9e-09	D10Wsu102e	28109	DNA segment, Chr 10, Wayne State University 102, expressed [Source:MGI Symbol;Acc:MGI:106381]	protein_coding
ENSMUSG00000038042	412	-1.18	0.19	2.38e-10	2.98e-09	Ptpdc1	218232	protein tyrosine phosphatase domain containing 1 [Source:MGI Symbol;Acc:MGI:2145430]	protein_coding
ENSMUSG00000096351	15.6	-3.38	0.588	2.39e-10	2.98e-09	Samd11	231004	sterile alpha motif domain containing 11 [Source:MGI Symbol;Acc:MGI:2446220]	protein_coding
ENSMUSG00000019996	3480	-3.38	0.569	2.39e-10	2.99e-09	Map7	17761	microtubule-associated protein 7 [Source:MGI Symbol;Acc:MGI:1328328]	protein_coding
ENSMUSG00000040407	4570	-2.9	0.486	2.4e-10	2.99e-09	Akap9	100986	A kinase (PRKA) anchor protein (yotiao) 9 [Source:MGI Symbol;Acc:MGI:2178217]	protein_coding
ENSMUSG00000038916	2420	-3.26	0.578	2.4e-10	2.99e-09	Soga3	67412	SOGA family member 3 [Source:MGI Symbol;Acc:MGI:1914662]	protein_coding
ENSMUSG00000016349	660	-1.72	0.282	2.47e-10	3.07e-09	Eef1a2	13628	eukaryotic translation elongation factor 1 alpha 2 [Source:MGI Symbol;Acc:MGI:1096317]	protein_coding
ENSMUSG00000056696	11.4	-8.38	1.74	2.47e-10	3.07e-09	Olfr1350	258384	olfactory receptor 1350 [Source:MGI Symbol;Acc:MGI:3031184]	protein_coding
ENSMUSG00000006517	220	-1.2	0.192	2.49e-10	3.09e-09	Mvd	192156	mevalonate (diphospho) decarboxylase [Source:MGI Symbol;Acc:MGI:2179327]	protein_coding
ENSMUSG00000040428	18.6	-3.31	0.567	2.49e-10	3.09e-09	Plekha4	69217	pleckstrin homology domain containing, family A (phosphoinositide binding specific) member 4 [Source:MGI Symbol;Acc:MGI:1916467]	protein_coding
ENSMUSG00000039205	1700	-2.76	0.474	2.49e-10	3.09e-09	Ciz1	68379	CDKN1A interacting zinc finger protein 1 [Source:MGI Symbol;Acc:MGI:1920234]	protein_coding
ENSMUSG00000006301	381	-2.73	0.46	2.49e-10	3.09e-09	Tmbim1	69660	transmembrane BAX inhibitor motif containing 1 [Source:MGI Symbol;Acc:MGI:1916910]	protein_coding
ENSMUSG00000001569	2060	-2.79	0.472	2.5e-10	3.1e-09	Nom1	433864	nucleolar protein with MIF4G domain 1 [Source:MGI Symbol;Acc:MGI:1861749]	protein_coding
ENSMUSG00000045094	53.5	1.34	0.216	2.52e-10	3.11e-09	Arhgef37	328967	Rho guanine nucleotide exchange factor (GEF) 37 [Source:MGI Symbol;Acc:MGI:3045339]	protein_coding
ENSMUSG00000005667	2390	-1.24	0.204	2.53e-10	3.13e-09	Mthfd2	17768	methylenetetrahydrofolate dehydrogenase (NAD+ dependent), methenyltetrahydrofolate cyclohydrolase [Source:MGI Symbol;Acc:MGI:1338850]	protein_coding
ENSMUSG00000074480	414	-2.66	0.45	2.55e-10	3.15e-09	Mex3a	72640	mex3 RNA binding family member A [Source:MGI Symbol;Acc:MGI:1919890]	protein_coding
ENSMUSG00000026825	226	-2.47	0.412	2.56e-10	3.16e-09	Dnm1	13429	dynamin 1 [Source:MGI Symbol;Acc:MGI:107384]	protein_coding
ENSMUSG00000057130	889	-1.43	0.234	2.59e-10	3.2e-09	Txnl4a	27366	thioredoxin-like 4A [Source:MGI Symbol;Acc:MGI:1351613]	protein_coding
ENSMUSG00000061032	9450	-2.69	0.463	2.62e-10	3.22e-09	Rrp1	18114	ribosomal RNA processing 1 homolog (S. cerevisiae) [Source:MGI Symbol;Acc:MGI:1203500]	protein_coding
ENSMUSG00000055692	61.7	-1.62	0.264	2.62e-10	3.22e-09	Tmem191c	224019	transmembrane protein 191C [Source:MGI Symbol;Acc:MGI:107238]	protein_coding
ENSMUSG00000019782	5890	-3.29	0.581	2.63e-10	3.24e-09	Rwdd1	66521	RWD domain containing 1 [Source:MGI Symbol;Acc:MGI:1913771]	protein_coding
ENSMUSG00000029348	378	-1.24	0.2	2.63e-10	3.24e-09	Asphd2	72898	aspartate beta-hydroxylase domain containing 2 [Source:MGI Symbol;Acc:MGI:1920148]	protein_coding
ENSMUSG00000023932	5560	-3.21	0.549	2.65e-10	3.25e-09	Cdc5l	71702	cell division cycle 5-like (S. pombe) [Source:MGI Symbol;Acc:MGI:1918952]	protein_coding
ENSMUSG00000022214	1460	-1.08	0.173	2.67e-10	3.28e-09	Dcaf11	28199	DDB1 and CUL4 associated factor 11 [Source:MGI Symbol;Acc:MGI:90168]	protein_coding
ENSMUSG00000028521	1450	-3.18	0.546	2.7e-10	3.31e-09	Slc35d1	242585	solute carrier family 35 (UDP-glucuronic acid/UDP-N-acetylgalactosamine dual transporter), member D1 [Source:MGI Symbol;Acc:MGI:2140361]	protein_coding
ENSMUSG00000029059	173	-1.53	0.25	2.71e-10	3.31e-09	Prxl2b	66469	peroxiredoxin like 2B [Source:MGI Symbol;Acc:MGI:1913719]	protein_coding
ENSMUSG00000059820	2290	-3.06	0.54	2.72e-10	3.33e-09	Nkapd1	270156	NKAP domain containing 1 [Source:MGI Symbol;Acc:MGI:2143205]	protein_coding
ENSMUSG00000037210	3050	-3.14	0.538	2.73e-10	3.34e-09	Fam193a	231128	family with sequence homology 193, member A [Source:MGI Symbol;Acc:MGI:2447768]	protein_coding
ENSMUSG00000010307	176	-1.32	0.215	2.75e-10	3.36e-09	Tmem86a	67893	transmembrane protein 86A [Source:MGI Symbol;Acc:MGI:1915143]	protein_coding
ENSMUSG00000013846	490	1.33	0.216	2.78e-10	3.4e-09	St3gal1	20442	ST3 beta-galactoside alpha-2,3-sialyltransferase 1 [Source:MGI Symbol;Acc:MGI:98304]	protein_coding
ENSMUSG00000061601	8870	-3.61	0.616	2.79e-10	3.4e-09	Pclo	26875	piccolo (presynaptic cytomatrix protein) [Source:MGI Symbol;Acc:MGI:1349390]	protein_coding
ENSMUSG00000027602	368	-1.57	0.256	2.79e-10	3.4e-09	Map1lc3a	66734	microtubule-associated protein 1 light chain 3 alpha [Source:MGI Symbol;Acc:MGI:1915661]	protein_coding
ENSMUSG00000056383	573	-2.69	0.453	2.79e-10	3.4e-09	AI987944	233168	expressed sequence AI987944 [Source:MGI Symbol;Acc:MGI:2142079]	protein_coding
ENSMUSG00000050240	266	-2.05	0.341	2.81e-10	3.42e-09	Hic2	58180	hypermethylated in cancer 2 [Source:MGI Symbol;Acc:MGI:1929869]	protein_coding
ENSMUSG00000026792	417	-2.56	0.432	2.81e-10	3.42e-09	Lrsam1	227738	leucine rich repeat and sterile alpha motif containing 1 [Source:MGI Symbol;Acc:MGI:2684789]	protein_coding
ENSMUSG00000057098	15.5	-6.6	1.25	2.88e-10	3.49e-09	Ebf1	13591	early B cell factor 1 [Source:MGI Symbol;Acc:MGI:95275]	protein_coding
ENSMUSG00000062373	2960	1.54	0.253	2.9e-10	3.52e-09	Tmem65	74868	transmembrane protein 65 [Source:MGI Symbol;Acc:MGI:1922118]	protein_coding
ENSMUSG00000049515	20.8	-1.66	0.274	2.95e-10	3.58e-09	Espnl	227357	espin-like [Source:MGI Symbol;Acc:MGI:2685402]	protein_coding
ENSMUSG00000026073	36.5	2.23	0.357	3.02e-10	3.66e-09	Il1r2	16178	interleukin 1 receptor, type II [Source:MGI Symbol;Acc:MGI:96546]	protein_coding
ENSMUSG00000030678	5640	-2.39	0.4	3.03e-10	3.67e-09	Maz	17188	MYC-associated zinc finger protein (purine-binding transcription factor) [Source:MGI Symbol;Acc:MGI:1338823]	protein_coding
ENSMUSG00000092167	120	-3.21	0.557	3.06e-10	3.71e-09	Gm3696	100042149	predicted gene 3696 [Source:MGI Symbol;Acc:MGI:3781872]	protein_coding
ENSMUSG00000054723	800	-1.38	0.224	3.11e-10	3.77e-09	Vmac	106639	vimentin-type intermediate filament associated coiled-coil protein [Source:MGI Symbol;Acc:MGI:2146912]	protein_coding
ENSMUSG00000040123	2210	-2.86	0.485	3.2e-10	3.87e-09	Zmym5	219105	zinc finger, MYM-type 5 [Source:MGI Symbol;Acc:MGI:3041170]	protein_coding
ENSMUSG00000051111	20.6	1.67	0.271	3.2e-10	3.87e-09	Sv2c	75209	synaptic vesicle glycoprotein 2c [Source:MGI Symbol;Acc:MGI:1922459]	protein_coding
ENSMUSG00000001700	966	1.2	0.195	3.24e-10	3.9e-09	Gramd3	107022	GRAM domain containing 3 [Source:MGI Symbol;Acc:MGI:1914815]	protein_coding
ENSMUSG00000043311	327	-2.02	0.339	3.29e-10	3.96e-09	D17H6S53E	114585	DNA segment, Chr 17, human D6S53E [Source:MGI Symbol;Acc:MGI:90673]	protein_coding
ENSMUSG00000021719	2950	-3.14	0.537	3.36e-10	4.05e-09	Rgs7bp	52882	regulator of G-protein signalling 7 binding protein [Source:MGI Symbol;Acc:MGI:106334]	protein_coding
ENSMUSG00000030587	28.9	-3.67	0.639	3.39e-10	4.07e-09	2200002D01Rik	72275	RIKEN cDNA 2200002D01 gene [Source:MGI Symbol;Acc:MGI:1919525]	protein_coding
ENSMUSG00000023048	849	-1.36	0.222	3.4e-10	4.08e-09	Prr13	66151	proline rich 13 [Source:MGI Symbol;Acc:MGI:1913401]	protein_coding
ENSMUSG00000072812	22.7	-6.36	1.13	3.42e-10	4.11e-09	Ahnak2	100041194	AHNAK nucleoprotein 2 [Source:MGI Symbol;Acc:MGI:2144831]	protein_coding
ENSMUSG00000010406	547	-1.82	0.302	3.43e-10	4.11e-09	Mrpl52	68836	mitochondrial ribosomal protein L52 [Source:MGI Symbol;Acc:MGI:1916086]	protein_coding
ENSMUSG00000021223	12.3	-4.93	0.86	3.44e-10	4.13e-09	Papln	170721	papilin, proteoglycan-like sulfated glycoprotein [Source:MGI Symbol;Acc:MGI:2386139]	protein_coding
ENSMUSG00000039108	1170	-1.22	0.198	3.46e-10	4.14e-09	Lsm14b	241846	LSM family member 14B [Source:MGI Symbol;Acc:MGI:3040677]	protein_coding
ENSMUSG00000049401	1120	-1.29	0.212	3.49e-10	4.18e-09	Ogfr	72075	opioid growth factor receptor [Source:MGI Symbol;Acc:MGI:1919325]	protein_coding
ENSMUSG00000049957	1510	-2.99	0.513	3.56e-10	4.26e-09	Ccdc137	67291	coiled-coil domain containing 137 [Source:MGI Symbol;Acc:MGI:1914541]	protein_coding
ENSMUSG00000078485	205	-1.25	0.205	3.57e-10	4.26e-09	Plekhn1	231002 /// 231003	pleckstrin homology domain containing, family N member 1 [Source:MGI Symbol;Acc:MGI:2387630]	protein_coding
ENSMUSG00000046761	365	-1.1	0.178	3.57e-10	4.26e-09	Fam83h	105732	family with sequence similarity 83, member H [Source:MGI Symbol;Acc:MGI:2145900]	protein_coding
ENSMUSG00000033542	2530	-3	0.511	3.65e-10	4.35e-09	Arhgef5	54324	Rho guanine nucleotide exchange factor (GEF) 5 [Source:MGI Symbol;Acc:MGI:1858952]	protein_coding
ENSMUSG00000013353	7.56	-9.94	3.2	3.67e-10	4.38e-09	4931406B18Rik	74054	RIKEN cDNA 4931406B18 gene [Source:MGI Symbol;Acc:MGI:1921304]	protein_coding
ENSMUSG00000030301	2140	-2.7	0.465	3.68e-10	4.38e-09	Ccdc91	67015	coiled-coil domain containing 91 [Source:MGI Symbol;Acc:MGI:1914265]	protein_coding
ENSMUSG00000034066	92.7	1.87	0.32	3.71e-10	4.41e-09	Farp2	227377	FERM, RhoGEF and pleckstrin domain protein 2 [Source:MGI Symbol;Acc:MGI:2385126]	protein_coding
ENSMUSG00000025239	1020	-1.38	0.228	3.72e-10	4.43e-09	Limd1	29806	LIM domains containing 1 [Source:MGI Symbol;Acc:MGI:1352502]	protein_coding
ENSMUSG00000045316	660	-2.11	0.353	3.79e-10	4.51e-09	Fahd1	68636	fumarylacetoacetate hydrolase domain containing 1 [Source:MGI Symbol;Acc:MGI:1915886]	protein_coding
ENSMUSG00000033597	76.7	-1.42	0.235	3.8e-10	4.52e-09	Caskin1	268932	CASK interacting protein 1 [Source:MGI Symbol;Acc:MGI:2442952]	protein_coding
ENSMUSG00000050022	17.3	-2.29	0.39	3.83e-10	4.54e-09	Amz1	231842	archaelysin family metallopeptidase 1 [Source:MGI Symbol;Acc:MGI:2442258]	protein_coding
ENSMUSG00000032579	232	-1.52	0.249	3.85e-10	4.56e-09	Hemk1	69536	HemK methyltransferase family member 1 [Source:MGI Symbol;Acc:MGI:1916786]	protein_coding
ENSMUSG00000019820	14400	-3.42	0.605	3.85e-10	4.56e-09	Utrn	22288	utrophin [Source:MGI Symbol;Acc:MGI:104631]	protein_coding
ENSMUSG00000030346	2800	-3.22	0.571	3.87e-10	4.58e-09	Rad51ap1	19362	RAD51 associated protein 1 [Source:MGI Symbol;Acc:MGI:1098224]	protein_coding
ENSMUSG00000033159	588	-0.99	0.161	3.87e-10	4.59e-09	Cnppd1	69171	cyclin Pas1/PHO80 domain containing 1 [Source:MGI Symbol;Acc:MGI:1916421]	protein_coding
ENSMUSG00000030380	85.9	-1.81	0.303	3.88e-10	4.59e-09	Mzf1	109889	myeloid zinc finger 1 [Source:MGI Symbol;Acc:MGI:107457]	protein_coding
ENSMUSG00000021643	667	-2.83	0.489	3.99e-10	4.72e-09	Serf1	20365	small EDRK-rich factor 1 [Source:MGI Symbol;Acc:MGI:1337114]	protein_coding
ENSMUSG00000032295	1390	-2.66	0.472	4e-10	4.72e-09	Man2c1	73744	mannosidase, alpha, class 2C, member 1 [Source:MGI Symbol;Acc:MGI:1920994]	protein_coding
ENSMUSG00000020156	926	-1.39	0.23	4e-10	4.72e-09	Pwwp3a	68114	PWWP domain containing 3A, DNA repair factor [Source:MGI Symbol;Acc:MGI:1915364]	protein_coding
ENSMUSG00000013833	1000	-2.42	0.414	4.03e-10	4.75e-09	Med16	216154	mediator complex subunit 16 [Source:MGI Symbol;Acc:MGI:2158394]	protein_coding
ENSMUSG00000048572	22.5	2.41	0.404	4.09e-10	4.81e-09	Tmem252	226040	transmembrane protein 252 [Source:MGI Symbol;Acc:MGI:3583948]	protein_coding
ENSMUSG00000005583	28.9	-3.72	0.653	4.12e-10	4.86e-09	Mef2c	17260	myocyte enhancer factor 2C [Source:MGI Symbol;Acc:MGI:99458]	protein_coding
ENSMUSG00000041488	1070	-1.48	0.251	4.18e-10	4.92e-09	Stx3	20908	syntaxin 3 [Source:MGI Symbol;Acc:MGI:103077]	protein_coding
ENSMUSG00000020752	318	-1.25	0.205	4.2e-10	4.94e-09	Recql5	170472	RecQ protein-like 5 [Source:MGI Symbol;Acc:MGI:2156841]	protein_coding
ENSMUSG00000034007	1080	-2.65	0.458	4.21e-10	4.95e-09	Scaper	244891	S phase cyclin A-associated protein in the ER [Source:MGI Symbol;Acc:MGI:1925976]	protein_coding
ENSMUSG00000036402	18100	1.75	0.29	4.23e-10	4.96e-09	Gng12	14701	guanine nucleotide binding protein (G protein), gamma 12 [Source:MGI Symbol;Acc:MGI:1336171]	protein_coding
ENSMUSG00000053964	29.3	-2.71	0.464	4.37e-10	5.13e-09	Lgals4	16855	lectin, galactose binding, soluble 4 [Source:MGI Symbol;Acc:MGI:107536]	protein_coding
ENSMUSG00000024831	581	-2.94	0.509	4.4e-10	5.16e-09	Ighmbp2	20589	immunoglobulin mu binding protein 2 [Source:MGI Symbol;Acc:MGI:99954]	protein_coding
ENSMUSG00000032177	135	-2.22	0.376	4.4e-10	5.16e-09	Pde4a	18577	phosphodiesterase 4A, cAMP specific [Source:MGI Symbol;Acc:MGI:99558]	protein_coding
ENSMUSG00000034701	24500	-3.51	0.603	4.41e-10	5.16e-09	Neurod1	18012	neurogenic differentiation 1 [Source:MGI Symbol;Acc:MGI:1339708]	protein_coding
ENSMUSG00000027276	48.6	-3.54	0.629	4.45e-10	5.21e-09	Jag1	16449	jagged 1 [Source:MGI Symbol;Acc:MGI:1095416]	protein_coding
ENSMUSG00000024081	4910	-2.82	0.495	4.48e-10	5.23e-09	Cebpz	12607	CCAAT/enhancer binding protein zeta [Source:MGI Symbol;Acc:MGI:109386]	protein_coding
ENSMUSG00000031452	10.1	-8.25	1.76	4.49e-10	5.24e-09	1700029H14Rik	66501	RIKEN cDNA 1700029H14 gene [Source:MGI Symbol;Acc:MGI:1913751]	protein_coding
ENSMUSG00000029392	292	-1.3	0.214	4.5e-10	5.25e-09	Rilpl1	75695	Rab interacting lysosomal protein-like 1 [Source:MGI Symbol;Acc:MGI:1922945]	protein_coding
ENSMUSG00000100967	103	-1.93	0.323	4.54e-10	5.29e-09	Gm29666		predicted gene 29666 [Source:MGI Symbol;Acc:MGI:5580372]	protein_coding
ENSMUSG00000002658	2670	-2.65	0.451	4.58e-10	5.33e-09	Gtf2f1	98053	general transcription factor IIF, polypeptide 1 [Source:MGI Symbol;Acc:MGI:1923848]	protein_coding
ENSMUSG00000058981	26.8	-6.89	1.34	4.65e-10	5.41e-09	Olfr1406	258758	olfactory receptor 1406 [Source:MGI Symbol;Acc:MGI:3031240]	protein_coding
ENSMUSG00000033544	150	-3.19	0.556	4.68e-10	5.44e-09	Angptl1	72713	angiopoietin-like 1 [Source:MGI Symbol;Acc:MGI:1919963]	protein_coding
ENSMUSG00000037977	77.2	-1.79	0.304	4.74e-10	5.51e-09	6430571L13Rik	235599	RIKEN cDNA 6430571L13 gene [Source:MGI Symbol;Acc:MGI:2445137]	protein_coding
ENSMUSG00000075318	219	-2.5	0.426	4.76e-10	5.52e-09	Scn2a	110876	sodium channel, voltage-gated, type II, alpha [Source:MGI Symbol;Acc:MGI:98248]	protein_coding
ENSMUSG00000039385	86.8	-1.83	0.312	4.77e-10	5.54e-09	Cdh6	12563	cadherin 6 [Source:MGI Symbol;Acc:MGI:107435]	protein_coding
ENSMUSG00000037490	9.32	-4.47	0.797	4.8e-10	5.57e-09	Slc2a12	353169	solute carrier family 2 (facilitated glucose transporter), member 12 [Source:MGI Symbol;Acc:MGI:3052471]	protein_coding
ENSMUSG00000005506	6820	-2.14	0.364	4.87e-10	5.64e-09	Celf1	13046	CUGBP, Elav-like family member 1 [Source:MGI Symbol;Acc:MGI:1342295]	protein_coding
ENSMUSG00000058897	43.7	-3.41	0.599	4.9e-10	5.67e-09	Col25a1	77018	collagen, type XXV, alpha 1 [Source:MGI Symbol;Acc:MGI:1924268]	protein_coding
ENSMUSG00000026696	432	1.15	0.189	4.93e-10	5.7e-09	Vamp4	53330	vesicle-associated membrane protein 4 [Source:MGI Symbol;Acc:MGI:1858730]	protein_coding
ENSMUSG00000005625	3900	-2.67	0.455	4.95e-10	5.72e-09	Psmd4	19185	proteasome (prosome, macropain) 26S subunit, non-ATPase, 4 [Source:MGI Symbol;Acc:MGI:1201670]	protein_coding
ENSMUSG00000057176	126	-1.77	0.297	4.96e-10	5.72e-09	Ccdc189	233899	coiled-coil domain containing 189 [Source:MGI Symbol;Acc:MGI:2685012]	protein_coding
ENSMUSG00000021259	84	-1.37	0.229	5e-10	5.77e-09	Cyp46a1	13116	cytochrome P450, family 46, subfamily a, polypeptide 1 [Source:MGI Symbol;Acc:MGI:1341877]	protein_coding
ENSMUSG00000026641	633	-1.27	0.209	5.01e-10	5.77e-09	Usf1	22278	upstream transcription factor 1 [Source:MGI Symbol;Acc:MGI:99542]	protein_coding
ENSMUSG00000028159	61.5	1.32	0.216	5.05e-10	5.81e-09	Dapp1	26377	dual adaptor for phosphotyrosine and 3-phosphoinositides 1 [Source:MGI Symbol;Acc:MGI:1347063]	protein_coding
ENSMUSG00000026229	10300	-3.12	0.54	5.06e-10	5.83e-09	Psmd1	70247	proteasome (prosome, macropain) 26S subunit, non-ATPase, 1 [Source:MGI Symbol;Acc:MGI:1917497]	protein_coding
ENSMUSG00000061028	410	-1.4	0.231	5.1e-10	5.87e-09	Clasrp	53609	CLK4-associating serine/arginine rich protein [Source:MGI Symbol;Acc:MGI:1855695]	protein_coding
ENSMUSG00000051586	2110	-3.18	0.559	5.15e-10	5.92e-09	Mical3	194401	microtubule associated monooxygenase, calponin and LIM domain containing 3 [Source:MGI Symbol;Acc:MGI:2442733]	protein_coding
ENSMUSG00000029191	5310	-3.3	0.586	5.15e-10	5.92e-09	Rfc1	19687	replication factor C (activator 1) 1 [Source:MGI Symbol;Acc:MGI:97891]	protein_coding
ENSMUSG00000025495	229	-1.25	0.207	5.16e-10	5.92e-09	Ptdss2	27388	phosphatidylserine synthase 2 [Source:MGI Symbol;Acc:MGI:1351664]	protein_coding
ENSMUSG00000030781	25.6	-4.52	0.813	5.22e-10	5.99e-09	Slc5a2	246787	solute carrier family 5 (sodium/glucose cotransporter), member 2 [Source:MGI Symbol;Acc:MGI:2181411]	protein_coding
ENSMUSG00000026173	55.9	-1.9	0.322	5.3e-10	6.07e-09	Plcd4	18802	phospholipase C, delta 4 [Source:MGI Symbol;Acc:MGI:107469]	protein_coding
ENSMUSG00000020921	580	-1.59	0.266	5.3e-10	6.07e-09	Tmem101	76547	transmembrane protein 101 [Source:MGI Symbol;Acc:MGI:1923797]	protein_coding
ENSMUSG00000031931	1630	-2.68	0.469	5.49e-10	6.28e-09	Ankrd49	56503	ankyrin repeat domain 49 [Source:MGI Symbol;Acc:MGI:1930842]	protein_coding
ENSMUSG00000034648	438	1.34	0.224	5.61e-10	6.42e-09	Lrrn1	16979	leucine rich repeat protein 1, neuronal [Source:MGI Symbol;Acc:MGI:106038]	protein_coding
ENSMUSG00000031060	1940	-1.76	0.296	5.66e-10	6.47e-09	Rbm10	236732	RNA binding motif protein 10 [Source:MGI Symbol;Acc:MGI:2384310]	protein_coding
ENSMUSG00000039660	1790	-2.77	0.486	5.71e-10	6.52e-09	Spout1	227695	SPOUT domain containing methyltransferase 1 [Source:MGI Symbol;Acc:MGI:106544]	protein_coding
ENSMUSG00000038372	697	1.02	0.168	5.75e-10	6.56e-09	Gmds	218138	GDP-mannose 4, 6-dehydratase [Source:MGI Symbol;Acc:MGI:1891112]	protein_coding
ENSMUSG00000029544	1890	-1.67	0.279	5.8e-10	6.62e-09	Cabp1	29867	calcium binding protein 1 [Source:MGI Symbol;Acc:MGI:1352750]	protein_coding
ENSMUSG00000067795	19.5	-3.42	0.603	5.84e-10	6.65e-09	4930444P10Rik	75799	RIKEN cDNA 4930444P10 gene [Source:MGI Symbol;Acc:MGI:1923049]	protein_coding
ENSMUSG00000058248	664	1.67	0.281	5.89e-10	6.71e-09	Kcnh1	16510	potassium voltage-gated channel, subfamily H (eag-related), member 1 [Source:MGI Symbol;Acc:MGI:1341721]	protein_coding
ENSMUSG00000044847	474	-2.93	0.507	5.92e-10	6.74e-09	Lsm11	72290	U7 snRNP-specific Sm-like protein LSM11 [Source:MGI Symbol;Acc:MGI:1919540]	protein_coding
ENSMUSG00000020149	3390	1.88	0.318	5.95e-10	6.76e-09	Rab1a	19324	RAB1A, member RAS oncogene family [Source:MGI Symbol;Acc:MGI:97842]	protein_coding
ENSMUSG00000030527	1450	-2.66	0.459	5.98e-10	6.79e-09	Crtc3	70461	CREB regulated transcription coactivator 3 [Source:MGI Symbol;Acc:MGI:1917711]	protein_coding
ENSMUSG00000014633	613	-1.48	0.247	6.04e-10	6.85e-09	Cmc2	66531	COX assembly mitochondrial protein 2 [Source:MGI Symbol;Acc:MGI:1913781]	protein_coding
ENSMUSG00000026497	9.82	-5.54	0.968	6.04e-10	6.85e-09	Mixl1	27217	Mix1 homeobox-like 1 (Xenopus laevis) [Source:MGI Symbol;Acc:MGI:1351322]	protein_coding
ENSMUSG00000043333	666	-3.29	0.572	6.04e-10	6.85e-09	Rhbdl2	230726	rhomboid like 2 [Source:MGI Symbol;Acc:MGI:3608413]	protein_coding
ENSMUSG00000003437	2880	-2.74	0.477	6.14e-10	6.96e-09	Paf1	54624	Paf1, RNA polymerase II complex component [Source:MGI Symbol;Acc:MGI:1923988]	protein_coding
ENSMUSG00000033249	159	-1.16	0.192	6.18e-10	6.99e-09	Hsf4	26386	heat shock transcription factor 4 [Source:MGI Symbol;Acc:MGI:1347058]	protein_coding
ENSMUSG00000025375	1420	-2.27	0.389	6.2e-10	7.01e-09	Aatk	11302	apoptosis-associated tyrosine kinase [Source:MGI Symbol;Acc:MGI:1197518]	protein_coding
ENSMUSG00000078716	431	-2.3	0.391	6.21e-10	7.02e-09	Tmem8b	242409	transmembrane protein 8B [Source:MGI Symbol;Acc:MGI:2441680]	protein_coding
ENSMUSG00000041143	91.7	-1.32	0.221	6.28e-10	7.09e-09	Tmco4	77056	transmembrane and coiled-coil domains 4 [Source:MGI Symbol;Acc:MGI:1924306]	protein_coding
ENSMUSG00000010830	300	3.07	0.521	6.35e-10	7.16e-09	Kdelr3	105785	KDEL (Lys-Asp-Glu-Leu) endoplasmic reticulum protein retention receptor 3 [Source:MGI Symbol;Acc:MGI:2145953]	protein_coding
ENSMUSG00000098188	767	1.37	0.225	6.36e-10	7.17e-09	Sowahc	268301	sosondowah ankyrin repeat domain family member C [Source:MGI Symbol;Acc:MGI:3606051]	protein_coding
ENSMUSG00000049606	3180	-3.42	0.6	6.4e-10	7.21e-09	Zfp644	52397	zinc finger protein 644 [Source:MGI Symbol;Acc:MGI:1277212]	protein_coding
ENSMUSG00000023927	394	-0.905	0.149	6.43e-10	7.24e-09	Satb1	20230	special AT-rich sequence binding protein 1 [Source:MGI Symbol;Acc:MGI:105084]	protein_coding
ENSMUSG00000006586	3760	-2.44	0.43	6.43e-10	7.24e-09	Runx1t1	12395	RUNX1 translocation partner 1 [Source:MGI Symbol;Acc:MGI:104793]	protein_coding
ENSMUSG00000028750	57.7	-1.68	0.284	6.44e-10	7.24e-09	Pla2g2c	18781	phospholipase A2, group IIC [Source:MGI Symbol;Acc:MGI:106638]	protein_coding
ENSMUSG00000025812	2680	-3.42	0.616	6.48e-10	7.28e-09	Pard3	93742	par-3 family cell polarity regulator [Source:MGI Symbol;Acc:MGI:2135608]	protein_coding
ENSMUSG00000041216	43.7	1.95	0.328	6.53e-10	7.33e-09	Clvs1	74438	clavesin 1 [Source:MGI Symbol;Acc:MGI:1921688]	protein_coding
ENSMUSG00000037104	264	1.49	0.25	6.54e-10	7.34e-09	Socs5	56468	suppressor of cytokine signaling 5 [Source:MGI Symbol;Acc:MGI:2385459]	protein_coding
ENSMUSG00000043445	1900	-1.53	0.258	6.55e-10	7.35e-09	Pgp	67078	phosphoglycolate phosphatase [Source:MGI Symbol;Acc:MGI:1914328]	protein_coding
ENSMUSG00000030228	29.3	1.48	0.244	6.64e-10	7.44e-09	Pik3c2g	18705	phosphatidylinositol-4-phosphate 3-kinase catalytic subunit type 2 gamma [Source:MGI Symbol;Acc:MGI:1203730]	protein_coding
ENSMUSG00000039552	36.7	-3.46	0.608	6.67e-10	7.46e-09	Rsph4a	212892	radial spoke head 4 homolog A (Chlamydomonas) [Source:MGI Symbol;Acc:MGI:3027894]	protein_coding
ENSMUSG00000026234	22200	-2.78	0.479	6.67e-10	7.46e-09	Ncl	17975	nucleolin [Source:MGI Symbol;Acc:MGI:97286]	protein_coding
ENSMUSG00000006304	4210	-1.64	0.277	6.68e-10	7.46e-09	Arpc2	76709	actin related protein 2/3 complex, subunit 2 [Source:MGI Symbol;Acc:MGI:1923959]	protein_coding
ENSMUSG00000040666	174	-3.4	0.594	6.7e-10	7.48e-09	Sh3bgr	50795	SH3-binding domain glutamic acid-rich protein [Source:MGI Symbol;Acc:MGI:1354740]	protein_coding
ENSMUSG00000027935	487	-2.67	0.461	6.7e-10	7.48e-09	Rab13	68328	RAB13, member RAS oncogene family [Source:MGI Symbol;Acc:MGI:1927232]	protein_coding
ENSMUSG00000018476	3220	-2.88	0.519	6.77e-10	7.55e-09	Kdm6b	216850	KDM1 lysine (K)-specific demethylase 6B [Source:MGI Symbol;Acc:MGI:2448492]	protein_coding
ENSMUSG00000025268	783	1.89	0.319	6.78e-10	7.55e-09	Maged2	80884	melanoma antigen, family D, 2 [Source:MGI Symbol;Acc:MGI:1933391]	protein_coding
ENSMUSG00000070471	65.2	-1.39	0.233	6.88e-10	7.66e-09	Erich6	545527	glutamate rich 6 [Source:MGI Symbol;Acc:MGI:3588212]	protein_coding
ENSMUSG00000073102	22	-2.15	0.372	6.89e-10	7.66e-09	Drc1	381738	dynein regulatory complex subunit 1 [Source:MGI Symbol;Acc:MGI:2685906]	protein_coding
ENSMUSG00000003762	368	-1.29	0.214	6.94e-10	7.72e-09	Coq8b	76889	coenzyme Q8B [Source:MGI Symbol;Acc:MGI:1924139]	protein_coding
ENSMUSG00000030431	246	-1.54	0.258	6.98e-10	7.76e-09	Tmem238	664968	transmembrane protein 238 [Source:MGI Symbol;Acc:MGI:1922935]	protein_coding
ENSMUSG00000092216	19.5	-1.95	0.334	7.01e-10	7.79e-09	Gm19345	100502736	predicted gene, 19345 [Source:MGI Symbol;Acc:MGI:5011530]	protein_coding
ENSMUSG00000032181	16600	0.967	0.159	7.05e-10	7.82e-09	Scg3	20255	secretogranin III [Source:MGI Symbol;Acc:MGI:103032]	protein_coding
ENSMUSG00000033295	9980	-2.43	0.431	7.1e-10	7.88e-09	Ptprf	19268	protein tyrosine phosphatase, receptor type, F [Source:MGI Symbol;Acc:MGI:102695]	protein_coding
ENSMUSG00000044134	143	-1.58	0.266	7.18e-10	7.95e-09	Pheta1	231717	PH domain containing endocytic trafficking adaptor 1 [Source:MGI Symbol;Acc:MGI:2442708]	protein_coding
ENSMUSG00000018925	7.04	-3.79	0.655	7.25e-10	8.03e-09	Heatr9	629303	HEAT repeat containing 9 [Source:MGI Symbol;Acc:MGI:3650286]	protein_coding
ENSMUSG00000038495	1590	-2.81	0.486	7.25e-10	8.03e-09	Otud7b	229603	OTU domain containing 7B [Source:MGI Symbol;Acc:MGI:2654703]	protein_coding
ENSMUSG00000049612	13.9	-7.33	1.4	7.32e-10	8.09e-09	Omg	18377	oligodendrocyte myelin glycoprotein [Source:MGI Symbol;Acc:MGI:106586]	protein_coding
ENSMUSG00000040312	417	-1.22	0.203	7.37e-10	8.14e-09	Cchcr1	240084	coiled-coil alpha-helical rod protein 1 [Source:MGI Symbol;Acc:MGI:2385321]	protein_coding
ENSMUSG00000034101	1320	-3.33	0.592	7.4e-10	8.17e-09	Ctnnd1	12388	catenin (cadherin associated protein), delta 1 [Source:MGI Symbol;Acc:MGI:105100]	protein_coding
ENSMUSG00000038463	15.1	1.97	0.325	7.44e-10	8.21e-09	Olfml2b	320078	olfactomedin-like 2B [Source:MGI Symbol;Acc:MGI:2443310]	protein_coding
ENSMUSG00000003360	5400	-2.89	0.502	7.48e-10	8.25e-09	Ddx23	74351	DEAD (Asp-Glu-Ala-Asp) box polypeptide 23 [Source:MGI Symbol;Acc:MGI:1921601]	protein_coding
ENSMUSG00000025213	98.2	-1.54	0.263	7.52e-10	8.28e-09	Kazald1	107250	Kazal-type serine peptidase inhibitor domain 1 [Source:MGI Symbol;Acc:MGI:2147606]	protein_coding
ENSMUSG00000027400	11300	2.42	0.41	7.65e-10	8.42e-09	Pdyn	18610	prodynorphin [Source:MGI Symbol;Acc:MGI:97535]	protein_coding
ENSMUSG00000035623	3770	-2.94	0.53	7.66e-10	8.43e-09	Rsf1	233532	remodeling and spacing factor 1 [Source:MGI Symbol;Acc:MGI:2682305]	protein_coding
ENSMUSG00000037625	46.8	1.62	0.265	7.68e-10	8.45e-09	Cldn11	18417	claudin 11 [Source:MGI Symbol;Acc:MGI:106925]	protein_coding
ENSMUSG00000006784	43.4	-2.64	0.463	7.73e-10	8.5e-09	Ttc25	74407	tetratricopeptide repeat domain 25 [Source:MGI Symbol;Acc:MGI:1921657]	protein_coding
ENSMUSG00000042606	7640	-3	0.521	7.77e-10	8.53e-09	Hirip3	233876	HIRA interacting protein 3 [Source:MGI Symbol;Acc:MGI:2142364]	protein_coding
ENSMUSG00000028030	2460	-3.29	0.585	7.78e-10	8.53e-09	Tbck	271981	TBC1 domain containing kinase [Source:MGI Symbol;Acc:MGI:2445052]	protein_coding
ENSMUSG00000031954	6290	-2.91	0.514	7.8e-10	8.55e-09	Cfdp1	23837	craniofacial development protein 1 [Source:MGI Symbol;Acc:MGI:1344403]	protein_coding
ENSMUSG00000032527	1000	-1.31	0.217	7.8e-10	8.55e-09	Pccb	66904	propionyl Coenzyme A carboxylase, beta polypeptide [Source:MGI Symbol;Acc:MGI:1914154]	protein_coding
ENSMUSG00000045107	165	-1.05	0.174	7.86e-10	8.6e-09	Saysd1	67509	SAYSVFN motif domain containing 1 [Source:MGI Symbol;Acc:MGI:1914759]	protein_coding
ENSMUSG00000045871	1390	1.87	0.315	7.86e-10	8.6e-09	Slitrk6	239250	SLIT and NTRK-like family, member 6 [Source:MGI Symbol;Acc:MGI:2443198]	protein_coding
ENSMUSG00000024910	22.4	-4.93	0.876	7.93e-10	8.67e-09	Ctsw	13041	cathepsin W [Source:MGI Symbol;Acc:MGI:1338045]	protein_coding
ENSMUSG00000071454	1010	-1.19	0.198	8.06e-10	8.8e-09	Dtnb	13528	dystrobrevin, beta [Source:MGI Symbol;Acc:MGI:1203728]	protein_coding
ENSMUSG00000051736	140	-1.56	0.261	8.16e-10	8.9e-09	Fam229b	66337	family with sequence similarity 229, member B [Source:MGI Symbol;Acc:MGI:1913587]	protein_coding
ENSMUSG00000030134	72.4	-2.21	0.382	8.16e-10	8.91e-09	Rasgef1a	70727	RasGEF domain family, member 1A [Source:MGI Symbol;Acc:MGI:1917977]	protein_coding
ENSMUSG00000008859	4400	-2.55	0.468	8.18e-10	8.91e-09	Rala	56044	v-ral simian leukemia viral oncogene A (ras related) [Source:MGI Symbol;Acc:MGI:1927243]	protein_coding
ENSMUSG00000031860	167	-1.67	0.28	8.2e-10	8.93e-09	Pbx4	80720	pre B cell leukemia homeobox 4 [Source:MGI Symbol;Acc:MGI:1931321]	protein_coding
ENSMUSG00000019942	1110	2.1	0.369	8.31e-10	9.04e-09	Cdk1	12534	cyclin-dependent kinase 1 [Source:MGI Symbol;Acc:MGI:88351]	protein_coding
ENSMUSG00000021711	521	1.67	0.284	8.34e-10	9.07e-09	Trappc13	66975	trafficking protein particle complex 13 [Source:MGI Symbol;Acc:MGI:1914225]	protein_coding
ENSMUSG00000028233	1130	-2.4	0.422	8.35e-10	9.07e-09	Tgs1	116940	trimethylguanosine synthase 1 [Source:MGI Symbol;Acc:MGI:2151797]	protein_coding
ENSMUSG00000023935	50.4	-2.09	0.364	8.37e-10	9.09e-09	Spats1	71020	spermatogenesis associated, serine-rich 1 [Source:MGI Symbol;Acc:MGI:1918270]	protein_coding
ENSMUSG00000044030	1710	-2.83	0.492	8.52e-10	9.24e-09	Irf2bp1	272359	interferon regulatory factor 2 binding protein 1 [Source:MGI Symbol;Acc:MGI:2442159]	protein_coding
ENSMUSG00000024137	412	-1.85	0.316	8.53e-10	9.25e-09	E4f1	13560	E4F transcription factor 1 [Source:MGI Symbol;Acc:MGI:109530]	protein_coding
ENSMUSG00000022911	1090	-3.1	0.546	8.6e-10	9.32e-09	Arl13b	68146	ADP-ribosylation factor-like 13B [Source:MGI Symbol;Acc:MGI:1915396]	protein_coding
ENSMUSG00000024974	7920	-2.8	0.486	8.61e-10	9.33e-09	Smc3	13006	structural maintenance of chromosomes 3 [Source:MGI Symbol;Acc:MGI:1339795]	protein_coding
ENSMUSG00000079022	135	-3.1	0.563	8.65e-10	9.36e-09	Col22a1	69700	collagen, type XXII, alpha 1 [Source:MGI Symbol;Acc:MGI:1916950]	protein_coding
ENSMUSG00000022360	9170	-2.98	0.522	8.67e-10	9.38e-09	Atad2	70472	ATPase family, AAA domain containing 2 [Source:MGI Symbol;Acc:MGI:1917722]	protein_coding
ENSMUSG00000023393	275	2.73	0.468	8.86e-10	9.58e-09	Slc17a9	228993	solute carrier family 17, member 9 [Source:MGI Symbol;Acc:MGI:1919107]	protein_coding
ENSMUSG00000070369	7.51	4.29	0.881	8.87e-10	9.58e-09	Itgad	381924	integrin, alpha D [Source:MGI Symbol;Acc:MGI:3578624]	protein_coding
ENSMUSG00000006740	23800	-3.08	0.548	8.89e-10	9.59e-09	Kif5b	16573	kinesin family member 5B [Source:MGI Symbol;Acc:MGI:1098268]	protein_coding
ENSMUSG00000027643	14	-7.49	1.49	9.05e-10	9.76e-09	Ghrh	14601	growth hormone releasing hormone [Source:MGI Symbol;Acc:MGI:95709]	protein_coding
ENSMUSG00000043059	1110	-2.81	0.491	9.09e-10	9.8e-09	Zfp513	101023	zinc finger protein 513 [Source:MGI Symbol;Acc:MGI:2141255]	protein_coding
ENSMUSG00000019971	1690	-2.72	0.477	9.1e-10	9.8e-09	Cep290	216274	centrosomal protein 290 [Source:MGI Symbol;Acc:MGI:2384917]	protein_coding
ENSMUSG00000060890	10.4	-6.15	1.16	9.13e-10	9.82e-09	Arr3	170735	arrestin 3, retinal [Source:MGI Symbol;Acc:MGI:2159617]	protein_coding
ENSMUSG00000021244	4290	-2.81	0.496	9.32e-10	1e-08	Ylpm1	56531	YLP motif containing 1 [Source:MGI Symbol;Acc:MGI:1926195]	protein_coding
ENSMUSG00000047986	15.2	-4.9	0.885	9.47e-10	1.02e-08	Palm3	74337	paralemmin 3 [Source:MGI Symbol;Acc:MGI:1921587]	protein_coding
ENSMUSG00000058794	6.73	-4.65	0.832	9.62e-10	1.03e-08	Nfe2	18022	nuclear factor, erythroid derived 2 [Source:MGI Symbol;Acc:MGI:97308]	protein_coding
ENSMUSG00000079003	1760	-2.68	0.466	9.7e-10	1.04e-08	Samd1	666704	sterile alpha motif domain containing 1 [Source:MGI Symbol;Acc:MGI:2142433]	protein_coding
ENSMUSG00000014329	655	-2.43	0.428	9.71e-10	1.04e-08	Bicc1	83675	BicC family RNA binding protein 1 [Source:MGI Symbol;Acc:MGI:1933388]	protein_coding
ENSMUSG00000020990	251	-1.76	0.301	9.73e-10	1.04e-08	Cdkl1	71091	cyclin-dependent kinase-like 1 (CDC2-related kinase) [Source:MGI Symbol;Acc:MGI:1918341]	protein_coding
ENSMUSG00000057963	642	-1.04	0.174	1e-09	1.07e-08	Itpk1	217837	inositol 1,3,4-triphosphate 5/6 kinase [Source:MGI Symbol;Acc:MGI:2446159]	protein_coding
ENSMUSG00000027952	1090	-1.39	0.235	1e-09	1.07e-08	Pmvk	68603	phosphomevalonate kinase [Source:MGI Symbol;Acc:MGI:1915853]	protein_coding
ENSMUSG00000027287	447	1.38	0.232	1.01e-09	1.08e-08	Snap23	20619	synaptosomal-associated protein 23 [Source:MGI Symbol;Acc:MGI:109356]	protein_coding
ENSMUSG00000079470	1210	-3.17	0.555	1.01e-09	1.08e-08	Utp14b	195434	UTP14B small subunit processome component [Source:MGI Symbol;Acc:MGI:2445092]	protein_coding
ENSMUSG00000025318	177	-0.986	0.165	1.02e-09	1.09e-08	Jph3	57340	junctophilin 3 [Source:MGI Symbol;Acc:MGI:1891497]	protein_coding
ENSMUSG00000068290	2970	-2.31	0.405	1.03e-09	1.1e-08	Ddrgk1	77006	DDRGK domain containing 1 [Source:MGI Symbol;Acc:MGI:1924256]	protein_coding
ENSMUSG00000017615	4160	-2.47	0.448	1.03e-09	1.1e-08	Tnfaip1	21927	tumor necrosis factor, alpha-induced protein 1 (endothelial) [Source:MGI Symbol;Acc:MGI:104961]	protein_coding
ENSMUSG00000020986	307	1.19	0.2	1.03e-09	1.1e-08	Sec23a	20334	SEC23 homolog A, COPII coat complex component [Source:MGI Symbol;Acc:MGI:1349635]	protein_coding
ENSMUSG00000051113	38.9	-1.49	0.251	1.04e-09	1.1e-08	Fam71e1	75538	family with sequence similarity 71, member E1 [Source:MGI Symbol;Acc:MGI:1922788]	protein_coding
ENSMUSG00000032086	6560	-2.44	0.441	1.04e-09	1.11e-08	Bace1	23821	beta-site APP cleaving enzyme 1 [Source:MGI Symbol;Acc:MGI:1346542]	protein_coding
ENSMUSG00000028572	1730	1.48	0.253	1.05e-09	1.12e-08	Hook1	77963	hook microtubule tethering protein 1 [Source:MGI Symbol;Acc:MGI:1925213]	protein_coding
ENSMUSG00000030983	7710	-3.14	0.551	1.06e-09	1.12e-08	Bccip	66165	BRCA2 and CDKN1A interacting protein [Source:MGI Symbol;Acc:MGI:1913415]	protein_coding
ENSMUSG00000091415	9.73	-3.99	0.739	1.06e-09	1.12e-08	Ak9	633979	adenylate kinase 9 [Source:MGI Symbol;Acc:MGI:2685080]	protein_coding
ENSMUSG00000052889	800	-2.47	0.439	1.06e-09	1.13e-08	Prkcb	18751	protein kinase C, beta [Source:MGI Symbol;Acc:MGI:97596]	protein_coding
ENSMUSG00000034673	1010	-2.03	0.349	1.08e-09	1.15e-08	Pbx2	18515	pre B cell leukemia homeobox 2 [Source:MGI Symbol;Acc:MGI:1341793]	protein_coding
ENSMUSG00000030701	68.1	-3.02	0.547	1.08e-09	1.15e-08	Plekhb1	27276	pleckstrin homology domain containing, family B (evectins) member 1 [Source:MGI Symbol;Acc:MGI:1351469]	protein_coding
ENSMUSG00000059981	7400	-2.9	0.508	1.09e-09	1.15e-08	Taok2	381921	TAO kinase 2 [Source:MGI Symbol;Acc:MGI:1915919]	protein_coding
ENSMUSG00000084845	26.4	-3.13	0.56	1.09e-09	1.16e-08	Tmem240	381582	transmembrane protein 240 [Source:MGI Symbol;Acc:MGI:3648074]	protein_coding
ENSMUSG00000032344	561	-2.08	0.361	1.09e-09	1.16e-08	Cgas	214763	cyclic GMP-AMP synthase [Source:MGI Symbol;Acc:MGI:2442261]	protein_coding
ENSMUSG00000045114	191	-3.14	0.553	1.1e-09	1.17e-08	Prrt2	69017	proline-rich transmembrane protein 2 [Source:MGI Symbol;Acc:MGI:1916267]	protein_coding
ENSMUSG00000028800	4630	-3.33	0.618	1.13e-09	1.2e-08	Hdac1	433759	histone deacetylase 1 [Source:MGI Symbol;Acc:MGI:108086]	protein_coding
ENSMUSG00000007122	27.7	-4.24	0.797	1.15e-09	1.21e-08	Casq1	12372	calsequestrin 1 [Source:MGI Symbol;Acc:MGI:1309468]	protein_coding
ENSMUSG00000026730	152	1.91	0.327	1.15e-09	1.21e-08	Pter	19212	phosphotriesterase related [Source:MGI Symbol;Acc:MGI:107372]	protein_coding
ENSMUSG00000026867	3240	-2.25	0.398	1.17e-09	1.23e-08	Gapvd1	66691	GTPase activating protein and VPS9 domains 1 [Source:MGI Symbol;Acc:MGI:1913941]	protein_coding
ENSMUSG00000024007	1250	-1.29	0.219	1.18e-09	1.24e-08	Ppil1	68816	peptidylprolyl isomerase (cyclophilin)-like 1 [Source:MGI Symbol;Acc:MGI:1916066]	protein_coding
ENSMUSG00000037344	225	-1.47	0.25	1.18e-09	1.24e-08	Slc12a9	83704	solute carrier family 12 (potassium/chloride transporters), member 9 [Source:MGI Symbol;Acc:MGI:1933532]	protein_coding
ENSMUSG00000038555	1070	-1.12	0.188	1.18e-09	1.24e-08	Reep2	225362	receptor accessory protein 2 [Source:MGI Symbol;Acc:MGI:2385070]	protein_coding
ENSMUSG00000048153	12.2	-5.43	0.979	1.19e-09	1.25e-08	Olfr49	18348	olfactory receptor 49 [Source:MGI Symbol;Acc:MGI:1333764]	protein_coding
ENSMUSG00000024391	18	-3.04	0.557	1.2e-09	1.26e-08	Apom	55938	apolipoprotein M [Source:MGI Symbol;Acc:MGI:1930124]	protein_coding
ENSMUSG00000045039	1110	-0.814	0.135	1.21e-09	1.27e-08	Megf8	269878	multiple EGF-like-domains 8 [Source:MGI Symbol;Acc:MGI:2446294]	protein_coding
ENSMUSG00000027896	73.3	-3.58	0.651	1.21e-09	1.27e-08	Slc16a4	229699	solute carrier family 16 (monocarboxylic acid transporters), member 4 [Source:MGI Symbol;Acc:MGI:2385183]	protein_coding
ENSMUSG00000050350	20.2	-6.94	1.26	1.21e-09	1.27e-08	Gpr18	110168	G protein-coupled receptor 18 [Source:MGI Symbol;Acc:MGI:107859]	protein_coding
ENSMUSG00000060703	13.1	-2.99	0.529	1.22e-09	1.28e-08	Cd302	66205	CD302 antigen [Source:MGI Symbol;Acc:MGI:1913455]	protein_coding
ENSMUSG00000067916	47.1	-3.17	0.587	1.23e-09	1.28e-08	Zfp991	666532	zinc finger protein 991 [Source:MGI Symbol;Acc:MGI:3701604]	protein_coding
ENSMUSG00000045031	99.3	-1.48	0.254	1.24e-09	1.29e-08	Cetn4	207175	centrin 4 [Source:MGI Symbol;Acc:MGI:2677454]	protein_coding
ENSMUSG00000066441	1490	-2.26	0.394	1.24e-09	1.3e-08	Rdh11	17252	retinol dehydrogenase 11 [Source:MGI Symbol;Acc:MGI:102581]	protein_coding
ENSMUSG00000030967	1970	-1.39	0.236	1.25e-09	1.3e-08	Zranb1	360216	zinc finger, RAN-binding domain containing 1 [Source:MGI Symbol;Acc:MGI:106441]	protein_coding
ENSMUSG00000039238	48.4	-4.01	0.717	1.26e-09	1.32e-08	Zfp750	319530	zinc finger protein 750 [Source:MGI Symbol;Acc:MGI:2442210]	protein_coding
ENSMUSG00000025257	127	-2.88	0.527	1.27e-09	1.32e-08	Ribc1	66611	RIB43A domain with coiled-coils 1 [Source:MGI Symbol;Acc:MGI:1913861]	protein_coding
ENSMUSG00000032890	809	-1.03	0.174	1.29e-09	1.35e-08	Rims3	242662	regulating synaptic membrane exocytosis 3 [Source:MGI Symbol;Acc:MGI:2443331]	protein_coding
ENSMUSG00000062760	515	-1.74	0.302	1.3e-09	1.36e-08	Shisal1	72301	shisa like 1 [Source:MGI Symbol;Acc:MGI:1919551]	protein_coding
ENSMUSG00000043668	2440	-3.47	0.623	1.31e-09	1.36e-08	Tox3	244579	TOX high mobility group box family member 3 [Source:MGI Symbol;Acc:MGI:3039593]	protein_coding
ENSMUSG00000063077	8440	-3.18	0.57	1.31e-09	1.37e-08	Kif1b	16561	kinesin family member 1B [Source:MGI Symbol;Acc:MGI:108426]	protein_coding
ENSMUSG00000025278	1080	0.898	0.15	1.32e-09	1.37e-08	Flnb	286940	filamin, beta [Source:MGI Symbol;Acc:MGI:2446089]	protein_coding
ENSMUSG00000008333	2040	-2.56	0.45	1.32e-09	1.37e-08	Snrpb2	20639	U2 small nuclear ribonucleoprotein B [Source:MGI Symbol;Acc:MGI:104805]	protein_coding
ENSMUSG00000054196	81.7	2.21	0.395	1.33e-09	1.38e-08	Cthrc1	68588	collagen triple helix repeat containing 1 [Source:MGI Symbol;Acc:MGI:1915838]	protein_coding
ENSMUSG00000078157	9.92	-3.43	0.6	1.33e-09	1.38e-08	Fem1al	216622	fem-1 homolog A like [Source:MGI Symbol;Acc:MGI:2441689]	protein_coding
ENSMUSG00000041219	8070	-3.1	0.552	1.33e-09	1.38e-08	Arhgap11a	228482	Rho GTPase activating protein 11A [Source:MGI Symbol;Acc:MGI:2444300]	protein_coding
ENSMUSG00000017418	86	2.2	0.395	1.35e-09	1.4e-08	Arl5b	75869	ADP-ribosylation factor-like 5B [Source:MGI Symbol;Acc:MGI:1923119]	protein_coding
ENSMUSG00000068876	1370	-3.19	0.582	1.35e-09	1.4e-08	Cgn	70737	cingulin [Source:MGI Symbol;Acc:MGI:1927237]	protein_coding
ENSMUSG00000071078	272	-0.913	0.153	1.4e-09	1.44e-08	Nr2c2ap	75692	nuclear receptor 2C2-associated protein [Source:MGI Symbol;Acc:MGI:1922942]	protein_coding
ENSMUSG00000051790	2200	-2.59	0.454	1.4e-09	1.45e-08	Nlgn2	216856	neuroligin 2 [Source:MGI Symbol;Acc:MGI:2681835]	protein_coding
ENSMUSG00000044881	194	-0.939	0.157	1.4e-09	1.45e-08	Coa4	68185	cytochrome c oxidase assembly factor 4 [Source:MGI Symbol;Acc:MGI:1915435]	protein_coding
ENSMUSG00000030873	1060	-1.72	0.296	1.41e-09	1.46e-08	Scnn1b	20277	sodium channel, nonvoltage-gated 1 beta [Source:MGI Symbol;Acc:MGI:104696]	protein_coding
ENSMUSG00000028861	1190	-1.98	0.345	1.41e-09	1.46e-08	Mrps15	66407	mitochondrial ribosomal protein S15 [Source:MGI Symbol;Acc:MGI:1913657]	protein_coding
ENSMUSG00000038370	440	2.06	0.356	1.42e-09	1.47e-08	Pcp4l1	66425	Purkinje cell protein 4-like 1 [Source:MGI Symbol;Acc:MGI:1913675]	protein_coding
ENSMUSG00000051985	13.7	-6.06	1.11	1.42e-09	1.47e-08	Igfn1	226438	immunoglobulin-like and fibronectin type III domain containing 1 [Source:MGI Symbol;Acc:MGI:3045352]	protein_coding
ENSMUSG00000002396	107	-1.71	0.294	1.45e-09	1.49e-08	Ocel1	77090	occludin/ELL domain containing 1 [Source:MGI Symbol;Acc:MGI:1924340]	protein_coding
ENSMUSG00000014592	486	-1.37	0.234	1.45e-09	1.5e-08	Camta1	100072	calmodulin binding transcription activator 1 [Source:MGI Symbol;Acc:MGI:2140230]	protein_coding
ENSMUSG00000040167	1620	-3.03	0.544	1.46e-09	1.5e-08	Ikzf5	67143	IKAROS family zinc finger 5 [Source:MGI Symbol;Acc:MGI:1914393]	protein_coding
ENSMUSG00000072235	5360	-2.43	0.426	1.47e-09	1.51e-08	Tuba1a	22142	tubulin, alpha 1A [Source:MGI Symbol;Acc:MGI:98869]	protein_coding
ENSMUSG00000057530	7450	1.13	0.191	1.49e-09	1.53e-08	Ece1	230857	endothelin converting enzyme 1 [Source:MGI Symbol;Acc:MGI:1101357]	protein_coding
ENSMUSG00000052040	1270	-1.69	0.293	1.5e-09	1.54e-08	Klf13	50794	Kruppel-like factor 13 [Source:MGI Symbol;Acc:MGI:1354948]	protein_coding
ENSMUSG00000021149	2230	-2.3	0.405	1.5e-09	1.54e-08	Gtpbp4	69237	GTP binding protein 4 [Source:MGI Symbol;Acc:MGI:1916487]	protein_coding
ENSMUSG00000023026	519	1.54	0.261	1.53e-09	1.57e-08	Dip2b	239667	disco interacting protein 2 homolog B [Source:MGI Symbol;Acc:MGI:2145977]	protein_coding
ENSMUSG00000022094	366	1.29	0.22	1.54e-09	1.58e-08	Slc39a14	213053	solute carrier family 39 (zinc transporter), member 14 [Source:MGI Symbol;Acc:MGI:2384851]	protein_coding
ENSMUSG00000038797	195	-2.27	0.398	1.55e-09	1.59e-08	Zscan2	22691	zinc finger and SCAN domain containing 2 [Source:MGI Symbol;Acc:MGI:99176]	protein_coding
ENSMUSG00000022619	2500	-1.98	0.344	1.57e-09	1.6e-08	Mapk8ip2	60597	mitogen-activated protein kinase 8 interacting protein 2 [Source:MGI Symbol;Acc:MGI:1926555]	protein_coding
ENSMUSG00000035227	3480	1.22	0.208	1.57e-09	1.6e-08	Spcs2	66624	signal peptidase complex subunit 2 homolog (S. cerevisiae) [Source:MGI Symbol;Acc:MGI:1913874]	protein_coding
ENSMUSG00000042616	352	-1.56	0.27	1.57e-09	1.6e-08	Oscp1	230751	organic solute carrier partner 1 [Source:MGI Symbol;Acc:MGI:1916308]	protein_coding
ENSMUSG00000029461	3840	-2.74	0.492	1.59e-09	1.62e-08	Fam168a	319604	family with sequence similarity 168, member A [Source:MGI Symbol;Acc:MGI:2442372]	protein_coding
ENSMUSG00000024660	4540	-3.16	0.564	1.62e-09	1.65e-08	Incenp	16319	inner centromere protein [Source:MGI Symbol;Acc:MGI:1313288]	protein_coding
ENSMUSG00000031166	2610	-2.49	0.438	1.67e-09	1.7e-08	Wdr13	73447	WD repeat domain 13 [Source:MGI Symbol;Acc:MGI:1914661]	protein_coding
ENSMUSG00000024045	3470	-2.64	0.467	1.68e-09	1.71e-08	Akap8	56399	A kinase (PRKA) anchor protein 8 [Source:MGI Symbol;Acc:MGI:1928488]	protein_coding
ENSMUSG00000034349	22300	-2.38	0.418	1.69e-09	1.72e-08	Smc4	70099	structural maintenance of chromosomes 4 [Source:MGI Symbol;Acc:MGI:1917349]	protein_coding
ENSMUSG00000021715	908	-2.43	0.429	1.69e-09	1.72e-08	Cwc27	67285	CWC27 spliceosome-associated protein [Source:MGI Symbol;Acc:MGI:1914535]	protein_coding
ENSMUSG00000017428	2800	-2.07	0.367	1.74e-09	1.77e-08	Psmd11	69077	proteasome (prosome, macropain) 26S subunit, non-ATPase, 11 [Source:MGI Symbol;Acc:MGI:1916327]	protein_coding
ENSMUSG00000046010	1090	-3.31	0.592	1.75e-09	1.78e-08	Zfp830	66983	zinc finger protein 830 [Source:MGI Symbol;Acc:MGI:1914233]	protein_coding
ENSMUSG00000045731	28.3	-4.25	0.804	1.76e-09	1.79e-08	Pnoc	18155	prepronociceptin [Source:MGI Symbol;Acc:MGI:105308]	protein_coding
ENSMUSG00000036067	292	-1.8	0.315	1.78e-09	1.8e-08	Slc2a6	227659	solute carrier family 2 (facilitated glucose transporter), member 6 [Source:MGI Symbol;Acc:MGI:2443286]	protein_coding
ENSMUSG00000030878	772	2.46	0.433	1.78e-09	1.81e-08	Cdr2	12585	cerebellar degeneration-related 2 [Source:MGI Symbol;Acc:MGI:1100885]	protein_coding
ENSMUSG00000021765	16.6	2.25	0.389	1.8e-09	1.82e-08	Fst	14313	follistatin [Source:MGI Symbol;Acc:MGI:95586]	protein_coding
ENSMUSG00000026848	3760	-1.85	0.324	1.81e-09	1.83e-08	Tor1b	30934	torsin family 1, member B [Source:MGI Symbol;Acc:MGI:1353605]	protein_coding
ENSMUSG00000031891	33.5	-4.48	0.818	1.82e-09	1.84e-08	Hsd11b2	15484	hydroxysteroid 11-beta dehydrogenase 2 [Source:MGI Symbol;Acc:MGI:104720]	protein_coding
ENSMUSG00000018481	1020	1.56	0.266	1.82e-09	1.84e-08	Appbp2	66884	amyloid beta precursor protein (cytoplasmic tail) binding protein 2 [Source:MGI Symbol;Acc:MGI:1914134]	protein_coding
ENSMUSG00000001270	368	0.989	0.166	1.83e-09	1.85e-08	Ckb	12709	creatine kinase, brain [Source:MGI Symbol;Acc:MGI:88407]	protein_coding
ENSMUSG00000028145	454	-2.67	0.503	1.83e-09	1.85e-08	Them4	75778	thioesterase superfamily member 4 [Source:MGI Symbol;Acc:MGI:1923028]	protein_coding
ENSMUSG00000031732	1740	-2.81	0.513	1.84e-09	1.86e-08	Phlpp2	244650	PH domain and leucine rich repeat protein phosphatase 2 [Source:MGI Symbol;Acc:MGI:2444928]	protein_coding
ENSMUSG00000026585	1730	-2.5	0.442	1.85e-09	1.87e-08	Kifap3	16579	kinesin-associated protein 3 [Source:MGI Symbol;Acc:MGI:107566]	protein_coding
ENSMUSG00000070697	3130	-2.67	0.475	1.86e-09	1.87e-08	Utp3	65961	UTP3 small subunit processome component [Source:MGI Symbol;Acc:MGI:1919230]	protein_coding
ENSMUSG00000036499	2890	-2.77	0.496	1.86e-09	1.87e-08	Eea1	216238	early endosome antigen 1 [Source:MGI Symbol;Acc:MGI:2442192]	protein_coding
ENSMUSG00000034574	6090	-3	0.538	1.86e-09	1.87e-08	Daam1	208846	dishevelled associated activator of morphogenesis 1 [Source:MGI Symbol;Acc:MGI:1914596]	protein_coding
ENSMUSG00000038485	1410	-1.76	0.311	1.87e-09	1.88e-08	Socs7	192157	suppressor of cytokine signaling 7 [Source:MGI Symbol;Acc:MGI:2651588]	protein_coding
ENSMUSG00000026163	2410	1.62	0.279	1.87e-09	1.88e-08	Sphkap	77629	SPHK1 interactor, AKAP domain containing [Source:MGI Symbol;Acc:MGI:1924879]	protein_coding
ENSMUSG00000054836	188	-1.37	0.234	1.89e-09	1.9e-08	Elp6	72341	elongator acetyltransferase complex subunit 6 [Source:MGI Symbol;Acc:MGI:1919349]	protein_coding
ENSMUSG00000022041	15.9	-4.3	0.806	1.89e-09	1.9e-08	Chrna2	110902	cholinergic receptor, nicotinic, alpha polypeptide 2 (neuronal) [Source:MGI Symbol;Acc:MGI:87886]	protein_coding
ENSMUSG00000001105	7250	-2.61	0.47	1.89e-09	1.9e-08	Ift20	55978	intraflagellar transport 20 [Source:MGI Symbol;Acc:MGI:1915585]	protein_coding
ENSMUSG00000028080	949	1.37	0.236	1.92e-09	1.93e-08	Lrba	80877	LPS-responsive beige-like anchor [Source:MGI Symbol;Acc:MGI:1933162]	protein_coding
ENSMUSG00000052698	431	-1.81	0.32	1.93e-09	1.93e-08	Tln2	70549	talin 2 [Source:MGI Symbol;Acc:MGI:1917799]	protein_coding
ENSMUSG00000020866	65	-1.16	0.199	1.93e-09	1.93e-08	Cacna1g	12291	calcium channel, voltage-dependent, T type, alpha 1G subunit [Source:MGI Symbol;Acc:MGI:1201678]	protein_coding
ENSMUSG00000001962	2290	-2.63	0.472	1.97e-09	1.97e-08	Fam50a	108160	family with sequence similarity 50, member A [Source:MGI Symbol;Acc:MGI:1351626]	protein_coding
ENSMUSG00000002020	18.9	-1.82	0.313	1.97e-09	1.97e-08	Ltbp2	16997	latent transforming growth factor beta binding protein 2 [Source:MGI Symbol;Acc:MGI:99502]	protein_coding
ENSMUSG00000002833	1440	-2.08	0.367	1.99e-09	1.99e-08	Hdgfl2	15193	HDGF like 2 [Source:MGI Symbol;Acc:MGI:1194492]	protein_coding
ENSMUSG00000029763	1910	-1.36	0.234	2.02e-09	2.02e-08	Exoc4	20336	exocyst complex component 4 [Source:MGI Symbol;Acc:MGI:1096376]	protein_coding
ENSMUSG00000001053	88.6	-1.3	0.225	2.03e-09	2.03e-08	N4bp3	212706	NEDD4 binding protein 3 [Source:MGI Symbol;Acc:MGI:2442218]	protein_coding
ENSMUSG00000068391	445	-1.35	0.231	2.04e-09	2.03e-08	Chrac1	93696	chromatin accessibility complex 1 [Source:MGI Symbol;Acc:MGI:2135796]	protein_coding
ENSMUSG00000034206	220	1.74	0.305	2.04e-09	2.03e-08	Polq	77782	polymerase (DNA directed), theta [Source:MGI Symbol;Acc:MGI:2155399]	protein_coding
ENSMUSG00000022994	2520	-2.78	0.495	2.04e-09	2.03e-08	Adcy6	11512	adenylate cyclase 6 [Source:MGI Symbol;Acc:MGI:87917]	protein_coding
ENSMUSG00000038351	617	-0.868	0.147	2.07e-09	2.06e-08	Sgsm2	97761	small G protein signaling modulator 2 [Source:MGI Symbol;Acc:MGI:2144695]	protein_coding
ENSMUSG00000070972	2640	-3.36	0.615	2.07e-09	2.06e-08	Dnajc25	72429	DnaJ heat shock protein family (Hsp40) member C25 [Source:MGI Symbol;Acc:MGI:1919679]	protein_coding
ENSMUSG00000028441	41.8	-2.7	0.485	2.08e-09	2.07e-08	1110017D15Rik	73721	RIKEN cDNA 1110017D15 gene [Source:MGI Symbol;Acc:MGI:1920971]	protein_coding
ENSMUSG00000055531	468	1.46	0.251	2.1e-09	2.08e-08	Cpsf6	432508	cleavage and polyadenylation specific factor 6 [Source:MGI Symbol;Acc:MGI:1913948]	protein_coding
ENSMUSG00000032481	4470	-2.65	0.482	2.1e-09	2.08e-08	Smarcc1	20588	SWI/SNF related, matrix associated, actin dependent regulator of chromatin, subfamily c, member 1 [Source:MGI Symbol;Acc:MGI:1203524]	protein_coding
ENSMUSG00000028029	2360	-2.59	0.462	2.11e-09	2.09e-08	Aimp1	13722	aminoacyl tRNA synthetase complex-interacting multifunctional protein 1 [Source:MGI Symbol;Acc:MGI:102774]	protein_coding
ENSMUSG00000035992	3660	-2.53	0.472	2.13e-09	2.11e-08	Fnip1	216742	folliculin interacting protein 1 [Source:MGI Symbol;Acc:MGI:2444668]	protein_coding
ENSMUSG00000019923	1400	1.11	0.19	2.13e-09	2.11e-08	Zwint	52696	ZW10 interactor [Source:MGI Symbol;Acc:MGI:1289227]	protein_coding
ENSMUSG00000034275	51.2	1.96	0.344	2.13e-09	2.11e-08	Igsf9b	235086	immunoglobulin superfamily, member 9B [Source:MGI Symbol;Acc:MGI:2685354]	protein_coding
ENSMUSG00000031538	82.7	1.74	0.299	2.14e-09	2.11e-08	Plat	18791	plasminogen activator, tissue [Source:MGI Symbol;Acc:MGI:97610]	protein_coding
ENSMUSG00000045348	147	-1.88	0.331	2.15e-09	2.12e-08	Nyap1	243300	neuronal tyrosine-phosphorylated phosphoinositide 3-kinase adaptor 1 [Source:MGI Symbol;Acc:MGI:2443880]	protein_coding
ENSMUSG00000031681	1240	-2.25	0.406	2.15e-09	2.13e-08	Smad1	17125	SMAD family member 1 [Source:MGI Symbol;Acc:MGI:109452]	protein_coding
ENSMUSG00000024654	681	-2.09	0.371	2.18e-09	2.15e-08	Asrgl1	66514	asparaginase like 1 [Source:MGI Symbol;Acc:MGI:1913764]	protein_coding
ENSMUSG00000044894	2360	-1.41	0.244	2.18e-09	2.16e-08	Uqcrq	22272	ubiquinol-cytochrome c reductase, complex III subunit VII [Source:MGI Symbol;Acc:MGI:107807]	protein_coding
ENSMUSG00000028804	951	-2.2	0.394	2.19e-09	2.16e-08	Csmd2	329942	CUB and Sushi multiple domains 2 [Source:MGI Symbol;Acc:MGI:2386401]	protein_coding
ENSMUSG00000037287	575	-2.21	0.396	2.2e-09	2.17e-08	Tbcel	272589	tubulin folding cofactor E-like [Source:MGI Symbol;Acc:MGI:1925543]	protein_coding
ENSMUSG00000025016	3450	1.02	0.174	2.21e-09	2.17e-08	Tm9sf3	107358	transmembrane 9 superfamily member 3 [Source:MGI Symbol;Acc:MGI:1914262]	protein_coding
ENSMUSG00000075316	2620	-3.58	0.651	2.28e-09	2.24e-08	Scn9a	20274	sodium channel, voltage-gated, type IX, alpha [Source:MGI Symbol;Acc:MGI:107636]	protein_coding
ENSMUSG00000000295	133	-1.24	0.213	2.3e-09	2.27e-08	Hddc2	69692	HD domain containing 2 [Source:MGI Symbol;Acc:MGI:1916942]	protein_coding
ENSMUSG00000022809	8.66	-5.15	0.943	2.32e-09	2.28e-08	Nr1i2	18171	nuclear receptor subfamily 1, group I, member 2 [Source:MGI Symbol;Acc:MGI:1337040]	protein_coding
ENSMUSG00000030643	57.8	1.12	0.192	2.36e-09	2.32e-08	Rab30	75985	RAB30, member RAS oncogene family [Source:MGI Symbol;Acc:MGI:1923235]	protein_coding
ENSMUSG00000020516	2880	-2.26	0.404	2.36e-09	2.32e-08	Rps6kb1	72508	ribosomal protein S6 kinase, polypeptide 1 [Source:MGI Symbol;Acc:MGI:1270849]	protein_coding
ENSMUSG00000062012	291	-1.49	0.259	2.39e-09	2.34e-08	Zfp13	22654	zinc finger protein 13 [Source:MGI Symbol;Acc:MGI:99159]	protein_coding
ENSMUSG00000030340	90.8	-2.56	0.459	2.41e-09	2.36e-08	Scnn1a	20276	sodium channel, nonvoltage-gated 1 alpha [Source:MGI Symbol;Acc:MGI:101782]	protein_coding
ENSMUSG00000050761	52.4	-1.63	0.285	2.43e-09	2.38e-08	Gp1bb	14724	glycoprotein Ib, beta polypeptide [Source:MGI Symbol;Acc:MGI:107852]	protein_coding
ENSMUSG00000017466	157	-1.89	0.333	2.46e-09	2.41e-08	Timp2	21858	tissue inhibitor of metalloproteinase 2 [Source:MGI Symbol;Acc:MGI:98753]	protein_coding
ENSMUSG00000028988	1650	-1.27	0.219	2.51e-09	2.45e-08	Ctnnbip1	67087	catenin beta interacting protein 1 [Source:MGI Symbol;Acc:MGI:1915756]	protein_coding
ENSMUSG00000013155	318	-1.16	0.198	2.51e-09	2.45e-08	Enkd1	102124	enkurin domain containing 1 [Source:MGI Symbol;Acc:MGI:2142593]	protein_coding
ENSMUSG00000095315	104	-2.26	0.403	2.53e-09	2.47e-08	Gm10130	102633750	predicted gene 10130 [Source:MGI Symbol;Acc:MGI:3642547]	protein_coding
ENSMUSG00000058706	1110	-2.61	0.472	2.53e-09	2.47e-08	0610030E20Rik	68364	RIKEN cDNA 0610030E20 gene [Source:MGI Symbol;Acc:MGI:1915614]	protein_coding
ENSMUSG00000028517	38.1	-2.59	0.47	2.55e-09	2.49e-08	Plpp3	67916	phospholipid phosphatase 3 [Source:MGI Symbol;Acc:MGI:1915166]	protein_coding
ENSMUSG00000038503	3050	-2.4	0.437	2.57e-09	2.5e-08	Mesd	67943	mesoderm development LRP chaperone [Source:MGI Symbol;Acc:MGI:1891421]	protein_coding
ENSMUSG00000071644	6480	-1.44	0.252	2.57e-09	2.51e-08	Eef1g	67160	eukaryotic translation elongation factor 1 gamma [Source:MGI Symbol;Acc:MGI:1914410]	protein_coding
ENSMUSG00000054405	3570	-2.48	0.446	2.58e-09	2.51e-08	Dnajc8	68598	DnaJ heat shock protein family (Hsp40) member C8 [Source:MGI Symbol;Acc:MGI:1915848]	protein_coding
ENSMUSG00000038084	322	1.24	0.213	2.58e-09	2.51e-08	Opa1	74143	OPA1, mitochondrial dynamin like GTPase [Source:MGI Symbol;Acc:MGI:1921393]	protein_coding
ENSMUSG00000025736	1150	-1.16	0.199	2.64e-09	2.56e-08	Jmjd8	72106	jumonji domain containing 8 [Source:MGI Symbol;Acc:MGI:1919356]	protein_coding
ENSMUSG00000022217	128	-1.22	0.21	2.66e-09	2.58e-08	Emc9	85308	ER membrane protein complex subunit 9 [Source:MGI Symbol;Acc:MGI:1934682]	protein_coding
ENSMUSG00000035726	5100	-3.14	0.57	2.67e-09	2.59e-08	Supt16	114741	SPT16, facilitates chromatin remodeling subunit [Source:MGI Symbol;Acc:MGI:1890948]	protein_coding
ENSMUSG00000042121	523	-1.25	0.22	2.69e-09	2.61e-08	Ssh1	231637	slingshot protein phosphatase 1 [Source:MGI Symbol;Acc:MGI:2686240]	protein_coding
ENSMUSG00000003882	13.2	-5.18	0.967	2.71e-09	2.63e-08	Il7r	16197	interleukin 7 receptor [Source:MGI Symbol;Acc:MGI:96562]	protein_coding
ENSMUSG00000029267	1600	-2.22	0.395	2.71e-09	2.63e-08	Mtf2	17765	metal response element binding transcription factor 2 [Source:MGI Symbol;Acc:MGI:105050]	protein_coding
ENSMUSG00000029814	15.6	-4.07	0.754	2.74e-09	2.65e-08	Igf2bp3	140488	insulin-like growth factor 2 mRNA binding protein 3 [Source:MGI Symbol;Acc:MGI:1890359]	protein_coding
ENSMUSG00000005299	4580	-2.77	0.518	2.76e-09	2.68e-08	Letm1	56384	leucine zipper-EF-hand containing transmembrane protein 1 [Source:MGI Symbol;Acc:MGI:1932557]	protein_coding
ENSMUSG00000040276	975	-1.6	0.28	2.8e-09	2.71e-08	Pacsin1	23969	protein kinase C and casein kinase substrate in neurons 1 [Source:MGI Symbol;Acc:MGI:1345181]	protein_coding
ENSMUSG00000014786	139	-1.34	0.233	2.8e-09	2.71e-08	Slc9a5	277973	solute carrier family 9 (sodium/hydrogen exchanger), member 5 [Source:MGI Symbol;Acc:MGI:2685542]	protein_coding
ENSMUSG00000033739	279	-2.2	0.395	2.81e-09	2.72e-08	Fkbpl	56299	FK506 binding protein-like [Source:MGI Symbol;Acc:MGI:1932127]	protein_coding
ENSMUSG00000026393	2930	-2.82	0.516	2.83e-09	2.73e-08	Nek7	59125	NIMA (never in mitosis gene a)-related expressed kinase 7 [Source:MGI Symbol;Acc:MGI:1890645]	protein_coding
ENSMUSG00000001247	7120	-2.82	0.526	2.85e-09	2.75e-08	Lsr	54135	lipolysis stimulated lipoprotein receptor [Source:MGI Symbol;Acc:MGI:1927471]	protein_coding
ENSMUSG00000031731	853	1.14	0.196	2.91e-09	2.81e-08	Ap1g1	11765	adaptor protein complex AP-1, gamma 1 subunit [Source:MGI Symbol;Acc:MGI:101919]	protein_coding
ENSMUSG00000001674	1170	-2.22	0.402	2.92e-09	2.82e-08	Ddx18	66942	DEAD (Asp-Glu-Ala-Asp) box polypeptide 18 [Source:MGI Symbol;Acc:MGI:1914192]	protein_coding
ENSMUSG00000049571	101	-3.42	0.625	2.94e-09	2.83e-08	Cfap46	212124	cilia and flagella associated protein 46 [Source:MGI Symbol;Acc:MGI:2444387]	protein_coding
ENSMUSG00000068206	478	-2.04	0.361	2.95e-09	2.84e-08	Pick1	18693	protein interacting with C kinase 1 [Source:MGI Symbol;Acc:MGI:894645]	protein_coding
ENSMUSG00000092541	440	-2.85	0.521	2.96e-09	2.85e-08	Gm20537		predicted gene 20537 [Source:MGI Symbol;Acc:MGI:5142002]	protein_coding
ENSMUSG00000042797	327	-1.36	0.237	2.98e-09	2.87e-08	Aqp11	66333	aquaporin 11 [Source:MGI Symbol;Acc:MGI:1913583]	protein_coding
ENSMUSG00000033152	20.4	-2.42	0.437	2.98e-09	2.87e-08	Podxl2	319655	podocalyxin-like 2 [Source:MGI Symbol;Acc:MGI:2442488]	protein_coding
ENSMUSG00000021706	766	-2.74	0.496	2.99e-09	2.87e-08	Zfyve16	218441	zinc finger, FYVE domain containing 16 [Source:MGI Symbol;Acc:MGI:2145181]	protein_coding
ENSMUSG00000042558	335	-1.12	0.193	3.02e-09	2.9e-08	Adprhl2	100206	ADP-ribosylhydrolase like 2 [Source:MGI Symbol;Acc:MGI:2140364]	protein_coding
ENSMUSG00000019952	2040	-2.82	0.527	3.04e-09	2.92e-08	Poc1b	382406	POC1 centriolar protein B [Source:MGI Symbol;Acc:MGI:1918511]	protein_coding
ENSMUSG00000036192	53.2	-3.01	0.557	3.09e-09	2.96e-08	Rorb	225998	RAR-related orphan receptor beta [Source:MGI Symbol;Acc:MGI:1343464]	protein_coding
ENSMUSG00000035215	419	-2.25	0.41	3.09e-09	2.96e-08	Lsm7	66094	LSM7 homolog, U6 small nuclear RNA and mRNA degradation associated [Source:MGI Symbol;Acc:MGI:1913344]	protein_coding
ENSMUSG00000090247	163	-0.947	0.162	3.1e-09	2.97e-08	Bloc1s1	14533	biogenesis of lysosomal organelles complex-1, subunit 1 [Source:MGI Symbol;Acc:MGI:1195276]	protein_coding
ENSMUSG00000048617	44.9	-2.5	0.46	3.11e-09	2.97e-08	Rtbdn	234542	retbindin [Source:MGI Symbol;Acc:MGI:2443686]	protein_coding
ENSMUSG00000031578	3310	-2.6	0.471	3.14e-09	3e-08	Mak16	67920	MAK16 homolog [Source:MGI Symbol;Acc:MGI:1915170]	protein_coding
ENSMUSG00000014164	69.3	-2.29	0.418	3.16e-09	3.02e-08	Klhl3	100503085	kelch-like 3 [Source:MGI Symbol;Acc:MGI:2445185]	protein_coding
ENSMUSG00000000340	488	-1.92	0.342	3.21e-09	3.06e-08	Dbt	13171	dihydrolipoamide branched chain transacylase E2 [Source:MGI Symbol;Acc:MGI:105386]	protein_coding
ENSMUSG00000060206	2770	-2.54	0.462	3.24e-09	3.09e-08	Zfp462	242466	zinc finger protein 462 [Source:MGI Symbol;Acc:MGI:107690]	protein_coding
ENSMUSG00000043388	1130	-2.22	0.395	3.24e-09	3.09e-08	Tmem130	243339	transmembrane protein 130 [Source:MGI Symbol;Acc:MGI:3607706]	protein_coding
ENSMUSG00000038736	324	1.19	0.206	3.27e-09	3.12e-08	Nudcd1	67429	NudC domain containing 1 [Source:MGI Symbol;Acc:MGI:1914679]	protein_coding
ENSMUSG00000078935	34.2	-4.72	0.888	3.28e-09	3.12e-08	1700025C18Rik		RIKEN cDNA 1700025C18 gene [Source:MGI Symbol;Acc:MGI:1919461]	protein_coding
ENSMUSG00000055421	78.7	-3.22	0.587	3.29e-09	3.13e-08	Pcdh9	211712	protocadherin 9 [Source:MGI Symbol;Acc:MGI:1306801]	protein_coding
ENSMUSG00000037470	4200	0.773	0.131	3.29e-09	3.13e-08	Uggt1	320011	UDP-glucose glycoprotein glucosyltransferase 1 [Source:MGI Symbol;Acc:MGI:2443162]	protein_coding
ENSMUSG00000028358	28.9	-2.64	0.496	3.3e-09	3.14e-08	Zfp618	72701	zinc finger protein 618 [Source:MGI Symbol;Acc:MGI:1919950]	protein_coding
ENSMUSG00000049553	1590	-2.74	0.495	3.4e-09	3.23e-08	Polr1a	20019	polymerase (RNA) I polypeptide A [Source:MGI Symbol;Acc:MGI:1096397]	protein_coding
ENSMUSG00000020878	43.5	-1.63	0.286	3.4e-09	3.24e-08	Lrrc46	69297	leucine rich repeat containing 46 [Source:MGI Symbol;Acc:MGI:1916547]	protein_coding
ENSMUSG00000022403	8420	-2.62	0.473	3.5e-09	3.32e-08	St13	70356	suppression of tumorigenicity 13 [Source:MGI Symbol;Acc:MGI:1917606]	protein_coding
ENSMUSG00000025499	1240	-1.32	0.23	3.52e-09	3.34e-08	Hras	15461	Harvey rat sarcoma virus oncogene [Source:MGI Symbol;Acc:MGI:96224]	protein_coding
ENSMUSG00000032251	968	-2.27	0.415	3.52e-09	3.34e-08	Irak1bp1	65099	interleukin-1 receptor-associated kinase 1 binding protein 1 [Source:MGI Symbol;Acc:MGI:1929475]	protein_coding
ENSMUSG00000060244	95.9	-1.73	0.307	3.53e-09	3.35e-08	Alyref2	56009	Aly/REF export factor 2 [Source:MGI Symbol;Acc:MGI:1913144]	protein_coding
ENSMUSG00000029291	3430	-1.93	0.348	3.55e-09	3.37e-08	Rufy3	52822	RUN and FYVE domain containing 3 [Source:MGI Symbol;Acc:MGI:106484]	protein_coding
ENSMUSG00000001076	8.47	-3.13	0.591	3.56e-09	3.37e-08	C1ql4	239659	complement component 1, q subcomponent-like 4 [Source:MGI Symbol;Acc:MGI:3579909]	protein_coding
ENSMUSG00000066150	1060	1.18	0.204	3.57e-09	3.38e-08	Slc31a1	20529	solute carrier family 31, member 1 [Source:MGI Symbol;Acc:MGI:1333843]	protein_coding
ENSMUSG00000074818	15.3	-3.04	0.566	3.58e-09	3.38e-08	Pdzd7	100503041	PDZ domain containing 7 [Source:MGI Symbol;Acc:MGI:3608325]	protein_coding
ENSMUSG00000032398	133	-1.17	0.203	3.58e-09	3.38e-08	Snapc5	330959	small nuclear RNA activating complex, polypeptide 5 [Source:MGI Symbol;Acc:MGI:1914282]	protein_coding
ENSMUSG00000005698	6620	-2.96	0.542	3.58e-09	3.38e-08	Ctcf	13018	CCCTC-binding factor [Source:MGI Symbol;Acc:MGI:109447]	protein_coding
ENSMUSG00000054034	345	-3.21	0.592	3.6e-09	3.4e-08	Tceal5	331532	transcription elongation factor A (SII)-like 5 [Source:MGI Symbol;Acc:MGI:3036236]	protein_coding
ENSMUSG00000024127	656	2.02	0.362	3.61e-09	3.41e-08	Prepl	213760	prolyl endopeptidase-like [Source:MGI Symbol;Acc:MGI:2441932]	protein_coding
ENSMUSG00000030096	11000	-2.36	0.427	3.62e-09	3.41e-08	Slc6a6	21366	solute carrier family 6 (neurotransmitter transporter, taurine), member 6 [Source:MGI Symbol;Acc:MGI:98488]	protein_coding
ENSMUSG00000036686	662	-1.58	0.277	3.69e-09	3.47e-08	Cc2d1a	212139	coiled-coil and C2 domain containing 1A [Source:MGI Symbol;Acc:MGI:2384831]	protein_coding
ENSMUSG00000028626	420	-2.54	0.458	3.7e-09	3.49e-08	Col9a2	12840	collagen, type IX, alpha 2 [Source:MGI Symbol;Acc:MGI:88466]	protein_coding
ENSMUSG00000030002	901	1.25	0.22	3.71e-09	3.49e-08	Dusp11	72102	dual specificity phosphatase 11 (RNA/RNP complex 1-interacting) [Source:MGI Symbol;Acc:MGI:1919352]	protein_coding
ENSMUSG00000000976	1660	-2.93	0.543	3.81e-09	3.58e-08	Heatr6	217026	HEAT repeat containing 6 [Source:MGI Symbol;Acc:MGI:1919790]	protein_coding
ENSMUSG00000026674	21.2	-2.26	0.413	3.84e-09	3.61e-08	Ddr2	18214	discoidin domain receptor family, member 2 [Source:MGI Symbol;Acc:MGI:1345277]	protein_coding
ENSMUSG00000038677	82.5	-3.11	0.569	3.84e-09	3.61e-08	Scube3	268935	signal peptide, CUB domain, EGF-like 3 [Source:MGI Symbol;Acc:MGI:3045253]	protein_coding
ENSMUSG00000038806	1170	-2.54	0.461	3.88e-09	3.64e-08	Sde2	208768	SDE2 telomere maintenance homolog (S. pombe) [Source:MGI Symbol;Acc:MGI:2384788]	protein_coding
ENSMUSG00000078161	886	-3.36	0.627	3.89e-09	3.65e-08	Erich3	209601	glutamate rich 3 [Source:MGI Symbol;Acc:MGI:1919095]	protein_coding
ENSMUSG00000060038	342	-1.05	0.182	3.89e-09	3.65e-08	Dhps	330817	deoxyhypusine synthase [Source:MGI Symbol;Acc:MGI:2683592]	protein_coding
ENSMUSG00000034664	26.9	-2.11	0.383	3.9e-09	3.65e-08	Itga2b	16399	integrin alpha 2b [Source:MGI Symbol;Acc:MGI:96601]	protein_coding
ENSMUSG00000036160	1900	-3.21	0.593	3.91e-09	3.66e-08	Surf6	20935	surfeit gene 6 [Source:MGI Symbol;Acc:MGI:98447]	protein_coding
ENSMUSG00000042650	1550	0.979	0.168	3.94e-09	3.68e-08	Alkbh5	268420	alkB homolog 5, RNA demethylase [Source:MGI Symbol;Acc:MGI:2144489]	protein_coding
ENSMUSG00000021413	5990	-2.96	0.552	3.95e-09	3.69e-08	Prpf4b	19134	pre-mRNA processing factor 4B [Source:MGI Symbol;Acc:MGI:109584]	protein_coding
ENSMUSG00000068231	14.1	-5.76	1.08	3.98e-09	3.72e-08	Vmn1r43	113847	vomeronasal 1 receptor 43 [Source:MGI Symbol;Acc:MGI:2148510]	protein_coding
ENSMUSG00000068748	949	1.66	0.292	4.01e-09	3.74e-08	Ptprz1	19283	protein tyrosine phosphatase, receptor type Z, polypeptide 1 [Source:MGI Symbol;Acc:MGI:97816]	protein_coding
ENSMUSG00000021039	2880	-3.19	0.593	4.01e-09	3.74e-08	Snw1	66354	SNW domain containing 1 [Source:MGI Symbol;Acc:MGI:1913604]	protein_coding
ENSMUSG00000028850	180	-1.68	0.299	4.01e-09	3.74e-08	Gpatch3	242691	G patch domain containing 3 [Source:MGI Symbol;Acc:MGI:2442492]	protein_coding
ENSMUSG00000026305	1110	-3.25	0.604	4.02e-09	3.75e-08	Lrrfip1	16978	leucine rich repeat (in FLII) interacting protein 1 [Source:MGI Symbol;Acc:MGI:1342770]	protein_coding
ENSMUSG00000035246	432	-2.44	0.442	4.06e-09	3.78e-08	Pcyt1b	236899	phosphate cytidylyltransferase 1, choline, beta isoform [Source:MGI Symbol;Acc:MGI:2147987]	protein_coding
ENSMUSG00000027236	2330	-2.91	0.538	4.09e-09	3.81e-08	Eif3j1	78655	eukaryotic translation initiation factor 3, subunit J1 [Source:MGI Symbol;Acc:MGI:1925905]	protein_coding
ENSMUSG00000029442	14.9	-4.44	0.837	4.1e-09	3.82e-08	Wdr66	269701	WD repeat domain 66 [Source:MGI Symbol;Acc:MGI:1918495]	protein_coding
ENSMUSG00000028641	256	1.94	0.343	4.11e-09	3.82e-08	P3h1	56401	prolyl 3-hydroxylase 1 [Source:MGI Symbol;Acc:MGI:1888921]	protein_coding
ENSMUSG00000034675	83.2	-1.94	0.351	4.11e-09	3.82e-08	Dbn1	56320	drebrin 1 [Source:MGI Symbol;Acc:MGI:1931838]	protein_coding
ENSMUSG00000019893	16.2	2.62	0.478	4.15e-09	3.85e-08	Ros1	19886	Ros1 proto-oncogene [Source:MGI Symbol;Acc:MGI:97999]	protein_coding
ENSMUSG00000019837	861	-2.08	0.372	4.17e-09	3.87e-08	Gtf3c6	67371	general transcription factor IIIC, polypeptide 6, alpha [Source:MGI Symbol;Acc:MGI:1914621]	protein_coding
ENSMUSG00000040936	175	-1.17	0.203	4.18e-09	3.88e-08	Ulk4	209012	unc-51-like kinase 4 [Source:MGI Symbol;Acc:MGI:1921622]	protein_coding
ENSMUSG00000067215	505	-2.65	0.488	4.2e-09	3.89e-08	Usp51	635253	ubiquitin specific protease 51 [Source:MGI Symbol;Acc:MGI:3588217]	protein_coding
ENSMUSG00000038524	90.3	-1.34	0.237	4.23e-09	3.92e-08	Fchsd1	319262	FCH and double SH3 domains 1 [Source:MGI Symbol;Acc:MGI:2441771]	protein_coding
ENSMUSG00000044707	59.6	-1.95	0.351	4.23e-09	3.92e-08	Ccnjl	380694	cyclin J-like [Source:MGI Symbol;Acc:MGI:2685723]	protein_coding
ENSMUSG00000010362	106	-2.51	0.456	4.29e-09	3.97e-08	Rdm1	66599	RAD52 motif 1 [Source:MGI Symbol;Acc:MGI:1913849]	protein_coding
ENSMUSG00000039220	4240	-3.1	0.603	4.3e-09	3.97e-08	Ppp1r10	52040	protein phosphatase 1, regulatory subunit 10 [Source:MGI Symbol;Acc:MGI:1289273]	protein_coding
ENSMUSG00000028032	952	1.47	0.264	4.3e-09	3.98e-08	Papss1	23971	3'-phosphoadenosine 5'-phosphosulfate synthase 1 [Source:MGI Symbol;Acc:MGI:1330587]	protein_coding
ENSMUSG00000025979	3320	-1.84	0.332	4.3e-09	3.98e-08	Mob4	19070	MOB family member 4, phocein [Source:MGI Symbol;Acc:MGI:104899]	protein_coding
ENSMUSG00000062761	1340	-2.5	0.46	4.31e-09	3.98e-08	Zfp512	269639	zinc finger protein 512 [Source:MGI Symbol;Acc:MGI:1917345]	protein_coding
ENSMUSG00000036202	5310	-3.14	0.579	4.41e-09	4.07e-08	Rif1	51869	replication timing regulatory factor 1 [Source:MGI Symbol;Acc:MGI:1098622]	protein_coding
ENSMUSG00000007837	614	-1.33	0.234	4.45e-09	4.1e-08	Prrg2	65116	proline-rich Gla (G-carboxyglutamic acid) polypeptide 2 [Source:MGI Symbol;Acc:MGI:1929596]	protein_coding
ENSMUSG00000040557	149	-1.9	0.338	4.49e-09	4.13e-08	Mettl27	79565	methyltransferase like 27 [Source:MGI Symbol;Acc:MGI:1933146]	protein_coding
ENSMUSG00000040891	217	-1.3	0.23	4.49e-09	4.13e-08	Foxa3	15377	forkhead box A3 [Source:MGI Symbol;Acc:MGI:1347477]	protein_coding
ENSMUSG00000036893	810	-1.74	0.313	4.52e-09	4.16e-08	Ehmt1	77683	euchromatic histone methyltransferase 1 [Source:MGI Symbol;Acc:MGI:1924933]	protein_coding
ENSMUSG00000029712	305	-1.08	0.188	4.55e-09	4.18e-08	Actl6b	83766	actin-like 6B [Source:MGI Symbol;Acc:MGI:1933548]	protein_coding
ENSMUSG00000042514	32.6	-2.89	0.536	4.55e-09	4.18e-08	Klhl14	225266	kelch-like 14 [Source:MGI Symbol;Acc:MGI:1921249]	protein_coding
ENSMUSG00000022456	741	-1.18	0.205	4.56e-09	4.19e-08	Septin3	24050	septin 3 [Source:MGI Symbol;Acc:MGI:1345148]	protein_coding
ENSMUSG00000040987	16	-2.97	0.559	4.57e-09	4.2e-08	Mill2	243864	MHC I like leukocyte 2 [Source:MGI Symbol;Acc:MGI:2179989]	protein_coding
ENSMUSG00000039763	92.8	-2.54	0.465	4.63e-09	4.25e-08	Dnajc28	246738	DnaJ heat shock protein family (Hsp40) member C28 [Source:MGI Symbol;Acc:MGI:2181053]	protein_coding
ENSMUSG00000057191	12.2	-4.11	0.773	4.67e-09	4.29e-08	AB124611	382062	cDNA sequence AB124611 [Source:MGI Symbol;Acc:MGI:3043001]	protein_coding
ENSMUSG00000063897	288	-1.28	0.226	4.69e-09	4.3e-08	CAAA01118383.1	236082	dehydrogenase/reductase (SDR family) X chromosome [Source:NCBI gene;Acc:236082]	protein_coding
ENSMUSG00000011114	9360	-3.32	0.628	4.7e-09	4.31e-08	Tbrg1	21376	transforming growth factor beta regulated gene 1 [Source:MGI Symbol;Acc:MGI:1100877]	protein_coding
ENSMUSG00000024501	75.5	-2.93	0.539	4.77e-09	4.37e-08	Dpysl3	22240	dihydropyrimidinase-like 3 [Source:MGI Symbol;Acc:MGI:1349762]	protein_coding
ENSMUSG00000071659	9820	-2.89	0.529	4.78e-09	4.37e-08	Hnrnpul2	68693	heterogeneous nuclear ribonucleoprotein U-like 2 [Source:MGI Symbol;Acc:MGI:1915943]	protein_coding
ENSMUSG00000020883	536	-2.18	0.396	4.78e-09	4.37e-08	Fbxl20	72194	F-box and leucine-rich repeat protein 20 [Source:MGI Symbol;Acc:MGI:1919444]	protein_coding
ENSMUSG00000022972	612	-1.8	0.322	4.8e-09	4.39e-08	Cfap298	68001	cilia and flagella associate protien 298 [Source:MGI Symbol;Acc:MGI:1915251]	protein_coding
ENSMUSG00000029378	25.8	-4.15	0.853	4.81e-09	4.4e-08	Areg	11839	amphiregulin [Source:MGI Symbol;Acc:MGI:88068]	protein_coding
ENSMUSG00000039164	381	-2.76	0.507	4.88e-09	4.45e-08	Naif1	71254	nuclear apoptosis inducing factor 1 [Source:MGI Symbol;Acc:MGI:1918504]	protein_coding
ENSMUSG00000037437	354	-1.93	0.348	4.91e-09	4.48e-08	Adam32	353188	a disintegrin and metallopeptidase domain 32 [Source:MGI Symbol;Acc:MGI:2653822]	protein_coding
ENSMUSG00000036459	16	-4.54	0.936	4.96e-09	4.52e-08	Wtip	101543	WT1-interacting protein [Source:MGI Symbol;Acc:MGI:2141920]	protein_coding
ENSMUSG00000050428	229	-1.02	0.177	4.97e-09	4.53e-08	Fbxo46	243867	F-box protein 46 [Source:MGI Symbol;Acc:MGI:2444918]	protein_coding
ENSMUSG00000026482	524	0.968	0.168	5e-09	4.55e-08	Rgl1	19731	ral guanine nucleotide dissociation stimulator,-like 1 [Source:MGI Symbol;Acc:MGI:107484]	protein_coding
ENSMUSG00000058558	4380	-1.25	0.22	5.03e-09	4.58e-08	Rpl5	100503670	ribosomal protein L5 [Source:MGI Symbol;Acc:MGI:102854]	protein_coding
ENSMUSG00000039031	314	1.77	0.313	5.03e-09	4.58e-08	Arhgap18	73910	Rho GTPase activating protein 18 [Source:MGI Symbol;Acc:MGI:1921160]	protein_coding
ENSMUSG00000039789	266	1.12	0.197	5.07e-09	4.6e-08	Zfp597	71063	zinc finger protein 597 [Source:MGI Symbol;Acc:MGI:1918313]	protein_coding
ENSMUSG00000063021	26.1	-3.48	0.676	5.18e-09	4.71e-08	H2ac15	319169	H2A clustered histone 15 [Source:MGI Symbol;Acc:MGI:2448297]	protein_coding
ENSMUSG00000025176	41.3	-2.77	0.512	5.2e-09	4.72e-08	Hoga1	67432	4-hydroxy-2-oxoglutarate aldolase 1 [Source:MGI Symbol;Acc:MGI:1914682]	protein_coding
ENSMUSG00000026468	17.1	-5.54	1.04	5.27e-09	4.78e-08	Lhx4	16872	LIM homeobox protein 4 [Source:MGI Symbol;Acc:MGI:101776]	protein_coding
ENSMUSG00000016018	3060	-2.49	0.458	5.35e-09	4.85e-08	Mtrex	72198	Mtr4 exosome RNA helicase [Source:MGI Symbol;Acc:MGI:1919448]	protein_coding
ENSMUSG00000021759	46.3	3.09	0.586	5.37e-09	4.87e-08	Plpp1	19012	phospholipid phosphatase 1 [Source:MGI Symbol;Acc:MGI:108412]	protein_coding
ENSMUSG00000061207	237	-1.22	0.215	5.4e-09	4.89e-08	Stk19	54402	serine/threonine kinase 19 [Source:MGI Symbol;Acc:MGI:1860085]	protein_coding
ENSMUSG00000025821	435	-0.727	0.127	5.48e-09	4.96e-08	Zfp282	101095	zinc finger protein 282 [Source:MGI Symbol;Acc:MGI:2141413]	protein_coding
ENSMUSG00000049232	405	-2.02	0.368	5.55e-09	5.02e-08	Tigd2	68140	tigger transposable element derived 2 [Source:MGI Symbol;Acc:MGI:1915390]	protein_coding
ENSMUSG00000068860	5.58	-7.04	1.62	5.56e-09	5.03e-08	Gm128	229588	predicted gene 128 [Source:MGI Symbol;Acc:MGI:2684974]	protein_coding
ENSMUSG00000046138	2490	-2.19	0.413	5.58e-09	5.04e-08	9930021J03Rik	240613	RIKEN cDNA 9930021J03 gene [Source:MGI Symbol;Acc:MGI:2444398]	protein_coding
ENSMUSG00000055762	2200	-1.26	0.222	5.59e-09	5.05e-08	Eef1d	66656	eukaryotic translation elongation factor 1 delta (guanine nucleotide exchange protein) [Source:MGI Symbol;Acc:MGI:1913906]	protein_coding
ENSMUSG00000020629	2940	-1.27	0.226	5.63e-09	5.08e-08	Adi1	104923	acireductone dioxygenase 1 [Source:MGI Symbol;Acc:MGI:2144929]	protein_coding
ENSMUSG00000035203	3650	-0.921	0.16	5.64e-09	5.09e-08	Epn1	13854	epsin 1 [Source:MGI Symbol;Acc:MGI:1333763]	protein_coding
ENSMUSG00000039697	2270	-2.95	0.555	5.74e-09	5.17e-08	Ncoa7	211329	nuclear receptor coactivator 7 [Source:MGI Symbol;Acc:MGI:2444847]	protein_coding
ENSMUSG00000015452	14.1	-3.33	0.632	5.78e-09	5.2e-08	Ager	11596	advanced glycosylation end product-specific receptor [Source:MGI Symbol;Acc:MGI:893592]	protein_coding
ENSMUSG00000045377	9.27	-3.09	0.584	5.81e-09	5.23e-08	Tmem88	67020	transmembrane protein 88 [Source:MGI Symbol;Acc:MGI:1914270]	protein_coding
ENSMUSG00000012126	41.3	-1.95	0.352	5.84e-09	5.26e-08	Ubxn11	67586	UBX domain protein 11 [Source:MGI Symbol;Acc:MGI:1914836]	protein_coding
ENSMUSG00000039438	12	-2.33	0.423	5.88e-09	5.29e-08	Ttc36	192653	tetratricopeptide repeat domain 36 [Source:MGI Symbol;Acc:MGI:2384760]	protein_coding
ENSMUSG00000025733	805	-1.57	0.28	5.95e-09	5.35e-08	Rhot2	214952	ras homolog family member T2 [Source:MGI Symbol;Acc:MGI:2384892]	protein_coding
ENSMUSG00000020627	406	1.26	0.221	5.95e-09	5.35e-08	Klhl29	208439	kelch-like 29 [Source:MGI Symbol;Acc:MGI:2683857]	protein_coding
ENSMUSG00000019710	654	-1.55	0.275	5.98e-09	5.36e-08	Mrpl24	67707	mitochondrial ribosomal protein L24 [Source:MGI Symbol;Acc:MGI:1914957]	protein_coding
ENSMUSG00000041710	13.6	-3.93	0.762	5.99e-09	5.38e-08	Trpc5	22067	transient receptor potential cation channel, subfamily C, member 5 [Source:MGI Symbol;Acc:MGI:109524]	protein_coding
ENSMUSG00000032243	10.6	-3.77	0.73	6.03e-09	5.41e-08	Itga11	319480	integrin alpha 11 [Source:MGI Symbol;Acc:MGI:2442114]	protein_coding
ENSMUSG00000020687	786	1.41	0.251	6.11e-09	5.48e-08	Cdc27	217232	cell division cycle 27 [Source:MGI Symbol;Acc:MGI:102685]	protein_coding
ENSMUSG00000047910	602	-3.14	0.592	6.27e-09	5.61e-08	Pcdhb16	93887	protocadherin beta 16 [Source:MGI Symbol;Acc:MGI:2136752]	protein_coding
ENSMUSG00000019254	751	-0.889	0.154	6.31e-09	5.64e-08	Ppp1r12c	232807	protein phosphatase 1, regulatory subunit 12C [Source:MGI Symbol;Acc:MGI:1924258]	protein_coding
ENSMUSG00000020121	704	-2.79	0.528	6.34e-09	5.67e-08	Srgap1	117600	SLIT-ROBO Rho GTPase activating protein 1 [Source:MGI Symbol;Acc:MGI:2152936]	protein_coding
ENSMUSG00000030336	23	-5.63	1.07	6.36e-09	5.69e-08	Cd27	21940	CD27 antigen [Source:MGI Symbol;Acc:MGI:88326]	protein_coding
ENSMUSG00000037151	656	-1.58	0.285	6.41e-09	5.73e-08	Lrrc20	216011	leucine rich repeat containing 20 [Source:MGI Symbol;Acc:MGI:2387182]	protein_coding
ENSMUSG00000044937	98.3	-1.6	0.29	6.43e-09	5.74e-08	Ttc41	103220	tetratricopeptide repeat domain 41 [Source:MGI Symbol;Acc:MGI:2387653]	protein_coding
ENSMUSG00000029439	1970	-2.6	0.488	6.44e-09	5.74e-08	Sfswap	231769	splicing factor SWAP [Source:MGI Symbol;Acc:MGI:101760]	protein_coding
ENSMUSG00000063632	11.6	-3.73	0.703	6.52e-09	5.82e-08	Sox11	20666	SRY (sex determining region Y)-box 11 [Source:MGI Symbol;Acc:MGI:98359]	protein_coding
ENSMUSG00000035722	1330	-0.915	0.161	6.58e-09	5.87e-08	Abca7	27403	ATP-binding cassette, sub-family A (ABC1), member 7 [Source:MGI Symbol;Acc:MGI:1351646]	protein_coding
ENSMUSG00000073600	742	-2.34	0.428	6.6e-09	5.88e-08	Prob1	381148	proline rich basic protein 1 [Source:MGI Symbol;Acc:MGI:2686460]	protein_coding
ENSMUSG00000017478	3390	-2.84	0.531	6.64e-09	5.9e-08	Zc3h18	76014	zinc finger CCCH-type containing 18 [Source:MGI Symbol;Acc:MGI:1923264]	protein_coding
ENSMUSG00000057522	7530	-2.87	0.531	6.64e-09	5.9e-08	Spop	20747	speckle-type BTB/POZ protein [Source:MGI Symbol;Acc:MGI:1343085]	protein_coding
ENSMUSG00000028373	17.8	-3.79	0.719	6.69e-09	5.95e-08	Astn2	56079	astrotactin 2 [Source:MGI Symbol;Acc:MGI:1889277]	protein_coding
ENSMUSG00000030738	8740	-2.52	0.467	6.77e-09	6.01e-08	Eif3c	56347	eukaryotic translation initiation factor 3, subunit C [Source:MGI Symbol;Acc:MGI:1926966]	protein_coding
ENSMUSG00000031278	550	1.5	0.269	6.78e-09	6.02e-08	Acsl4	50790	acyl-CoA synthetase long-chain family member 4 [Source:MGI Symbol;Acc:MGI:1354713]	protein_coding
ENSMUSG00000028180	4600	-2.4	0.446	6.79e-09	6.02e-08	Zranb2	53861	zinc finger, RAN-binding domain containing 2 [Source:MGI Symbol;Acc:MGI:1858211]	protein_coding
ENSMUSG00000026185	96.5	-3.45	0.669	6.81e-09	6.04e-08	Igfbp5	16011	insulin-like growth factor binding protein 5 [Source:MGI Symbol;Acc:MGI:96440]	protein_coding
ENSMUSG00000030254	261	1.27	0.226	6.84e-09	6.07e-08	Rad18	58186	RAD18 E3 ubiquitin protein ligase [Source:MGI Symbol;Acc:MGI:1890476]	protein_coding
ENSMUSG00000038267	745	1.27	0.224	6.85e-09	6.07e-08	Slc22a23	73102	solute carrier family 22, member 23 [Source:MGI Symbol;Acc:MGI:1920352]	protein_coding
ENSMUSG00000042742	1630	-2.97	0.551	6.91e-09	6.12e-08	Bmt2	101148	base methyltransferase of 25S rRNA 2 [Source:MGI Symbol;Acc:MGI:2141466]	protein_coding
ENSMUSG00000020553	113	-1.53	0.275	6.92e-09	6.13e-08	Pctp	18559	phosphatidylcholine transfer protein [Source:MGI Symbol;Acc:MGI:107375]	protein_coding
ENSMUSG00000024042	155	1.39	0.252	6.94e-09	6.14e-08	Sik1	17691	salt inducible kinase 1 [Source:MGI Symbol;Acc:MGI:104754]	protein_coding
ENSMUSG00000059890	351	1.66	0.296	6.97e-09	6.16e-08	Ube4a	140630	ubiquitination factor E4A [Source:MGI Symbol;Acc:MGI:2154580]	protein_coding
ENSMUSG00000021194	316000	-2.5	0.46	6.98e-09	6.17e-08	Chga	12652	chromogranin A [Source:MGI Symbol;Acc:MGI:88394]	protein_coding
ENSMUSG00000042043	3170	-2.37	0.443	7.03e-09	6.21e-08	Tbca	21371	tubulin cofactor A [Source:MGI Symbol;Acc:MGI:107549]	protein_coding
ENSMUSG00000042647	41.8	-1.67	0.3	7.05e-09	6.22e-08	Acad12	338350	acyl-Coenzyme A dehydrogenase family, member 12 [Source:MGI Symbol;Acc:MGI:2443320]	protein_coding
ENSMUSG00000020023	386	-1.97	0.358	7.13e-09	6.29e-08	Tmcc3	319880	transmembrane and coiled coil domains 3 [Source:MGI Symbol;Acc:MGI:2442900]	protein_coding
ENSMUSG00000055334	296	-2.59	0.482	7.15e-09	6.3e-08	Snupn	66069	snurportin 1 [Source:MGI Symbol;Acc:MGI:1913319]	protein_coding
ENSMUSG00000030659	2800	1.08	0.19	7.2e-09	6.34e-08	Nucb2	53322	nucleobindin 2 [Source:MGI Symbol;Acc:MGI:1858179]	protein_coding
ENSMUSG00000023094	150	-1.82	0.33	7.23e-09	6.36e-08	Msrb2	76467	methionine sulfoxide reductase B2 [Source:MGI Symbol;Acc:MGI:1923717]	protein_coding
ENSMUSG00000034898	220	-2.84	0.528	7.23e-09	6.36e-08	Filip1	70598	filamin A interacting protein 1 [Source:MGI Symbol;Acc:MGI:1917848]	protein_coding
ENSMUSG00000018168	142	-2.29	0.422	7.24e-09	6.37e-08	Ikzf3	22780	IKAROS family zinc finger 3 [Source:MGI Symbol;Acc:MGI:1342542]	protein_coding
ENSMUSG00000046185	931	-3.06	0.579	7.28e-09	6.4e-08	Zfp84	74352	zinc finger protein 84 [Source:MGI Symbol;Acc:MGI:107780]	protein_coding
ENSMUSG00000021461	90.3	-0.955	0.169	7.33e-09	6.44e-08	Fancc	14088	Fanconi anemia, complementation group C [Source:MGI Symbol;Acc:MGI:95480]	protein_coding
ENSMUSG00000061689	278	-1.51	0.271	7.33e-09	6.44e-08	Dlgap4	228836	DLG associated protein 4 [Source:MGI Symbol;Acc:MGI:2138865]	protein_coding
ENSMUSG00000024914	3210	-2.34	0.436	7.39e-09	6.49e-08	Drap1	66556	Dr1 associated protein 1 (negative cofactor 2 alpha) [Source:MGI Symbol;Acc:MGI:1913806]	protein_coding
ENSMUSG00000015966	31.3	-5.65	1.13	7.45e-09	6.53e-08	Il17rb	50905	interleukin 17 receptor B [Source:MGI Symbol;Acc:MGI:1355292]	protein_coding
ENSMUSG00000063511	3590	-1.45	0.259	7.49e-09	6.57e-08	Snrnp70	20637	small nuclear ribonucleoprotein 70 (U1) [Source:MGI Symbol;Acc:MGI:98341]	protein_coding
ENSMUSG00000067995	1070	-1.54	0.277	7.54e-09	6.61e-08	Gtf2f2	68705	general transcription factor IIF, polypeptide 2 [Source:MGI Symbol;Acc:MGI:1915955]	protein_coding
ENSMUSG00000053841	1840	1.04	0.184	7.58e-09	6.64e-08	Txlna	109658	taxilin alpha [Source:MGI Symbol;Acc:MGI:105968]	protein_coding
ENSMUSG00000070425	30.3	-2.92	0.556	7.68e-09	6.72e-08	Xntrpc	102443351	Xndc1-transient receptor potential cation channel, subfamily C, member 2 readthrough [Source:MGI Symbol;Acc:MGI:5546370]	protein_coding
ENSMUSG00000029505	2370	-2.24	0.413	7.76e-09	6.78e-08	Ep400	75560	E1A binding protein p400 [Source:MGI Symbol;Acc:MGI:1276124]	protein_coding
ENSMUSG00000058756	441	-1.85	0.34	7.78e-09	6.8e-08	Thra	21833	thyroid hormone receptor alpha [Source:MGI Symbol;Acc:MGI:98742]	protein_coding
ENSMUSG00000006412	1470	-1.47	0.264	7.84e-09	6.85e-08	Pfdn2	18637	prefoldin 2 [Source:MGI Symbol;Acc:MGI:1276111]	protein_coding
ENSMUSG00000039210	1310	-2.57	0.481	7.87e-09	6.87e-08	Gpatch2	67769	G patch domain containing 2 [Source:MGI Symbol;Acc:MGI:1915019]	protein_coding
ENSMUSG00000031831	7.17	-4.03	0.768	7.93e-09	6.92e-08	Dnaaf1	68270	dynein, axonemal assembly factor 1 [Source:MGI Symbol;Acc:MGI:1915520]	protein_coding
ENSMUSG00000008200	3480	-2.83	0.53	7.94e-09	6.93e-08	Fnbp4	55935	formin binding protein 4 [Source:MGI Symbol;Acc:MGI:1860513]	protein_coding
ENSMUSG00000042116	141	-2.24	0.416	7.96e-09	6.94e-08	Vwa1	246228	von Willebrand factor A domain containing 1 [Source:MGI Symbol;Acc:MGI:2179729]	protein_coding
ENSMUSG00000063972	441	-2.27	0.421	8.06e-09	7.02e-08	Nr6a1	14536	nuclear receptor subfamily 6, group A, member 1 [Source:MGI Symbol;Acc:MGI:1352459]	protein_coding
ENSMUSG00000110170	11.9	-5.58	1.06	8.08e-09	7.03e-08	St6galnac2		ST6 (alpha-N-acetyl-neuraminyl-2,3-beta-galactosyl-1,3)-N-acetylgalactosaminide alpha-2,6-sialyltransferase 2 [Source:MGI Symbol;Acc:MGI:107553]	protein_coding
ENSMUSG00000028621	238	-1.06	0.187	8.15e-09	7.09e-08	Cyb5rl	230582	cytochrome b5 reductase-like [Source:MGI Symbol;Acc:MGI:1919657]	protein_coding
ENSMUSG00000024749	13.5	-5.52	1.12	8.22e-09	7.15e-08	Tmc1	13409	transmembrane channel-like gene family 1 [Source:MGI Symbol;Acc:MGI:2151016]	protein_coding
ENSMUSG00000044176	14.8	-2.57	0.488	8.23e-09	7.15e-08	Spink10	328971	serine peptidase inhibitor, Kazal type 10 [Source:MGI Symbol;Acc:MGI:3584533]	protein_coding
ENSMUSG00000021680	25	-1.69	0.303	8.3e-09	7.21e-08	Crhbp	12919	corticotropin releasing hormone binding protein [Source:MGI Symbol;Acc:MGI:88497]	protein_coding
ENSMUSG00000037363	101	-1.28	0.23	8.31e-09	7.21e-08	Letm2	270035	leucine zipper-EF-hand containing transmembrane protein 2 [Source:MGI Symbol;Acc:MGI:2444979]	protein_coding
ENSMUSG00000030413	9.44	-7.89	1.77	8.43e-09	7.31e-08	Pglyrp1	21946	peptidoglycan recognition protein 1 [Source:MGI Symbol;Acc:MGI:1345092]	protein_coding
ENSMUSG00000035395	48.8	-2.97	0.567	8.5e-09	7.37e-08	Dcaf8l	18630	DDB1 and CUL4 associated factor 8 like [Source:MGI Symbol;Acc:MGI:101758]	protein_coding
ENSMUSG00000025437	852	1.28	0.228	8.53e-09	7.39e-08	Usp33	170822	ubiquitin specific peptidase 33 [Source:MGI Symbol;Acc:MGI:2159711]	protein_coding
ENSMUSG00000052414	10.4	-4.24	0.815	8.67e-09	7.51e-08	Gm28047		predicted gene, 28047 [Source:MGI Symbol;Acc:MGI:5547783]	protein_coding
ENSMUSG00000027566	5940	-2.29	0.432	8.76e-09	7.58e-08	Psma7	26444	proteasome subunit alpha 7 [Source:MGI Symbol;Acc:MGI:1347070]	protein_coding
ENSMUSG00000031789	73.4	-3.27	0.625	8.76e-09	7.58e-08	Cngb1	333329	cyclic nucleotide gated channel beta 1 [Source:MGI Symbol;Acc:MGI:2664102]	protein_coding
ENSMUSG00000031715	6250	-2.9	0.543	8.79e-09	7.6e-08	Smarca5	93762	SWI/SNF related, matrix associated, actin dependent regulator of chromatin, subfamily a, member 5 [Source:MGI Symbol;Acc:MGI:1935129]	protein_coding
ENSMUSG00000028693	3400	-2.09	0.387	8.79e-09	7.6e-08	Nasp	50927	nuclear autoantigenic sperm protein (histone-binding) [Source:MGI Symbol;Acc:MGI:1355328]	protein_coding
ENSMUSG00000049421	685	1.71	0.307	8.82e-09	7.62e-08	Zfp260	26466	zinc finger protein 260 [Source:MGI Symbol;Acc:MGI:1347071]	protein_coding
ENSMUSG00000020108	298	-1.44	0.261	8.93e-09	7.7e-08	Ddit4	74747	DNA-damage-inducible transcript 4 [Source:MGI Symbol;Acc:MGI:1921997]	protein_coding
ENSMUSG00000038437	1460	-2.11	0.389	8.94e-09	7.71e-08	Mllt6	246198	myeloid/lymphoid or mixed-lineage leukemia; translocated to, 6 [Source:MGI Symbol;Acc:MGI:1935145]	protein_coding
ENSMUSG00000074657	750	-3.03	0.568	8.96e-09	7.73e-08	Kif5a	16572	kinesin family member 5A [Source:MGI Symbol;Acc:MGI:109564]	protein_coding
ENSMUSG00000032582	2790	-2.45	0.457	8.97e-09	7.73e-08	Rbm6	19654	RNA binding motif protein 6 [Source:MGI Symbol;Acc:MGI:1338037]	protein_coding
ENSMUSG00000025505	305	-1.33	0.24	8.99e-09	7.74e-08	Tmem80	71448	transmembrane protein 80 [Source:MGI Symbol;Acc:MGI:1918698]	protein_coding
ENSMUSG00000058099	16.7	-2.65	0.517	9.05e-09	7.79e-08	Nfam1	74039	Nfat activating molecule with ITAM motif 1 [Source:MGI Symbol;Acc:MGI:1921289]	protein_coding
ENSMUSG00000020099	67.7	-1.65	0.304	9.07e-09	7.8e-08	Unc5b	107449	unc-5 netrin receptor B [Source:MGI Symbol;Acc:MGI:894703]	protein_coding
ENSMUSG00000032376	897	-1.98	0.365	9.08e-09	7.81e-08	Usp3	235441	ubiquitin specific peptidase 3 [Source:MGI Symbol;Acc:MGI:2152450]	protein_coding
ENSMUSG00000038150	3150	-2.57	0.485	9.18e-09	7.89e-08	Ormdl3	66612	ORM1-like 3 (S. cerevisiae) [Source:MGI Symbol;Acc:MGI:1913862]	protein_coding
ENSMUSG00000031168	491	0.725	0.126	9.21e-09	7.91e-08	Ebp	13595	phenylalkylamine Ca2+ antagonist (emopamil) binding protein [Source:MGI Symbol;Acc:MGI:107822]	protein_coding
ENSMUSG00000020246	404	2.07	0.38	9.27e-09	7.95e-08	Hcfc2	67933	host cell factor C2 [Source:MGI Symbol;Acc:MGI:1915183]	protein_coding
ENSMUSG00000018774	37.1	-2.9	0.564	9.29e-09	7.97e-08	Cd68	12514	CD68 antigen [Source:MGI Symbol;Acc:MGI:88342]	protein_coding
ENSMUSG00000038542	736	-1.29	0.233	9.33e-09	8e-08	Pcid2	234069	PCI domain containing 2 [Source:MGI Symbol;Acc:MGI:2443003]	protein_coding
ENSMUSG00000045282	74.5	-1.58	0.289	9.41e-09	8.06e-08	Tmem86b	68255	transmembrane protein 86B [Source:MGI Symbol;Acc:MGI:1915505]	protein_coding
ENSMUSG00000018567	6090	-0.857	0.151	9.47e-09	8.11e-08	Gabarap	56486	gamma-aminobutyric acid receptor associated protein [Source:MGI Symbol;Acc:MGI:1861742]	protein_coding
ENSMUSG00000025466	1140	-1.25	0.224	9.5e-09	8.13e-08	Fuom	69064	fucose mutarotase [Source:MGI Symbol;Acc:MGI:1916314]	protein_coding
ENSMUSG00000040433	2510	-3.03	0.581	9.52e-09	8.14e-08	Zbtb38	245007	zinc finger and BTB domain containing 38 [Source:MGI Symbol;Acc:MGI:2442866]	protein_coding
ENSMUSG00000054434	88	1.6	0.289	9.53e-09	8.15e-08	Tmem120b	330189	transmembrane protein 120B [Source:MGI Symbol;Acc:MGI:3603158]	protein_coding
ENSMUSG00000096257	19.3	-4.88	0.954	9.55e-09	8.16e-08	Ccer2	100504112	coiled-coil glutamate-rich protein 2 [Source:MGI Symbol;Acc:MGI:3645242]	protein_coding
ENSMUSG00000008763	4120	-2.77	0.528	9.56e-09	8.16e-08	Man1a2	17156	mannosidase, alpha, class 1A, member 2 [Source:MGI Symbol;Acc:MGI:104676]	protein_coding
ENSMUSG00000027030	340	1.57	0.282	9.57e-09	8.17e-08	Stk39	53416	serine/threonine kinase 39 [Source:MGI Symbol;Acc:MGI:1858416]	protein_coding
ENSMUSG00000025047	2080	-2.55	0.475	9.59e-09	8.18e-08	Pdcd11	18572	programmed cell death 11 [Source:MGI Symbol;Acc:MGI:1341788]	protein_coding
ENSMUSG00000032020	209	-2.05	0.384	9.64e-09	8.22e-08	Ubash3b	72828	ubiquitin associated and SH3 domain containing, B [Source:MGI Symbol;Acc:MGI:1920078]	protein_coding
ENSMUSG00000012535	3430	-1.76	0.324	9.72e-09	8.29e-08	Tnpo3	320938	transportin 3 [Source:MGI Symbol;Acc:MGI:1196412]	protein_coding
ENSMUSG00000037022	139	-1.2	0.216	9.78e-09	8.33e-08	Mmaa	109136	methylmalonic aciduria (cobalamin deficiency) type A [Source:MGI Symbol;Acc:MGI:1923805]	protein_coding
ENSMUSG00000078184	69.2	-2.46	0.486	9.84e-09	8.37e-08	Rbm8a2		RNA binding motif protein 8A2 [Source:MGI Symbol;Acc:MGI:3612447]	protein_coding
ENSMUSG00000028545	27.2	-2.24	0.411	9.85e-09	8.38e-08	Bend5	67621	BEN domain containing 5 [Source:MGI Symbol;Acc:MGI:1914871]	protein_coding
ENSMUSG00000052384	51.5	1.21	0.214	9.85e-09	8.38e-08	Nrros	224109	negative regulator of reactive oxygen species [Source:MGI Symbol;Acc:MGI:2445095]	protein_coding
ENSMUSG00000025938	71.3	1.49	0.266	9.89e-09	8.4e-08	Slco5a1	240726	solute carrier organic anion transporter family, member 5A1 [Source:MGI Symbol;Acc:MGI:2443431]	protein_coding
ENSMUSG00000003863	210	-1.46	0.266	9.97e-09	8.47e-08	Ppfia3	76787	protein tyrosine phosphatase, receptor type, f polypeptide (PTPRF), interacting protein (liprin), alpha 3 [Source:MGI Symbol;Acc:MGI:1924037]	protein_coding
ENSMUSG00000062627	1800	-2.36	0.44	1e-08	8.5e-08	Mysm1	320713	myb-like, SWIRM and MPN domains 1 [Source:MGI Symbol;Acc:MGI:2444584]	protein_coding
ENSMUSG00000035285	352	-1.93	0.357	1e-08	8.5e-08	Nat14	269854	N-acetyltransferase 14 [Source:MGI Symbol;Acc:MGI:3039561]	protein_coding
ENSMUSG00000008575	43.7	-2.82	0.547	1.01e-08	8.53e-08	Nfib	18028	nuclear factor I/B [Source:MGI Symbol;Acc:MGI:103188]	protein_coding
ENSMUSG00000038199	12	-5.14	1.11	1.01e-08	8.58e-08	Iqca1l	231045	IQ motif containing with AAA domain 1 like [Source:MGI Symbol;Acc:MGI:3045319]	protein_coding
ENSMUSG00000040033	285	-0.902	0.16	1.02e-08	8.61e-08	Stat2	20847	signal transducer and activator of transcription 2 [Source:MGI Symbol;Acc:MGI:103039]	protein_coding
ENSMUSG00000072722	20.8	-2.27	0.426	1.02e-08	8.66e-08	Gm6588	625464	predicted gene 6588 [Source:MGI Symbol;Acc:MGI:3648937]	protein_coding
ENSMUSG00000078923	23.4	-3.24	0.646	1.04e-08	8.81e-08	Ube2v1	66589	ubiquitin-conjugating enzyme E2 variant 1 [Source:MGI Symbol;Acc:MGI:1913839]	protein_coding
ENSMUSG00000030536	12500	-3.07	0.606	1.06e-08	8.92e-08	Iqgap1	29875	IQ motif containing GTPase activating protein 1 [Source:MGI Symbol;Acc:MGI:1352757]	protein_coding
ENSMUSG00000042377	1960	-1.96	0.368	1.06e-08	8.98e-08	Fam83g	69640	family with sequence similarity 83, member G [Source:MGI Symbol;Acc:MGI:1916890]	protein_coding
ENSMUSG00000049191	2300	-2.96	0.558	1.07e-08	9.01e-08	Rtl5	331474	retrotransposon Gag like 5 [Source:MGI Symbol;Acc:MGI:3045324]	protein_coding
ENSMUSG00000032553	1160	0.855	0.151	1.08e-08	9.12e-08	Srprb	20818	signal recognition particle receptor, B subunit [Source:MGI Symbol;Acc:MGI:102964]	protein_coding
ENSMUSG00000031967	2890	-1.85	0.345	1.08e-08	9.14e-08	Afg3l1	114896	AFG3-like AAA ATPase 1 [Source:MGI Symbol;Acc:MGI:1928277]	protein_coding
ENSMUSG00000079108	208	2.48	0.487	1.09e-08	9.19e-08	Srp54c	100101806	signal recognition particle 54C [Source:MGI Symbol;Acc:MGI:3714359]	protein_coding
ENSMUSG00000030867	487	1.53	0.28	1.09e-08	9.21e-08	Plk1	18817	polo like kinase 1 [Source:MGI Symbol;Acc:MGI:97621]	protein_coding
ENSMUSG00000001604	33.9	-3.1	0.61	1.11e-08	9.32e-08	Tcea3	21401	transcription elongation factor A (SII), 3 [Source:MGI Symbol;Acc:MGI:1196908]	protein_coding
ENSMUSG00000042444	2680	-2.24	0.422	1.11e-08	9.32e-08	Mindy2	235461	MINDY lysine 48 deubiquitinase 2 [Source:MGI Symbol;Acc:MGI:2443086]	protein_coding
ENSMUSG00000040009	1970	-1.25	0.227	1.12e-08	9.41e-08	Gnaz	14687	guanine nucleotide binding protein, alpha z subunit [Source:MGI Symbol;Acc:MGI:95780]	protein_coding
ENSMUSG00000029767	764	1.8	0.329	1.14e-08	9.59e-08	Calu	12321	calumenin [Source:MGI Symbol;Acc:MGI:1097158]	protein_coding
ENSMUSG00000044933	6730	-2.25	0.42	1.16e-08	9.78e-08	Sstr3	20607	somatostatin receptor 3 [Source:MGI Symbol;Acc:MGI:98329]	protein_coding
ENSMUSG00000043531	24.6	1.77	0.323	1.17e-08	9.83e-08	Sorcs1	58178	sortilin-related VPS10 domain containing receptor 1 [Source:MGI Symbol;Acc:MGI:1929666]	protein_coding
ENSMUSG00000036667	3260	-2.44	0.461	1.18e-08	9.92e-08	Tcaf1	77574	TRPM8 channel-associated factor 1 [Source:MGI Symbol;Acc:MGI:1914665]	protein_coding
ENSMUSG00000029601	40.7	-2.01	0.378	1.18e-08	9.94e-08	Iqcd	75732	IQ motif containing D [Source:MGI Symbol;Acc:MGI:1922982]	protein_coding
ENSMUSG00000053897	668	1.18	0.213	1.18e-08	9.94e-08	Slc39a8	67547	solute carrier family 39 (metal ion transporter), member 8 [Source:MGI Symbol;Acc:MGI:1914797]	protein_coding
ENSMUSG00000004945	1290	-0.929	0.166	1.21e-08	1.02e-07	Tmem242	70544	transmembrane protein 242 [Source:MGI Symbol;Acc:MGI:1917794]	protein_coding
ENSMUSG00000029625	599	-2.1	0.392	1.22e-08	1.02e-07	Cpsf4	54188	cleavage and polyadenylation specific factor 4 [Source:MGI Symbol;Acc:MGI:1861602]	protein_coding
ENSMUSG00000030842	1550	-1.84	0.342	1.22e-08	1.02e-07	Lamtor1	66508	late endosomal/lysosomal adaptor, MAPK and MTOR activator 1 [Source:MGI Symbol;Acc:MGI:1913758]	protein_coding
ENSMUSG00000070858	30.2	-2.26	0.43	1.22e-08	1.02e-07	Gm1673	381633	predicted gene 1673 [Source:MGI Symbol;Acc:MGI:2686519]	protein_coding
ENSMUSG00000000305	4240	-1.62	0.298	1.22e-08	1.02e-07	Cdh4	12561	cadherin 4 [Source:MGI Symbol;Acc:MGI:99218]	protein_coding
ENSMUSG00000027583	13.9	-2.92	0.548	1.22e-08	1.02e-07	Zbtb46	72147	zinc finger and BTB domain containing 46 [Source:MGI Symbol;Acc:MGI:1919397]	protein_coding
ENSMUSG00000026646	162	1.29	0.233	1.24e-08	1.03e-07	Suv39h2	64707	suppressor of variegation 3-9 2 [Source:MGI Symbol;Acc:MGI:1890396]	protein_coding
ENSMUSG00000032396	1230	-2.07	0.393	1.24e-08	1.04e-07	Dis3l	213550	DIS3 like exosome 3'-5' exoribonuclease [Source:MGI Symbol;Acc:MGI:2143272]	protein_coding
ENSMUSG00000030888	1730	-3.17	0.62	1.25e-08	1.04e-07	Rrp8	101867	ribosomal RNA processing 8, methyltransferase, homolog (yeast) [Source:MGI Symbol;Acc:MGI:1914251]	protein_coding
ENSMUSG00000063663	1420	-3.35	0.637	1.25e-08	1.04e-07	Brwd3	382236	bromodomain and WD repeat domain containing 3 [Source:MGI Symbol;Acc:MGI:3029414]	protein_coding
ENSMUSG00000072969	597	-2.49	0.468	1.25e-08	1.04e-07	Armcx5	494468	armadillo repeat containing, X-linked 5 [Source:MGI Symbol;Acc:MGI:2148026]	protein_coding
ENSMUSG00000071655	1990	-1.83	0.338	1.26e-08	1.05e-07	Ubxn1	225896	UBX domain protein 1 [Source:MGI Symbol;Acc:MGI:1289301]	protein_coding
ENSMUSG00000032042	31200	-3.16	0.613	1.26e-08	1.05e-07	Srpr	67398	signal recognition particle receptor ('docking protein') [Source:MGI Symbol;Acc:MGI:1914648]	protein_coding
ENSMUSG00000079429	1100	-2.36	0.461	1.28e-08	1.06e-07	Mroh2a	100040766	maestro heat-like repeat family member 2A [Source:MGI Symbol;Acc:MGI:3705228]	protein_coding
ENSMUSG00000075074	7.56	-5.92	1.23	1.28e-08	1.06e-07	Olfr1254	258468	olfactory receptor 1254 [Source:MGI Symbol;Acc:MGI:3031088]	protein_coding
ENSMUSG00000021831	460	1.57	0.285	1.29e-08	1.07e-07	Ero1l	50527	ERO1-like (S. cerevisiae) [Source:MGI Symbol;Acc:MGI:1354385]	protein_coding
ENSMUSG00000027195	933	1.74	0.319	1.29e-08	1.07e-07	Hsd17b12	56348	hydroxysteroid (17-beta) dehydrogenase 12 [Source:MGI Symbol;Acc:MGI:1926967]	protein_coding
ENSMUSG00000026098	444	-2.7	0.514	1.31e-08	1.08e-07	Pms1	227099	PMS1 homolog 1, mismatch repair system component [Source:MGI Symbol;Acc:MGI:1202302]	protein_coding
ENSMUSG00000020661	8700	-2.41	0.466	1.32e-08	1.1e-07	Dnmt3a	13435	DNA methyltransferase 3A [Source:MGI Symbol;Acc:MGI:1261827]	protein_coding
ENSMUSG00000031668	600	2.29	0.429	1.34e-08	1.11e-07	Eif2ak3	13666	eukaryotic translation initiation factor 2 alpha kinase 3 [Source:MGI Symbol;Acc:MGI:1341830]	protein_coding
ENSMUSG00000010721	383	-1.84	0.345	1.34e-08	1.11e-07	Lmbr1	56873	limb region 1 [Source:MGI Symbol;Acc:MGI:1861746]	protein_coding
ENSMUSG00000026303	446	-1.34	0.243	1.34e-08	1.11e-07	Mlph	171531	melanophilin [Source:MGI Symbol;Acc:MGI:2176380]	protein_coding
ENSMUSG00000036323	15000	-2.66	0.504	1.38e-08	1.14e-07	Srp72	66661	signal recognition particle 72 [Source:MGI Symbol;Acc:MGI:1333795]	protein_coding
ENSMUSG00000056204	166	-0.722	0.128	1.39e-08	1.15e-07	Pgpep1	66522	pyroglutamyl-peptidase I [Source:MGI Symbol;Acc:MGI:1913772]	protein_coding
ENSMUSG00000021952	485	1.37	0.249	1.39e-08	1.15e-07	Xpo4	57258	exportin 4 [Source:MGI Symbol;Acc:MGI:1888526]	protein_coding
ENSMUSG00000042812	18.8	-4.77	1.02	1.4e-08	1.16e-07	Foxf1	15227	forkhead box F1 [Source:MGI Symbol;Acc:MGI:1347470]	protein_coding
ENSMUSG00000047161	49.9	-3.72	0.717	1.41e-08	1.16e-07	Chst9	71367	carbohydrate (N-acetylgalactosamine 4-0) sulfotransferase 9 [Source:MGI Symbol;Acc:MGI:1918617]	protein_coding
ENSMUSG00000042903	403	-1.71	0.315	1.41e-08	1.16e-07	Foxo4	54601	forkhead box O4 [Source:MGI Symbol;Acc:MGI:1891915]	protein_coding
ENSMUSG00000055313	71.9	-1.52	0.28	1.41e-08	1.17e-07	Pgbd1	319207	piggyBac transposable element derived 1 [Source:MGI Symbol;Acc:MGI:2441675]	protein_coding
ENSMUSG00000063275	81.2	1.03	0.183	1.43e-08	1.18e-07	Hacd1	30963	3-hydroxyacyl-CoA dehydratase 1 [Source:MGI Symbol;Acc:MGI:1353592]	protein_coding
ENSMUSG00000032322	11.8	-4.97	1.05	1.44e-08	1.18e-07	Pstpip1	19200	proline-serine-threonine phosphatase-interacting protein 1 [Source:MGI Symbol;Acc:MGI:1321396]	protein_coding
ENSMUSG00000019146	47.8	-2.69	0.54	1.44e-08	1.18e-07	Cacng2	12300	calcium channel, voltage-dependent, gamma subunit 2 [Source:MGI Symbol;Acc:MGI:1316660]	protein_coding
ENSMUSG00000038384	2470	-2.61	0.502	1.44e-08	1.18e-07	Setd1b	208043	SET domain containing 1B [Source:MGI Symbol;Acc:MGI:2652820]	protein_coding
ENSMUSG00000039501	1400	-2.6	0.498	1.45e-08	1.19e-07	Znfx1	98999	zinc finger, NFX1-type containing 1 [Source:MGI Symbol;Acc:MGI:2138982]	protein_coding
ENSMUSG00000045438	386	-0.991	0.178	1.45e-08	1.19e-07	Cox19	68033	cytochrome c oxidase assembly protein 19 [Source:MGI Symbol;Acc:MGI:1915283]	protein_coding
ENSMUSG00000047911	17.8	-4.21	0.823	1.46e-08	1.2e-07	Npm2	328440	nucleophosmin/nucleoplasmin 2 [Source:MGI Symbol;Acc:MGI:1890811]	protein_coding
ENSMUSG00000027502	1030	-1.68	0.31	1.47e-08	1.21e-07	Rtf2	66404	replication termination factor 2 [Source:MGI Symbol;Acc:MGI:1913654]	protein_coding
ENSMUSG00000075420	48.5	-1.68	0.306	1.48e-08	1.22e-07	Smim6	68528	small integral membrane protein 6 [Source:MGI Symbol;Acc:MGI:1915778]	protein_coding
ENSMUSG00000031921	1260	-2.2	0.418	1.49e-08	1.22e-07	Terf2	21750	telomeric repeat binding factor 2 [Source:MGI Symbol;Acc:MGI:1195972]	protein_coding
ENSMUSG00000018841	329	-1.07	0.195	1.5e-08	1.23e-07	Rad51d	19364	RAD51 paralog D [Source:MGI Symbol;Acc:MGI:1261809]	protein_coding
ENSMUSG00000072875	532	-1.81	0.338	1.5e-08	1.23e-07	Gpr27	14761	G protein-coupled receptor 27 [Source:MGI Symbol;Acc:MGI:1202299]	protein_coding
ENSMUSG00000026203	777	-1.19	0.215	1.51e-08	1.24e-07	Dnajb2	56812	DnaJ heat shock protein family (Hsp40) member B2 [Source:MGI Symbol;Acc:MGI:1928739]	protein_coding
ENSMUSG00000013663	1340	1.52	0.278	1.51e-08	1.24e-07	Pten	19211	phosphatase and tensin homolog [Source:MGI Symbol;Acc:MGI:109583]	protein_coding
ENSMUSG00000031845	736	-2.39	0.451	1.53e-08	1.25e-07	Bco1	63857	beta-carotene oxygenase 1 [Source:MGI Symbol;Acc:MGI:1926923]	protein_coding
ENSMUSG00000022055	673	-3.17	0.607	1.53e-08	1.25e-07	Nefl	18039	neurofilament, light polypeptide [Source:MGI Symbol;Acc:MGI:97313]	protein_coding
ENSMUSG00000064158	4.03	-4.09	0.791	1.53e-08	1.25e-07	Izumo1	73456	izumo sperm-egg fusion 1 [Source:MGI Symbol;Acc:MGI:1920706]	protein_coding
ENSMUSG00000028426	1950	1.1	0.196	1.55e-08	1.27e-07	Rad23b	19359	RAD23 homolog B, nucleotide excision repair protein [Source:MGI Symbol;Acc:MGI:105128]	protein_coding
ENSMUSG00000026127	963	-1.43	0.263	1.55e-08	1.27e-07	Imp4	27993	IMP4, U3 small nucleolar ribonucleoprotein [Source:MGI Symbol;Acc:MGI:106572]	protein_coding
ENSMUSG00000034107	12.1	-5.84	1.16	1.55e-08	1.27e-07	Ano7	404545	anoctamin 7 [Source:MGI Symbol;Acc:MGI:3052714]	protein_coding
ENSMUSG00000034601	894	-2.13	0.414	1.56e-08	1.27e-07	2700049A03Rik	76967	RIKEN cDNA 2700049A03 gene [Source:MGI Symbol;Acc:MGI:1924217]	protein_coding
ENSMUSG00000022836	40	-2.55	0.488	1.58e-08	1.29e-07	Mylk	107589	myosin, light polypeptide kinase [Source:MGI Symbol;Acc:MGI:894806]	protein_coding
ENSMUSG00000034023	1120	-2.96	0.576	1.58e-08	1.29e-07	Fancd2	211651	Fanconi anemia, complementation group D2 [Source:MGI Symbol;Acc:MGI:2448480]	protein_coding
ENSMUSG00000048915	1650	-1.57	0.288	1.58e-08	1.29e-07	Efna5	13640	ephrin A5 [Source:MGI Symbol;Acc:MGI:107444]	protein_coding
ENSMUSG00000017009	166	-1.18	0.215	1.58e-08	1.29e-07	Sdc4	20971	syndecan 4 [Source:MGI Symbol;Acc:MGI:1349164]	protein_coding
ENSMUSG00000031637	85	-3.31	0.648	1.59e-08	1.3e-07	Lrp2bp	67620	Lrp2 binding protein [Source:MGI Symbol;Acc:MGI:1914870]	protein_coding
ENSMUSG00000036760	2660	0.831	0.149	1.6e-08	1.3e-07	Kcnk9	223604	potassium channel, subfamily K, member 9 [Source:MGI Symbol;Acc:MGI:3521816]	protein_coding
ENSMUSG00000037266	2160	-1.12	0.201	1.6e-08	1.3e-07	Rsrp1	27981	arginine/serine rich protein 1 [Source:MGI Symbol;Acc:MGI:106498]	protein_coding
ENSMUSG00000074001	18	-5.09	1.03	1.6e-08	1.3e-07	Klhl40	72330	kelch-like 40 [Source:MGI Symbol;Acc:MGI:1919580]	protein_coding
ENSMUSG00000026970	148	-1.21	0.224	1.63e-08	1.33e-07	Rbms1	56878	RNA binding motif, single stranded interacting protein 1 [Source:MGI Symbol;Acc:MGI:1861774]	protein_coding
ENSMUSG00000024095	661	1.62	0.303	1.64e-08	1.33e-07	Hnrnpll	72692	heterogeneous nuclear ribonucleoprotein L-like [Source:MGI Symbol;Acc:MGI:1919942]	protein_coding
ENSMUSG00000020576	804	1.54	0.28	1.65e-08	1.34e-07	Nbas	71169	neuroblastoma amplified sequence [Source:MGI Symbol;Acc:MGI:1918419]	protein_coding
ENSMUSG00000026576	2620	1.53	0.284	1.65e-08	1.34e-07	Atp1b1	11931	ATPase, Na+/K+ transporting, beta 1 polypeptide [Source:MGI Symbol;Acc:MGI:88108]	protein_coding
ENSMUSG00000032338	836	-1.71	0.316	1.65e-08	1.34e-07	Hcn4	330953	hyperpolarization-activated, cyclic nucleotide-gated K+ 4 [Source:MGI Symbol;Acc:MGI:1298209]	protein_coding
ENSMUSG00000034055	321	0.678	0.122	1.66e-08	1.34e-07	Phka1	18679	phosphorylase kinase alpha 1 [Source:MGI Symbol;Acc:MGI:97576]	protein_coding
ENSMUSG00000036560	17.1	-3.19	0.628	1.67e-08	1.35e-07	Lgi4	243914	leucine-rich repeat LGI family, member 4 [Source:MGI Symbol;Acc:MGI:2180197]	protein_coding
ENSMUSG00000037905	966	-2.24	0.434	1.69e-08	1.36e-07	Bri3bp	76809	Bri3 binding protein [Source:MGI Symbol;Acc:MGI:1924059]	protein_coding
ENSMUSG00000020368	51800	-3.07	0.591	1.69e-08	1.37e-07	Canx	12330	calnexin [Source:MGI Symbol;Acc:MGI:88261]	protein_coding
ENSMUSG00000030259	4060	-3.05	0.59	1.69e-08	1.37e-07	Rassf8	71323	Ras association (RalGDS/AF-6) domain family (N-terminal) member 8 [Source:MGI Symbol;Acc:MGI:1918573]	protein_coding
ENSMUSG00000041168	1950	-1.85	0.353	1.73e-08	1.4e-07	Lonp1	74142	lon peptidase 1, mitochondrial [Source:MGI Symbol;Acc:MGI:1921392]	protein_coding
ENSMUSG00000046753	1510	-3.01	0.583	1.75e-08	1.41e-07	Ccdc66	320234	coiled-coil domain containing 66 [Source:MGI Symbol;Acc:MGI:2443639]	protein_coding
ENSMUSG00000038954	119	-1.07	0.194	1.75e-08	1.42e-07	Supt3	109115	SPT3, SAGA and STAGA complex component [Source:MGI Symbol;Acc:MGI:1923723]	protein_coding
ENSMUSG00000042520	9440	-2.73	0.528	1.77e-08	1.43e-07	Ubap2l	74383	ubiquitin-associated protein 2-like [Source:MGI Symbol;Acc:MGI:1921633]	protein_coding
ENSMUSG00000027598	501	1.78	0.326	1.77e-08	1.43e-07	Itch	16396	itchy, E3 ubiquitin protein ligase [Source:MGI Symbol;Acc:MGI:1202301]	protein_coding
ENSMUSG00000027641	362	1.68	0.322	1.77e-08	1.43e-07	Rbl1	19650	RB transcriptional corepressor like 1 [Source:MGI Symbol;Acc:MGI:103300]	protein_coding
ENSMUSG00000022983	2250	-2.85	0.551	1.78e-08	1.43e-07	Scaf4	224432	SR-related CTD-associated factor 4 [Source:MGI Symbol;Acc:MGI:2146350]	protein_coding
ENSMUSG00000015476	649	-1.45	0.266	1.78e-08	1.43e-07	Prrt1	260297	proline-rich transmembrane protein 1 [Source:MGI Symbol;Acc:MGI:1932118]	protein_coding
ENSMUSG00000040188	1390	-2.06	0.399	1.78e-08	1.43e-07	Scamp2	24044	secretory carrier membrane protein 2 [Source:MGI Symbol;Acc:MGI:1346518]	protein_coding
ENSMUSG00000027852	2650	-1.87	0.362	1.78e-08	1.43e-07	Nras	18176	neuroblastoma ras oncogene [Source:MGI Symbol;Acc:MGI:97376]	protein_coding
ENSMUSG00000051978	521	-2.76	0.531	1.78e-08	1.43e-07	Erich1	234086	glutamate rich 1 [Source:MGI Symbol;Acc:MGI:3588201]	protein_coding
ENSMUSG00000022698	1630	1.07	0.19	1.79e-08	1.44e-07	Naa50	72117	N(alpha)-acetyltransferase 50, NatE catalytic subunit [Source:MGI Symbol;Acc:MGI:1919367]	protein_coding
ENSMUSG00000058835	675	1.34	0.25	1.79e-08	1.44e-07	Abi1	11308	abl-interactor 1 [Source:MGI Symbol;Acc:MGI:104913]	protein_coding
ENSMUSG00000015733	1240	1.38	0.251	1.8e-08	1.45e-07	Capza2	12343	capping protein (actin filament) muscle Z-line, alpha 2 [Source:MGI Symbol;Acc:MGI:106222]	protein_coding
ENSMUSG00000021392	1020	-2.05	0.386	1.81e-08	1.45e-07	Nol8	70930	nucleolar protein 8 [Source:MGI Symbol;Acc:MGI:1918180]	protein_coding
ENSMUSG00000022100	832	1.24	0.229	1.82e-08	1.46e-07	Xpo7	65246	exportin 7 [Source:MGI Symbol;Acc:MGI:1929705]	protein_coding
ENSMUSG00000010505	3260	-2.04	0.384	1.82e-08	1.46e-07	Myt1	17932	myelin transcription factor 1 [Source:MGI Symbol;Acc:MGI:1100535]	protein_coding
ENSMUSG00000020307	1030	-1.33	0.244	1.83e-08	1.47e-07	Cdc34	216150	cell division cycle 34 [Source:MGI Symbol;Acc:MGI:102657]	protein_coding
ENSMUSG00000038664	4180	-2.59	0.501	1.88e-08	1.5e-07	Herc1	235439	HECT and RLD domain containing E3 ubiquitin protein ligase family member 1 [Source:MGI Symbol;Acc:MGI:2384589]	protein_coding
ENSMUSG00000020680	2690	-1.6	0.299	1.89e-08	1.51e-07	Taf15	70439	TATA-box binding protein associated factor 15 [Source:MGI Symbol;Acc:MGI:1917689]	protein_coding
ENSMUSG00000035632	2460	-2.58	0.494	1.92e-08	1.53e-07	Cnot3	232791	CCR4-NOT transcription complex, subunit 3 [Source:MGI Symbol;Acc:MGI:2385261]	protein_coding
ENSMUSG00000028172	18.3	1.87	0.342	1.92e-08	1.53e-07	Tacr3	21338	tachykinin receptor 3 [Source:MGI Symbol;Acc:MGI:892968]	protein_coding
ENSMUSG00000043019	955	1.8	0.333	1.92e-08	1.53e-07	Edem3	66967	ER degradation enhancer, mannosidase alpha-like 3 [Source:MGI Symbol;Acc:MGI:1914217]	protein_coding
ENSMUSG00000026516	3330	-2.75	0.557	1.92e-08	1.53e-07	Nvl	67459	nuclear VCP-like [Source:MGI Symbol;Acc:MGI:1914709]	protein_coding
ENSMUSG00000040794	72.9	-1.36	0.251	1.94e-08	1.55e-07	C1qtnf4	67445	C1q and tumor necrosis factor related protein 4 [Source:MGI Symbol;Acc:MGI:1914695]	protein_coding
ENSMUSG00000042589	1120	-2.15	0.422	1.94e-08	1.55e-07	Cux2	13048	cut-like homeobox 2 [Source:MGI Symbol;Acc:MGI:107321]	protein_coding
ENSMUSG00000030759	767	1.13	0.203	1.94e-08	1.55e-07	Far1	67420	fatty acyl CoA reductase 1 [Source:MGI Symbol;Acc:MGI:1914670]	protein_coding
ENSMUSG00000057541	1020	-2.84	0.55	1.95e-08	1.56e-07	Pus7	78697	pseudouridylate synthase 7 [Source:MGI Symbol;Acc:MGI:1925947]	protein_coding
ENSMUSG00000036959	136	-2.34	0.449	1.95e-08	1.56e-07	Bcorl1	320376	BCL6 co-repressor-like 1 [Source:MGI Symbol;Acc:MGI:2443910]	protein_coding
ENSMUSG00000000202	676	-1.25	0.229	1.96e-08	1.56e-07	Btbd17	72014	BTB (POZ) domain containing 17 [Source:MGI Symbol;Acc:MGI:1919264]	protein_coding
ENSMUSG00000060314	1140	-2.25	0.428	1.96e-08	1.56e-07	Zfp941	407812	zinc finger protein 941 [Source:MGI Symbol;Acc:MGI:3039601]	protein_coding
ENSMUSG00000015354	1410	-1.69	0.324	1.96e-08	1.56e-07	Pcolce2	76477	procollagen C-endopeptidase enhancer 2 [Source:MGI Symbol;Acc:MGI:1923727]	protein_coding
ENSMUSG00000039298	2890	-2.26	0.44	2.02e-08	1.6e-07	Cdk5rap2	214444	CDK5 regulatory subunit associated protein 2 [Source:MGI Symbol;Acc:MGI:2384875]	protein_coding
ENSMUSG00000044213	14.7	-7	1.49	2.02e-08	1.61e-07	Olfr1094	258362	olfactory receptor 1094 [Source:MGI Symbol;Acc:MGI:3030928]	protein_coding
ENSMUSG00000046694	68.7	1.39	0.25	2.02e-08	1.61e-07	Tent5b	100342	terminal nucleotidyltransferase 5B [Source:MGI Symbol;Acc:MGI:2140500]	protein_coding
ENSMUSG00000028249	868	2.18	0.434	2.03e-08	1.61e-07	Sdcbp	53378	syndecan binding protein [Source:MGI Symbol;Acc:MGI:1337026]	protein_coding
ENSMUSG00000034998	260	1.52	0.285	2.09e-08	1.65e-07	Foxn2	14236	forkhead box N2 [Source:MGI Symbol;Acc:MGI:1347478]	protein_coding
ENSMUSG00000053158	10.5	-2.42	0.473	2.12e-08	1.68e-07	Fes	14159	feline sarcoma oncogene [Source:MGI Symbol;Acc:MGI:95514]	protein_coding
ENSMUSG00000109739	5.23	-3.4	0.661	2.12e-08	1.68e-07	Gm17949		predicted gene, 17949 [Source:MGI Symbol;Acc:MGI:5010134]	protein_coding
ENSMUSG00000058740	22.6	-1.63	0.304	2.13e-08	1.68e-07	Kcnt1	227632	potassium channel, subfamily T, member 1 [Source:MGI Symbol;Acc:MGI:1924627]	protein_coding
ENSMUSG00000051022	40.3	1.71	0.317	2.13e-08	1.69e-07	Hs3st1	15476	heparan sulfate (glucosamine) 3-O-sulfotransferase 1 [Source:MGI Symbol;Acc:MGI:1201606]	protein_coding
ENSMUSG00000005148	288	-1.81	0.344	2.13e-08	1.69e-07	Klf5	12224	Kruppel-like factor 5 [Source:MGI Symbol;Acc:MGI:1338056]	protein_coding
ENSMUSG00000070498	228	-1.95	0.369	2.15e-08	1.7e-07	Tmem132b	208151	transmembrane protein 132B [Source:MGI Symbol;Acc:MGI:3609245]	protein_coding
ENSMUSG00000045009	509	-1.76	0.34	2.15e-08	1.7e-07	Prrt3	210673	proline-rich transmembrane protein 3 [Source:MGI Symbol;Acc:MGI:2444810]	protein_coding
ENSMUSG00000018572	1270	-2.32	0.443	2.17e-08	1.71e-07	Phf23	78246	PHD finger protein 23 [Source:MGI Symbol;Acc:MGI:1925496]	protein_coding
ENSMUSG00000114004	15.3	-2	0.386	2.17e-08	1.71e-07	Gm48552	102115	predicted gene, 48552 [Source:MGI Symbol;Acc:MGI:6098105]	protein_coding
ENSMUSG00000022208	124	-1.55	0.291	2.18e-08	1.72e-07	Jph4	319984	junctophilin 4 [Source:MGI Symbol;Acc:MGI:2443113]	protein_coding
ENSMUSG00000020308	452	-1.31	0.242	2.19e-08	1.73e-07	Tpgs1	110012	tubulin polyglutamylase complex subunit 1 [Source:MGI Symbol;Acc:MGI:106618]	protein_coding
ENSMUSG00000029922	854	-0.638	0.115	2.19e-08	1.73e-07	Mkrn1	54484	makorin, ring finger protein, 1 [Source:MGI Symbol;Acc:MGI:1859353]	protein_coding
ENSMUSG00000027380	118	-2.03	0.403	2.2e-08	1.73e-07	Acoxl	74121	acyl-Coenzyme A oxidase-like [Source:MGI Symbol;Acc:MGI:1921371]	protein_coding
ENSMUSG00000045896	1720	1.22	0.221	2.2e-08	1.73e-07	Paip2b	232164	poly(A) binding protein interacting protein 2B [Source:MGI Symbol;Acc:MGI:2386865]	protein_coding
ENSMUSG00000008307	19.8	-2.89	0.571	2.22e-08	1.74e-07	1700109H08Rik	77036	RIKEN cDNA 1700109H08 gene [Source:MGI Symbol;Acc:MGI:1924286]	protein_coding
ENSMUSG00000002006	1010	-1.66	0.314	2.22e-08	1.74e-07	Pdzd4	245469	PDZ domain containing 4 [Source:MGI Symbol;Acc:MGI:2443483]	protein_coding
ENSMUSG00000020396	1040	-2.74	0.544	2.24e-08	1.76e-07	Nefh	380684	neurofilament, heavy polypeptide [Source:MGI Symbol;Acc:MGI:97309]	protein_coding
ENSMUSG00000025262	1880	-3.28	0.652	2.24e-08	1.76e-07	Fam120c	207375	family with sequence similarity 120, member C [Source:MGI Symbol;Acc:MGI:2387687]	protein_coding
ENSMUSG00000037608	8020	-2.63	0.506	2.26e-08	1.77e-07	Bclaf1	72567	BCL2-associated transcription factor 1 [Source:MGI Symbol;Acc:MGI:1917580]	protein_coding
ENSMUSG00000001440	3440	0.667	0.121	2.26e-08	1.77e-07	Kpnb1	16211	karyopherin (importin) beta 1 [Source:MGI Symbol;Acc:MGI:107532]	protein_coding
ENSMUSG00000010051	37.7	-3.21	0.627	2.27e-08	1.78e-07	Hyal1	15586	hyaluronoglucosaminidase 1 [Source:MGI Symbol;Acc:MGI:96298]	protein_coding
ENSMUSG00000024180	730	-0.552	0.0995	2.31e-08	1.81e-07	Tmem8	60455	transmembrane protein 8 [Source:MGI Symbol;Acc:MGI:1926283]	protein_coding
ENSMUSG00000018973	9.46	-5.82	1.23	2.32e-08	1.81e-07	Hoxb1	15407	homeobox B1 [Source:MGI Symbol;Acc:MGI:96182]	protein_coding
ENSMUSG00000037428	1990	1.09	0.199	2.35e-08	1.84e-07	Vgf	381677	VGF nerve growth factor inducible [Source:MGI Symbol;Acc:MGI:1343180]	protein_coding
ENSMUSG00000026924	1490	1.38	0.254	2.36e-08	1.85e-07	Sec16a	227648	SEC16 homolog A, endoplasmic reticulum export factor [Source:MGI Symbol;Acc:MGI:2139207]	protein_coding
ENSMUSG00000052276	8.01	-5.16	1.05	2.42e-08	1.89e-07	Ostn	239790	osteocrin [Source:MGI Symbol;Acc:MGI:2677164]	protein_coding
ENSMUSG00000034336	1640	-1.32	0.248	2.46e-08	1.93e-07	Ina	226180	internexin neuronal intermediate filament protein, alpha [Source:MGI Symbol;Acc:MGI:96568]	protein_coding
ENSMUSG00000021271	562	-2.17	0.414	2.48e-08	1.94e-07	Zfp839	72805	zinc finger protein 839 [Source:MGI Symbol;Acc:MGI:1920055]	protein_coding
ENSMUSG00000000827	999	-1.54	0.289	2.49e-08	1.94e-07	Tpd52l2	66314	tumor protein D52-like 2 [Source:MGI Symbol;Acc:MGI:1913564]	protein_coding
ENSMUSG00000036676	730	1.48	0.273	2.49e-08	1.94e-07	Tmtc3	237500	transmembrane and tetratricopeptide repeat containing 3 [Source:MGI Symbol;Acc:MGI:3036255]	protein_coding
ENSMUSG00000034320	5910	-2.56	0.5	2.5e-08	1.95e-07	Slc26a2	13521	solute carrier family 26 (sulfate transporter), member 2 [Source:MGI Symbol;Acc:MGI:892977]	protein_coding
ENSMUSG00000039218	15600	-2.78	0.567	2.51e-08	1.96e-07	Srrm2	75956	serine/arginine repetitive matrix 2 [Source:MGI Symbol;Acc:MGI:1923206]	protein_coding
ENSMUSG00000058006	1670	-2.87	0.559	2.52e-08	1.97e-07	Mdn1	100019	midasin AAA ATPase 1 [Source:MGI Symbol;Acc:MGI:1926159]	protein_coding
ENSMUSG00000032482	39	-1.71	0.328	2.53e-08	1.97e-07	Cspg5	29873	chondroitin sulfate proteoglycan 5 [Source:MGI Symbol;Acc:MGI:1352747]	protein_coding
ENSMUSG00000016664	328	1.46	0.274	2.54e-08	1.98e-07	Pacsin2	23970	protein kinase C and casein kinase substrate in neurons 2 [Source:MGI Symbol;Acc:MGI:1345153]	protein_coding
ENSMUSG00000029101	227	-1.61	0.306	2.59e-08	2.02e-07	Rgs12	71729	regulator of G-protein signaling 12 [Source:MGI Symbol;Acc:MGI:1918979]	protein_coding
ENSMUSG00000086040	47.8	-2.21	0.432	2.59e-08	2.02e-07	Wipf3	330319	WAS/WASL interacting protein family, member 3 [Source:MGI Symbol;Acc:MGI:3044681]	protein_coding
ENSMUSG00000071054	2660	-1.73	0.326	2.61e-08	2.03e-07	Safb	224903	scaffold attachment factor B [Source:MGI Symbol;Acc:MGI:2146974]	protein_coding
ENSMUSG00000044042	31.1	1.86	0.341	2.62e-08	2.04e-07	Fmn1	14260	formin 1 [Source:MGI Symbol;Acc:MGI:101815]	protein_coding
ENSMUSG00000034459	41.5	-3.07	0.682	2.63e-08	2.05e-07	Ifit1	15957	interferon-induced protein with tetratricopeptide repeats 1 [Source:MGI Symbol;Acc:MGI:99450]	protein_coding
ENSMUSG00000019979	200	1.25	0.23	2.64e-08	2.05e-07	Apaf1	11783	apoptotic peptidase activating factor 1 [Source:MGI Symbol;Acc:MGI:1306796]	protein_coding
ENSMUSG00000049872	10.4	2.01	0.375	2.65e-08	2.06e-07	Calhm5	103511	calcium homeostasis modulator family member 5 [Source:MGI Symbol;Acc:MGI:2143897]	protein_coding
ENSMUSG00000113450	112	-2.36	0.455	2.67e-08	2.07e-07	Gm49359	71508	predicted gene, 49359 [Source:MGI Symbol;Acc:MGI:6121568]	protein_coding
ENSMUSG00000026870	153	-0.789	0.145	2.7e-08	2.09e-07	Cutal	77996	cutA divalent cation tolerance homolog-like [Source:MGI Symbol;Acc:MGI:1925246]	protein_coding
ENSMUSG00000029211	226	1.52	0.284	2.7e-08	2.09e-07	Gabra4	14397	gamma-aminobutyric acid (GABA) A receptor, subunit alpha 4 [Source:MGI Symbol;Acc:MGI:95616]	protein_coding
ENSMUSG00000046159	1820	-2.32	0.446	2.73e-08	2.11e-07	Chrm3	12671	cholinergic receptor, muscarinic 3, cardiac [Source:MGI Symbol;Acc:MGI:88398]	protein_coding
ENSMUSG00000061633	5.89	-6.2	1.4	2.75e-08	2.13e-07	1700029P11Rik	66346	RIKEN cDNA 1700029P11 gene [Source:MGI Symbol;Acc:MGI:1913596]	protein_coding
ENSMUSG00000024188	3140	-2.44	0.477	2.76e-08	2.14e-07	Luc7l	66978	Luc7-like [Source:MGI Symbol;Acc:MGI:1914228]	protein_coding
ENSMUSG00000037857	538	1.1	0.201	2.78e-08	2.15e-07	Nufip2	68564	nuclear fragile X mental retardation protein interacting protein 2 [Source:MGI Symbol;Acc:MGI:1915814]	protein_coding
ENSMUSG00000020380	859	-1.74	0.336	2.79e-08	2.16e-07	Rad50	19360	RAD50 double strand break repair protein [Source:MGI Symbol;Acc:MGI:109292]	protein_coding
ENSMUSG00000025650	32.8	-2.69	0.537	2.82e-08	2.18e-07	Col7a1	12836	collagen, type VII, alpha 1 [Source:MGI Symbol;Acc:MGI:88462]	protein_coding
ENSMUSG00000020843	522	-1.01	0.186	2.83e-08	2.19e-07	Timm22	56322	translocase of inner mitochondrial membrane 22 [Source:MGI Symbol;Acc:MGI:1929742]	protein_coding
ENSMUSG00000035835	12.5	-2.53	0.502	2.85e-08	2.2e-07	Plppr3	216152	phospholipid phosphatase related 3 [Source:MGI Symbol;Acc:MGI:2388640]	protein_coding
ENSMUSG00000010358	216	-1.41	0.264	2.91e-08	2.25e-07	Ifi35	70110	interferon-induced protein 35 [Source:MGI Symbol;Acc:MGI:1917360]	protein_coding
ENSMUSG00000052713	2320	-3.24	0.65	2.92e-08	2.25e-07	Zfp608	269023	zinc finger protein 608 [Source:MGI Symbol;Acc:MGI:2442338]	protein_coding
ENSMUSG00000028312	6390	-2.31	0.453	2.92e-08	2.25e-07	Smc2	14211	structural maintenance of chromosomes 2 [Source:MGI Symbol;Acc:MGI:106067]	protein_coding
ENSMUSG00000035559	321	-1.69	0.318	2.95e-08	2.27e-07	Mpv17l2	234384	MPV17 mitochondrial membrane protein-like 2 [Source:MGI Symbol;Acc:MGI:2681846]	protein_coding
ENSMUSG00000051934	75.2	-2.36	0.458	2.95e-08	2.27e-07	Spats2	72572	spermatogenesis associated, serine-rich 2 [Source:MGI Symbol;Acc:MGI:1919822]	protein_coding
ENSMUSG00000071711	304	-1.58	0.296	2.97e-08	2.28e-07	Mpst	246221	mercaptopyruvate sulfurtransferase [Source:MGI Symbol;Acc:MGI:2179733]	protein_coding
ENSMUSG00000041328	3240	-2.61	0.523	2.97e-08	2.28e-07	Pcf11	74737	PCF11 cleavage and polyadenylation factor subunit [Source:MGI Symbol;Acc:MGI:1919579]	protein_coding
ENSMUSG00000019429	803	-1.13	0.209	2.99e-08	2.3e-07	Ffar3	233080	free fatty acid receptor 3 [Source:MGI Symbol;Acc:MGI:2685324]	protein_coding
ENSMUSG00000078580	184	-2.41	0.466	2.99e-08	2.3e-07	E430018J23Rik	101604	RIKEN cDNA E430018J23 gene [Source:MGI Symbol;Acc:MGI:2141981]	protein_coding
ENSMUSG00000034723	6730	-2.84	0.557	3.01e-08	2.31e-07	Tmx4	52837	thioredoxin-related transmembrane protein 4 [Source:MGI Symbol;Acc:MGI:106558]	protein_coding
ENSMUSG00000022791	835	-2.04	0.393	3.03e-08	2.32e-07	Tnk2	51789	tyrosine kinase, non-receptor, 2 [Source:MGI Symbol;Acc:MGI:1858308]	protein_coding
ENSMUSG00000113255	14.6	-2.07	0.396	3.04e-08	2.33e-07	Tes3-ps		testis derived transcript 3, pseudogene [Source:MGI Symbol;Acc:MGI:3582925]	protein_coding
ENSMUSG00000029771	7.64	-6.01	1.35	3.06e-08	2.34e-07	Irf5	27056	interferon regulatory factor 5 [Source:MGI Symbol;Acc:MGI:1350924]	protein_coding
ENSMUSG00000042215	144	2.18	0.417	3.06e-08	2.34e-07	Bag2	213539	BCL2-associated athanogene 2 [Source:MGI Symbol;Acc:MGI:1891254]	protein_coding
ENSMUSG00000003208	187	-0.874	0.16	3.08e-08	2.36e-07	Yju2	72886	YJU2 splicing factor [Source:MGI Symbol;Acc:MGI:1920136]	protein_coding
ENSMUSG00000007783	607	-1.15	0.213	3.1e-08	2.37e-07	Cpt1c	78070	carnitine palmitoyltransferase 1c [Source:MGI Symbol;Acc:MGI:2446526]	protein_coding
ENSMUSG00000021904	241	-2.53	0.493	3.12e-08	2.39e-07	Sema3g	218877	sema domain, immunoglobulin domain (Ig), short basic domain, secreted, (semaphorin) 3G [Source:MGI Symbol;Acc:MGI:3041242]	protein_coding
ENSMUSG00000060429	10.2	-4.87	1.01	3.12e-08	2.39e-07	Sntb1	20649	syntrophin, basic 1 [Source:MGI Symbol;Acc:MGI:101781]	protein_coding
ENSMUSG00000034258	18.8	-2	0.396	3.13e-08	2.39e-07	Flvcr2	217721	feline leukemia virus subgroup C cellular receptor 2 [Source:MGI Symbol;Acc:MGI:2384974]	protein_coding
[truncated: 5,119 more rows]

## Sheet: Supplemental Table 2
Supplemental Table 2. Translatome (Ribosome protected footprints [RPF] results), FDR < 0.1
gene_id	baseMean	log2FoldChange	lfcSE	pvalue	FDR	symbol	entrezid	description	gene_biotype
ENSMUSG00000010830	29.5	2.48	0.25	5.35e-24	6.43e-20	Kdelr3	105785	KDEL (Lys-Asp-Glu-Leu) endoplasmic reticulum protein retention receptor 3 [Source:MGI Symbol;Acc:MGI:2145953]	protein_coding
ENSMUSG00000031530	109	1.99	0.227	7.9e-20	4.74e-16	Dusp4	319520	dual specificity phosphatase 4 [Source:MGI Symbol;Acc:MGI:2442191]	protein_coding
ENSMUSG00000019960	54	3.29	0.378	1.92e-19	5.95e-16	Dusp6	67603	dual specificity phosphatase 6 [Source:MGI Symbol;Acc:MGI:1914853]	protein_coding
ENSMUSG00000041895	147	1.55	0.179	1.98e-19	5.95e-16	Wipi1	52639	WD repeat domain, phosphoinositide interacting 1 [Source:MGI Symbol;Acc:MGI:1261864]	protein_coding
ENSMUSG00000038312	122	1.28	0.149	5.78e-19	1.39e-15	Edem2	108687	ER degradation enhancer, mannosidase alpha-like 2 [Source:MGI Symbol;Acc:MGI:1915540]	protein_coding
ENSMUSG00000003355	117	1.68	0.201	5.16e-18	1.03e-14	Fkbp11	66120	FK506 binding protein 11 [Source:MGI Symbol;Acc:MGI:1913370]	protein_coding
ENSMUSG00000029304	43	1.79	0.22	2.14e-17	3.67e-14	Spp1	20750	secreted phosphoprotein 1 [Source:MGI Symbol;Acc:MGI:98389]	protein_coding
ENSMUSG00000021613	34	2.31	0.286	4.32e-17	6.5e-14	Hapln1	12950	hyaluronan and proteoglycan link protein 1 [Source:MGI Symbol;Acc:MGI:1337006]	protein_coding
ENSMUSG00000030104	184	0.708	0.0877	7.52e-17	1e-13	Edem1	192193	ER degradation enhancer, mannosidase alpha-like 1 [Source:MGI Symbol;Acc:MGI:2180139]	protein_coding
ENSMUSG00000049112	51.8	2.02	0.254	9.82e-17	1.18e-13	Oxtr	18430	oxytocin receptor [Source:MGI Symbol;Acc:MGI:109147]	protein_coding
ENSMUSG00000044461	64.3	1.51	0.19	1.15e-16	1.26e-13	Shisa2	219134	shisa family member 2 [Source:MGI Symbol;Acc:MGI:2444716]	protein_coding
ENSMUSG00000013089	31.8	2.33	0.3	3.05e-16	3.05e-13	Etv5	104156	ets variant 5 [Source:MGI Symbol;Acc:MGI:1096867]	protein_coding
ENSMUSG00000070284	107	1.33	0.171	4.22e-16	3.9e-13	Gmppb	331026	GDP-mannose pyrophosphorylase B [Source:MGI Symbol;Acc:MGI:2660880]	protein_coding
ENSMUSG00000073530	1080	1.24	0.16	5.43e-16	4.66e-13	Pappa2	23850	pappalysin 2 [Source:MGI Symbol;Acc:MGI:3051647]	protein_coding
ENSMUSG00000038530	44.6	1.46	0.189	8.42e-16	6.75e-13	Rgs4	19736	regulator of G-protein signaling 4 [Source:MGI Symbol;Acc:MGI:108409]	protein_coding
ENSMUSG00000061904	639	0.485	0.0623	1.31e-15	9.85e-13	Slc25a3	18674	solute carrier family 25 (mitochondrial carrier, phosphate carrier), member 3 [Source:MGI Symbol;Acc:MGI:1353498]	protein_coding
ENSMUSG00000023393	36.7	1.85	0.243	1.49e-15	1.05e-12	Slc17a9	228993	solute carrier family 17, member 9 [Source:MGI Symbol;Acc:MGI:1919107]	protein_coding
ENSMUSG00000021917	193	0.831	0.109	1.62e-15	1.08e-12	Spcs1	69019	signal peptidase complex subunit 1 homolog (S. cerevisiae) [Source:MGI Symbol;Acc:MGI:1916269]	protein_coding
ENSMUSG00000037428	490	1.25	0.165	2.37e-15	1.5e-12	Vgf	381677	VGF nerve growth factor inducible [Source:MGI Symbol;Acc:MGI:1343180]	protein_coding
ENSMUSG00000024427	13.5	2.83	0.371	2.78e-15	1.67e-12	Spry4	24066	sprouty RTK signaling antagonist 4 [Source:MGI Symbol;Acc:MGI:1345144]	protein_coding
ENSMUSG00000040046	158	1.38	0.183	3.24e-15	1.85e-12	Tph1	21990	tryptophan hydroxylase 1 [Source:MGI Symbol;Acc:MGI:98796]	protein_coding
ENSMUSG00000021877	272	0.729	0.0965	4.37e-15	2.39e-12	Arf4	11843	ADP-ribosylation factor 4 [Source:MGI Symbol;Acc:MGI:99433]	protein_coding
ENSMUSG00000079111	554	0.793	0.106	5.99e-15	3.13e-12	Kdelr2	66913	KDEL (Lys-Asp-Glu-Leu) endoplasmic reticulum protein retention receptor 2 [Source:MGI Symbol;Acc:MGI:1914163]	protein_coding
ENSMUSG00000020612	1280	0.762	0.103	1.15e-14	5.76e-12	Prkar1a	19084	protein kinase, cAMP dependent regulatory, type I, alpha [Source:MGI Symbol;Acc:MGI:104878]	protein_coding
ENSMUSG00000033917	126	1	0.136	1.22e-14	5.84e-12	Gde1	56209	glycerophosphodiester phosphodiesterase 1 [Source:MGI Symbol;Acc:MGI:1891827]	protein_coding
ENSMUSG00000030036	189	0.811	0.111	2.01e-14	8.76e-12	Mogs	57377	mannosyl-oligosaccharide glucosidase [Source:MGI Symbol;Acc:MGI:1929872]	protein_coding
ENSMUSG00000025130	3320	0.745	0.102	2.05e-14	8.76e-12	P4hb	18453	prolyl 4-hydroxylase, beta polypeptide [Source:MGI Symbol;Acc:MGI:97464]	protein_coding
ENSMUSG00000025268	190	0.874	0.12	2.11e-14	8.76e-12	Maged2	80884	melanoma antigen, family D, 2 [Source:MGI Symbol;Acc:MGI:1933391]	protein_coding
ENSMUSG00000024487	91.3	0.86	0.117	2.11e-14	8.76e-12	Yipf5	67180	Yip1 domain family, member 5 [Source:MGI Symbol;Acc:MGI:1914430]	protein_coding
ENSMUSG00000020614	33.7	1.36	0.189	4.18e-14	1.68e-11	Fam20a	208659	family with sequence similarity 20, member A [Source:MGI Symbol;Acc:MGI:2388266]	protein_coding
ENSMUSG00000038393	78.3	1.25	0.176	4.92e-14	1.91e-11	Txnip	56338	thioredoxin interacting protein [Source:MGI Symbol;Acc:MGI:1889549]	protein_coding
ENSMUSG00000022136	364	0.838	0.116	5.38e-14	2.02e-11	Dnajc3	100037258	DnaJ heat shock protein family (Hsp40) member C3 [Source:MGI Symbol;Acc:MGI:107373]	protein_coding
ENSMUSG00000020599	149	0.658	0.0912	5.93e-14	2.16e-11	Rgs9	19739	regulator of G-protein signaling 9 [Source:MGI Symbol;Acc:MGI:1338824]	protein_coding
ENSMUSG00000022131	59.6	0.95	0.133	6.52e-14	2.31e-11	Gpr180	58245	G protein-coupled receptor 180 [Source:MGI Symbol;Acc:MGI:1930949]	protein_coding
ENSMUSG00000037613	16.7	1.69	0.238	9.14e-14	3.08e-11	Tnfrsf23	79201	tumor necrosis factor receptor superfamily, member 23 [Source:MGI Symbol;Acc:MGI:1930269]	protein_coding
ENSMUSG00000026473	298	-0.754	0.106	9.22e-14	3.08e-11	Glul	14645	glutamate-ammonia ligase (glutamine synthetase) [Source:MGI Symbol;Acc:MGI:95739]	protein_coding
ENSMUSG00000027195	105	0.901	0.127	1.01e-13	3.29e-11	Hsd17b12	56348	hydroxysteroid (17-beta) dehydrogenase 12 [Source:MGI Symbol;Acc:MGI:1926967]	protein_coding
ENSMUSG00000014867	744	0.907	0.129	1.59e-13	5.02e-11	Surf4	20932	surfeit gene 4 [Source:MGI Symbol;Acc:MGI:98445]	protein_coding
ENSMUSG00000075701	74.8	0.998	0.143	1.76e-13	5.42e-11	Selenos	109815	selenoprotein S [Source:MGI Symbol;Acc:MGI:95994]	protein_coding
ENSMUSG00000042747	257	0.89	0.127	2.05e-13	6.15e-11	Krtcap2	66059	keratinocyte associated protein 2 [Source:MGI Symbol;Acc:MGI:1913309]	protein_coding
ENSMUSG00000032265	243	1.77	0.256	2.37e-13	6.95e-11	Tent5a	212943	terminal nucleotidyltransferase 5A [Source:MGI Symbol;Acc:MGI:2670964]	protein_coding
ENSMUSG00000045672	91.8	1.5	0.218	2.99e-13	8.56e-11	Col27a1	373864	collagen, type XXVII, alpha 1 [Source:MGI Symbol;Acc:MGI:2672118]	protein_coding
ENSMUSG00000061808	6740	1.55	0.222	3.13e-13	8.74e-11	Ttr	22139	transthyretin [Source:MGI Symbol;Acc:MGI:98865]	protein_coding
ENSMUSG00000042750	160	0.844	0.122	3.28e-13	8.96e-11	Bex2	12069	brain expressed X-linked 2 [Source:MGI Symbol;Acc:MGI:1338017]	protein_coding
ENSMUSG00000019539	89.2	1.52	0.222	4.64e-13	1.24e-10	Rcn3	52377	reticulocalbin 3, EF-hand calcium binding domain [Source:MGI Symbol;Acc:MGI:1277122]	protein_coding
ENSMUSG00000032532	3610	1.13	0.163	5.04e-13	1.32e-10	Cck	12424	cholecystokinin [Source:MGI Symbol;Acc:MGI:88297]	protein_coding
ENSMUSG00000041084	262	1.07	0.157	6.38e-13	1.61e-10	Ostc	66357	oligosaccharyltransferase complex subunit (non-catalytic) [Source:MGI Symbol;Acc:MGI:1913607]	protein_coding
ENSMUSG00000041355	773	0.813	0.119	6.43e-13	1.61e-10	Ssr2	66256	signal sequence receptor, beta [Source:MGI Symbol;Acc:MGI:1913506]	protein_coding
ENSMUSG00000032553	109	0.782	0.115	7.65e-13	1.88e-10	Srprb	20818	signal recognition particle receptor, B subunit [Source:MGI Symbol;Acc:MGI:102964]	protein_coding
ENSMUSG00000001240	18.3	1.69	0.25	1.24e-12	2.99e-10	Ramp2	54409	receptor (calcitonin) activity modifying protein 2 [Source:MGI Symbol;Acc:MGI:1859650]	protein_coding
ENSMUSG00000033998	82.7	0.957	0.143	1.31e-12	3.08e-10	Kcnk1	16525	potassium channel, subfamily K, member 1 [Source:MGI Symbol;Acc:MGI:109322]	protein_coding
ENSMUSG00000070287	126	0.962	0.143	1.36e-12	3.15e-10	Slc35g2	245020	solute carrier family 35, member G2 [Source:MGI Symbol;Acc:MGI:2685365]	protein_coding
ENSMUSG00000037315	89.6	-1.06	0.159	1.98e-12	4.47e-10	Jade3	382207	jade family PHD finger 3 [Source:MGI Symbol;Acc:MGI:2148019]	protein_coding
ENSMUSG00000000184	59.5	1.53	0.232	2.01e-12	4.47e-10	Ccnd2	12444	cyclin D2 [Source:MGI Symbol;Acc:MGI:88314]	protein_coding
ENSMUSG00000014905	135	0.836	0.125	2.4e-12	5.25e-10	Dnajb9	27362	DnaJ heat shock protein family (Hsp40) member B9 [Source:MGI Symbol;Acc:MGI:1351618]	protein_coding
ENSMUSG00000017204	69	1.44	0.218	2.83e-12	6.06e-10	Gsdma	57911	gasdermin A [Source:MGI Symbol;Acc:MGI:1889509]	protein_coding
ENSMUSG00000030082	843	0.814	0.123	3.04e-12	6.41e-10	Sec61a1	53421	Sec61 alpha 1 subunit (S. cerevisiae) [Source:MGI Symbol;Acc:MGI:1858417]	protein_coding
ENSMUSG00000041920	24	1.64	0.252	4.07e-12	8.43e-10	Slc16a6	104681	solute carrier family 16 (monocarboxylic acid transporters), member 6 [Source:MGI Symbol;Acc:MGI:2144585]	protein_coding
ENSMUSG00000032715	26.9	-1.9	0.295	5.34e-12	1.07e-09	Trib3	228775	tribbles pseudokinase 3 [Source:MGI Symbol;Acc:MGI:1345675]	protein_coding
ENSMUSG00000058248	35.9	1.39	0.216	5.36e-12	1.07e-09	Kcnh1	16510	potassium voltage-gated channel, subfamily H (eag-related), member 1 [Source:MGI Symbol;Acc:MGI:1341721]	protein_coding
ENSMUSG00000020869	196	1	0.154	5.68e-12	1.12e-09	Lrrc59	98238	leucine rich repeat containing 59 [Source:MGI Symbol;Acc:MGI:2138133]	protein_coding
ENSMUSG00000012819	135	-1.06	0.163	5.77e-12	1.12e-09	Cdh23	22295	cadherin 23 (otocadherin) [Source:MGI Symbol;Acc:MGI:1890219]	protein_coding
ENSMUSG00000027400	869	1.49	0.235	8.72e-12	1.66e-09	Pdyn	18610	prodynorphin [Source:MGI Symbol;Acc:MGI:97535]	protein_coding
ENSMUSG00000022174	260	0.925	0.144	9.1e-12	1.71e-09	Dad1	13135	defender against cell death 1 [Source:MGI Symbol;Acc:MGI:101912]	protein_coding
ENSMUSG00000048249	30.9	-1.3	0.204	1.01e-11	1.88e-09	Crebrf	77128	CREB3 regulatory factor [Source:MGI Symbol;Acc:MGI:1924378]	protein_coding
ENSMUSG00000020873	322	0.975	0.152	1.03e-11	1.88e-09	Slc35b1	110172	solute carrier family 35, member B1 [Source:MGI Symbol;Acc:MGI:1343133]	protein_coding
ENSMUSG00000015363	83.5	0.883	0.138	1.38e-11	2.47e-09	Trabd	67976	TraB domain containing [Source:MGI Symbol;Acc:MGI:1915226]	protein_coding
ENSMUSG00000026589	20.8	1.54	0.244	1.4e-11	2.47e-09	Sec16b	89867	SEC16 homolog B (S. cerevisiae) [Source:MGI Symbol;Acc:MGI:2148802]	protein_coding
ENSMUSG00000000394	193	1.2	0.19	1.6e-11	2.78e-09	Gcg	14526	glucagon [Source:MGI Symbol;Acc:MGI:95674]	protein_coding
ENSMUSG00000070565	81	0.711	0.112	1.64e-11	2.81e-09	Rasal2	226525	RAS protein activator like 2 [Source:MGI Symbol;Acc:MGI:2443881]	protein_coding
ENSMUSG00000005125	251	-0.77	0.122	1.99e-11	3.36e-09	Ndrg1	17988	N-myc downstream regulated gene 1 [Source:MGI Symbol;Acc:MGI:1341799]	protein_coding
ENSMUSG00000041681	13600	0.696	0.109	2.01e-11	3.36e-09	Iapp	15874	islet amyloid polypeptide [Source:MGI Symbol;Acc:MGI:96382]	protein_coding
ENSMUSG00000022098	395	0.552	0.0864	2.15e-11	3.53e-09	Bmp1	12153	bone morphogenetic protein 1 [Source:MGI Symbol;Acc:MGI:88176]	protein_coding
ENSMUSG00000032479	157	-0.573	0.0903	3.03e-11	4.93e-09	Map4	17758	microtubule-associated protein 4 [Source:MGI Symbol;Acc:MGI:97178]	protein_coding
ENSMUSG00000042105	128	0.726	0.116	3.49e-11	5.59e-09	Inpp5f	101490	inositol polyphosphate-5-phosphatase F [Source:MGI Symbol;Acc:MGI:2141867]	protein_coding
ENSMUSG00000036402	300	1.03	0.167	3.66e-11	5.78e-09	Gng12	14701	guanine nucleotide binding protein (G protein), gamma 12 [Source:MGI Symbol;Acc:MGI:1336171]	protein_coding
ENSMUSG00000038539	47	-1.45	0.234	4.02e-11	6.27e-09	Atf5	107503	activating transcription factor 5 [Source:MGI Symbol;Acc:MGI:2141857]	protein_coding
ENSMUSG00000022680	209	0.566	0.0903	4.46e-11	6.87e-09	Pdxdc1	94184	pyridoxal-dependent decarboxylase domain containing 1 [Source:MGI Symbol;Acc:MGI:1920909]	protein_coding
ENSMUSG00000047990	31.2	1.8	0.296	4.57e-11	6.95e-09	C2cd4a	244911	C2 calcium-dependent domain containing 4A [Source:MGI Symbol;Acc:MGI:3645763]	protein_coding
ENSMUSG00000028811	156	-0.616	0.0982	4.65e-11	6.99e-09	Yars	107271	tyrosyl-tRNA synthetase [Source:MGI Symbol;Acc:MGI:2147627]	protein_coding
ENSMUSG00000005268	102	1.13	0.184	4.88e-11	7.24e-09	Prlr	19116	prolactin receptor [Source:MGI Symbol;Acc:MGI:97763]	protein_coding
ENSMUSG00000039682	102	0.67	0.108	5.72e-11	8.38e-09	Lap3	66988	leucine aminopeptidase 3 [Source:MGI Symbol;Acc:MGI:1914238]	protein_coding
ENSMUSG00000052271	23.9	1.5	0.243	5.89e-11	8.53e-09	Bhlha15	17341	basic helix-loop-helix family, member a15 [Source:MGI Symbol;Acc:MGI:891976]	protein_coding
ENSMUSG00000040612	22.4	1.34	0.222	6.26e-11	8.96e-09	Ildr2	100039795	immunoglobulin-like domain containing receptor 2 [Source:MGI Symbol;Acc:MGI:1196370]	protein_coding
ENSMUSG00000002633	12.4	2.38	0.39	6.44e-11	8.99e-09	Shh	20423	sonic hedgehog [Source:MGI Symbol;Acc:MGI:98297]	protein_coding
ENSMUSG00000029695	18	1.34	0.218	6.47e-11	8.99e-09	Aass	30956	aminoadipate-semialdehyde synthase [Source:MGI Symbol;Acc:MGI:1353573]	protein_coding
ENSMUSG00000028530	220	-0.593	0.0952	6.51e-11	8.99e-09	Jak1	16451	Janus kinase 1 [Source:MGI Symbol;Acc:MGI:96628]	protein_coding
ENSMUSG00000058135	109	-1.18	0.194	7.17e-11	9.79e-09	Gstm1	14862	glutathione S-transferase, mu 1 [Source:MGI Symbol;Acc:MGI:95860]	protein_coding
ENSMUSG00000031760	38.3	1.72	0.284	7.57e-11	1.02e-08	Mt3	17751	metallothionein 3 [Source:MGI Symbol;Acc:MGI:97173]	protein_coding
ENSMUSG00000047507	107	-0.854	0.14	8.05e-11	1.07e-08	Baiap3	545192	BAI1-associated protein 3 [Source:MGI Symbol;Acc:MGI:2685783]	protein_coding
ENSMUSG00000001270	50.2	1.12	0.184	8.1e-11	1.07e-08	Ckb	12709	creatine kinase, brain [Source:MGI Symbol;Acc:MGI:88407]	protein_coding
ENSMUSG00000021610	148	0.751	0.123	8.76e-11	1.14e-08	Clptm1l	218335	CLPTM1-like [Source:MGI Symbol;Acc:MGI:2442892]	protein_coding
ENSMUSG00000019188	291	0.87	0.143	1.02e-10	1.31e-08	H13	14950	histocompatibility 13 [Source:MGI Symbol;Acc:MGI:95886]	protein_coding
ENSMUSG00000032353	406	0.738	0.121	1.03e-10	1.31e-08	Tmed3	66111	transmembrane p24 trafficking protein 3 [Source:MGI Symbol;Acc:MGI:1913361]	protein_coding
ENSMUSG00000021587	1630	0.569	0.0935	1.11e-10	1.4e-08	Pcsk1	18548	proprotein convertase subtilisin/kexin type 1 [Source:MGI Symbol;Acc:MGI:97511]	protein_coding
ENSMUSG00000043719	657	-0.838	0.138	1.13e-10	1.41e-08	Col6a6	245026	collagen, type VI, alpha 6 [Source:MGI Symbol;Acc:MGI:2444259]	protein_coding
ENSMUSG00000041324	9.1	2.21	0.365	1.32e-10	1.64e-08	Inhba	16323	inhibin beta-A [Source:MGI Symbol;Acc:MGI:96570]	protein_coding
ENSMUSG00000004031	20.7	1.54	0.256	1.36e-10	1.67e-08	Brinp2	240843	bone morphogenic protein/retinoic acid inducible neural-specific 2 [Source:MGI Symbol;Acc:MGI:2443333]	protein_coding
ENSMUSG00000020089	151	0.89	0.148	1.42e-10	1.72e-08	Ppa1	67895	pyrophosphatase (inorganic) 1 [Source:MGI Symbol;Acc:MGI:97831]	protein_coding
ENSMUSG00000006442	85.1	1	0.167	1.53e-10	1.84e-08	Srm	20810	spermidine synthase [Source:MGI Symbol;Acc:MGI:102690]	protein_coding
ENSMUSG00000030428	31.8	1.38	0.23	1.55e-10	1.84e-08	Ttyh1	57776	tweety family member 1 [Source:MGI Symbol;Acc:MGI:1889007]	protein_coding
ENSMUSG00000049336	73.8	-1.12	0.188	1.67e-10	1.97e-08	Tenm2	23964	teneurin transmembrane protein 2 [Source:MGI Symbol;Acc:MGI:1345184]	protein_coding
ENSMUSG00000022076	41.8	0.932	0.156	1.97e-10	2.3e-08	Klhl1	93688	kelch-like 1 [Source:MGI Symbol;Acc:MGI:2136335]	protein_coding
ENSMUSG00000019731	107	0.964	0.164	2.87e-10	3.31e-08	Slc35e1	270066	solute carrier family 35, member E1 [Source:MGI Symbol;Acc:MGI:2142403]	protein_coding
ENSMUSG00000034586	293	0.684	0.115	2.93e-10	3.36e-08	Hid1	217310	HID1 domain containing [Source:MGI Symbol;Acc:MGI:2445087]	protein_coding
ENSMUSG00000002957	171	0.452	0.0749	2.97e-10	3.36e-08	Ap2a2	11772	adaptor-related protein complex 2, alpha 2 subunit [Source:MGI Symbol;Acc:MGI:101920]	protein_coding
ENSMUSG00000042745	85.8	1.32	0.229	3.39e-10	3.79e-08	Id1	15901	inhibitor of DNA binding 1, HLH protein [Source:MGI Symbol;Acc:MGI:96396]	protein_coding
ENSMUSG00000017446	57	1.22	0.208	3.41e-10	3.79e-08	C1qtnf1	56745	C1q and tumor necrosis factor related protein 1 [Source:MGI Symbol;Acc:MGI:1919254]	protein_coding
ENSMUSG00000027309	114	-0.739	0.125	3.45e-10	3.81e-08	4930402H24Rik	228602	RIKEN cDNA 4930402H24 gene [Source:MGI Symbol;Acc:MGI:1923029]	protein_coding
ENSMUSG00000014959	181	0.728	0.124	3.76e-10	4.1e-08	Gorasp2	70231	golgi reassembly stacking protein 2 [Source:MGI Symbol;Acc:MGI:2135962]	protein_coding
ENSMUSG00000039234	391	0.665	0.113	3.94e-10	4.27e-08	Sec24d	69608	Sec24 related gene family, member D (S. cerevisiae) [Source:MGI Symbol;Acc:MGI:1916858]	protein_coding
ENSMUSG00000014602	270	-0.755	0.129	4.28e-10	4.6e-08	Kif1a	16560	kinesin family member 1A [Source:MGI Symbol;Acc:MGI:108391]	protein_coding
ENSMUSG00000001403	137	0.746	0.128	4.47e-10	4.75e-08	Ube2c	68612	ubiquitin-conjugating enzyme E2C [Source:MGI Symbol;Acc:MGI:1915862]	protein_coding
ENSMUSG00000031465	21.1	1.41	0.242	4.53e-10	4.78e-08	Angpt2	11601	angiopoietin 2 [Source:MGI Symbol;Acc:MGI:1202890]	protein_coding
ENSMUSG00000029185	74.7	0.926	0.16	4.92e-10	5.14e-08	Fam114a1	68303	family with sequence similarity 114, member A1 [Source:MGI Symbol;Acc:MGI:1915553]	protein_coding
ENSMUSG00000030102	169	-1.19	0.208	5.28e-10	5.47e-08	Itpr1	16438	inositol 1,4,5-trisphosphate receptor 1 [Source:MGI Symbol;Acc:MGI:96623]	protein_coding
ENSMUSG00000027313	48.2	-1.24	0.214	5.38e-10	5.49e-08	Chac1	69065	ChaC, cation transport regulator 1 [Source:MGI Symbol;Acc:MGI:1916315]	protein_coding
ENSMUSG00000025151	3340	0.445	0.0748	5.39e-10	5.49e-08	Maged1	94275	melanoma antigen, family D, 1 [Source:MGI Symbol;Acc:MGI:1930187]	protein_coding
ENSMUSG00000067274	189	0.812	0.14	5.47e-10	5.52e-08	Rplp0	11837	ribosomal protein, large, P0 [Source:MGI Symbol;Acc:MGI:1927636]	protein_coding
ENSMUSG00000032757	30.9	1.1	0.19	6.04e-10	5.99e-08	Bet1	12068	Bet1 golgi vesicular membrane trafficking protein [Source:MGI Symbol;Acc:MGI:1343104]	protein_coding
ENSMUSG00000105827	433	0.719	0.124	6.09e-10	5.99e-08	H2bc18	319189	H2B clustered histone 18 [Source:MGI Symbol;Acc:MGI:2448413]	protein_coding
ENSMUSG00000034765	223	1.39	0.244	6.1e-10	5.99e-08	Dusp5	240672	dual specificity phosphatase 5 [Source:MGI Symbol;Acc:MGI:2685183]	protein_coding
ENSMUSG00000062901	39.3	-1.57	0.276	6.18e-10	5.99e-08	Klhl24	75785	kelch-like 24 [Source:MGI Symbol;Acc:MGI:1923035]	protein_coding
ENSMUSG00000005873	308	0.747	0.129	6.2e-10	5.99e-08	Reep5	13476	receptor accessory protein 5 [Source:MGI Symbol;Acc:MGI:1270152]	protein_coding
ENSMUSG00000032932	245	0.609	0.104	6.23e-10	5.99e-08	Hspa13	110920	heat shock protein 70 family, member 13 [Source:MGI Symbol;Acc:MGI:1309463]	protein_coding
ENSMUSG00000091337	81.3	0.9	0.156	6.35e-10	6.06e-08	Eid1	58521	EP300 interacting inhibitor of differentiation 1 [Source:MGI Symbol;Acc:MGI:1889651]	protein_coding
ENSMUSG00000038828	199	0.683	0.118	6.77e-10	6.4e-08	Tmem214	68796	transmembrane protein 214 [Source:MGI Symbol;Acc:MGI:1916046]	protein_coding
ENSMUSG00000063870	776	-0.429	0.0726	7.08e-10	6.64e-08	Chd4	107932	chromodomain helicase DNA binding protein 4 [Source:MGI Symbol;Acc:MGI:1344380]	protein_coding
ENSMUSG00000021990	89.7	-0.975	0.17	7.81e-10	7.28e-08	Spata13	219140	spermatogenesis associated 13 [Source:MGI Symbol;Acc:MGI:104838]	protein_coding
ENSMUSG00000028671	68.6	1.08	0.19	8.51e-10	7.86e-08	Gale	74246	galactose-4-epimerase, UDP [Source:MGI Symbol;Acc:MGI:1921496]	protein_coding
ENSMUSG00000024553	60.9	0.757	0.132	9.23e-10	8.47e-08	Galr1	14427	galanin receptor 1 [Source:MGI Symbol;Acc:MGI:1096364]	protein_coding
ENSMUSG00000030298	255	0.733	0.128	9.43e-10	8.58e-08	Sec13	110379	SEC13 homolog, nuclear pore and COPII coat complex component [Source:MGI Symbol;Acc:MGI:99832]	protein_coding
ENSMUSG00000040618	284	-0.783	0.137	9.63e-10	8.65e-08	Pck2	74551	phosphoenolpyruvate carboxykinase 2 (mitochondrial) [Source:MGI Symbol;Acc:MGI:1860456]	protein_coding
ENSMUSG00000032826	206	-1.02	0.18	9.65e-10	8.65e-08	Ank2	109676	ankyrin 2, brain [Source:MGI Symbol;Acc:MGI:88025]	protein_coding
ENSMUSG00000037072	240	0.685	0.12	1.01e-09	9.03e-08	Selenof	93684	selenoprotein F [Source:MGI Symbol;Acc:MGI:1927947]	protein_coding
ENSMUSG00000055681	293	0.749	0.132	1.1e-09	9.69e-08	Cope	59042	coatomer protein complex, subunit epsilon [Source:MGI Symbol;Acc:MGI:1891702]	protein_coding
ENSMUSG00000022272	135	-0.685	0.12	1.12e-09	9.83e-08	Myo10	17909	myosin X [Source:MGI Symbol;Acc:MGI:107716]	protein_coding
ENSMUSG00000020593	58.3	-0.894	0.158	1.14e-09	9.89e-08	Lpin1	14245	lipin 1 [Source:MGI Symbol;Acc:MGI:1891340]	protein_coding
ENSMUSG00000020267	180	0.701	0.123	1.2e-09	1.03e-07	Hint1	15254	histidine triad nucleotide binding protein 1 [Source:MGI Symbol;Acc:MGI:1321133]	protein_coding
ENSMUSG00000031170	995	0.648	0.113	1.2e-09	1.03e-07	Slc38a5	209837	solute carrier family 38, member 5 [Source:MGI Symbol;Acc:MGI:2148066]	protein_coding
ENSMUSG00000020777	171	-0.537	0.0935	1.23e-09	1.05e-07	Acox1	11430	acyl-Coenzyme A oxidase 1, palmitoyl [Source:MGI Symbol;Acc:MGI:1330812]	protein_coding
ENSMUSG00000027220	724	0.499	0.0866	1.24e-09	1.05e-07	Syt13	80976	synaptotagmin XIII [Source:MGI Symbol;Acc:MGI:1933945]	protein_coding
ENSMUSG00000019865	4.99	3.3	0.579	1.26e-09	1.06e-07	Nmbr	18101	neuromedin B receptor [Source:MGI Symbol;Acc:MGI:1100525]	protein_coding
ENSMUSG00000026600	215	0.469	0.081	1.29e-09	1.08e-07	Soat1	20652	sterol O-acyltransferase 1 [Source:MGI Symbol;Acc:MGI:104665]	protein_coding
ENSMUSG00000020649	148	0.553	0.0963	1.33e-09	1.1e-07	Rrm2	20135	ribonucleotide reductase M2 [Source:MGI Symbol;Acc:MGI:98181]	protein_coding
ENSMUSG00000024516	171	1.1	0.197	1.47e-09	1.21e-07	Sec11c	66286	SEC11 homolog C, signal peptidase complex subunit [Source:MGI Symbol;Acc:MGI:1913536]	protein_coding
ENSMUSG00000032458	846	0.461	0.0799	1.52e-09	1.24e-07	Copb2	50797	coatomer protein complex, subunit beta 2 (beta prime) [Source:MGI Symbol;Acc:MGI:1354962]	protein_coding
ENSMUSG00000037049	103	0.598	0.105	1.6e-09	1.3e-07	Smpd1	20597	sphingomyelin phosphodiesterase 1, acid lysosomal [Source:MGI Symbol;Acc:MGI:98325]	protein_coding
ENSMUSG00000031596	423	-0.775	0.138	1.63e-09	1.31e-07	Slc7a2	11988	solute carrier family 7 (cationic amino acid transporter, y+ system), member 2 [Source:MGI Symbol;Acc:MGI:99828]	protein_coding
ENSMUSG00000036632	54.5	0.722	0.128	1.73e-09	1.38e-07	Alg5	66248	asparagine-linked glycosylation 5 (dolichyl-phosphate beta-glucosyltransferase) [Source:MGI Symbol;Acc:MGI:1913498]	protein_coding
ENSMUSG00000023034	51.7	1.47	0.272	1.82e-09	1.45e-07	Nr4a1	15370	nuclear receptor subfamily 4, group A, member 1 [Source:MGI Symbol;Acc:MGI:1352454]	protein_coding
ENSMUSG00000038181	73.3	0.849	0.153	1.89e-09	1.48e-07	Chpf2	100910	chondroitin polymerizing factor 2 [Source:MGI Symbol;Acc:MGI:1917522]	protein_coding
ENSMUSG00000001105	41.7	1.25	0.226	1.89e-09	1.48e-07	Ift20	55978	intraflagellar transport 20 [Source:MGI Symbol;Acc:MGI:1915585]	protein_coding
ENSMUSG00000042476	64.9	0.729	0.13	1.95e-09	1.52e-07	Abcb4	18670	ATP-binding cassette, sub-family B (MDR/TAP), member 4 [Source:MGI Symbol;Acc:MGI:97569]	protein_coding
ENSMUSG00000020303	9.14	1.76	0.315	1.97e-09	1.52e-07	Stc2	20856	stanniocalcin 2 [Source:MGI Symbol;Acc:MGI:1316731]	protein_coding
ENSMUSG00000026204	1780	0.564	0.1	2.01e-09	1.55e-07	Ptprn	19275	protein tyrosine phosphatase, receptor type, N [Source:MGI Symbol;Acc:MGI:102765]	protein_coding
ENSMUSG00000027828	295	0.644	0.115	2.18e-09	1.67e-07	Ssr3	67437	signal sequence receptor, gamma [Source:MGI Symbol;Acc:MGI:1914687]	protein_coding
ENSMUSG00000023186	34.1	-1.19	0.215	2.3e-09	1.75e-07	Vwa5a	67776	von Willebrand factor A domain containing 5A [Source:MGI Symbol;Acc:MGI:1915026]	protein_coding
ENSMUSG00000029407	402	0.471	0.0829	2.43e-09	1.83e-07	Uso1	56041	USO1 vesicle docking factor [Source:MGI Symbol;Acc:MGI:1929095]	protein_coding
ENSMUSG00000027006	295	0.622	0.111	2.57e-09	1.93e-07	Dnajc10	66861	DnaJ heat shock protein family (Hsp40) member C10 [Source:MGI Symbol;Acc:MGI:1914111]	protein_coding
ENSMUSG00000033540	51	-0.867	0.157	2.73e-09	2.03e-07	Idua	15932	iduronidase, alpha-L [Source:MGI Symbol;Acc:MGI:96418]	protein_coding
ENSMUSG00000046223	5.23	2.83	0.514	2.74e-09	2.03e-07	Plaur	18793	plasminogen activator, urokinase receptor [Source:MGI Symbol;Acc:MGI:97612]	protein_coding
ENSMUSG00000054196	12	1.57	0.286	2.76e-09	2.03e-07	Cthrc1	68588	collagen triple helix repeat containing 1 [Source:MGI Symbol;Acc:MGI:1915838]	protein_coding
ENSMUSG00000030847	74	0.875	0.159	2.95e-09	2.17e-07	Bag3	29810	BCL2-associated athanogene 3 [Source:MGI Symbol;Acc:MGI:1352493]	protein_coding
ENSMUSG00000026526	365	0.702	0.127	2.99e-09	2.18e-07	Fh1	14194	fumarate hydratase 1 [Source:MGI Symbol;Acc:MGI:95530]	protein_coding
ENSMUSG00000005949	47.1	-0.864	0.157	3.07e-09	2.22e-07	Ctns	83429	cystinosis, nephropathic [Source:MGI Symbol;Acc:MGI:1932872]	protein_coding
ENSMUSG00000024743	151	-0.622	0.112	3.1e-09	2.23e-07	Syt7	54525	synaptotagmin VII [Source:MGI Symbol;Acc:MGI:1859545]	protein_coding
ENSMUSG00000023387	162	0.81	0.148	3.3e-09	2.36e-07	Kcnk16	74571	potassium channel, subfamily K, member 16 [Source:MGI Symbol;Acc:MGI:1921821]	protein_coding
ENSMUSG00000052684	44	-1.08	0.2	3.55e-09	2.52e-07	Jun	16476	jun proto-oncogene [Source:MGI Symbol;Acc:MGI:96646]	protein_coding
ENSMUSG00000001473	68.9	1.02	0.187	3.56e-09	2.52e-07	Tubb6	67951	tubulin, beta 6 class V [Source:MGI Symbol;Acc:MGI:1915201]	protein_coding
ENSMUSG00000040354	320	-0.71	0.129	3.68e-09	2.58e-07	Mars1	216443	methionine-tRNA synthetase 1 [Source:MGI Symbol;Acc:MGI:1345633]	protein_coding
ENSMUSG00000020484	209	0.606	0.11	3.69e-09	2.58e-07	Xbp1	22433	X-box binding protein 1 [Source:MGI Symbol;Acc:MGI:98970]	protein_coding
ENSMUSG00000032383	392	0.547	0.0984	3.73e-09	2.59e-07	Ppib	19035	peptidylprolyl isomerase B [Source:MGI Symbol;Acc:MGI:97750]	protein_coding
ENSMUSG00000043164	15.2	1.44	0.266	3.85e-09	2.66e-07	Tmem212	208613	transmembrane protein 212 [Source:MGI Symbol;Acc:MGI:2685410]	protein_coding
ENSMUSG00000061607	251	-0.519	0.0933	4.03e-09	2.76e-07	Mdc1	240087	mediator of DNA damage checkpoint 1 [Source:MGI Symbol;Acc:MGI:3525201]	protein_coding
ENSMUSG00000042638	256	0.563	0.102	4.04e-09	2.76e-07	Gucy2c	14917	guanylate cyclase 2c [Source:MGI Symbol;Acc:MGI:106903]	protein_coding
ENSMUSG00000018672	21.1	1.22	0.226	4.11e-09	2.79e-07	Copz2	56358	coatomer protein complex, subunit zeta 2 [Source:MGI Symbol;Acc:MGI:1929008]	protein_coding
ENSMUSG00000035681	30.4	-1.21	0.226	4.65e-09	3.14e-07	Kcnc2	268345	potassium voltage gated channel, Shaw-related subfamily, member 2 [Source:MGI Symbol;Acc:MGI:96668]	protein_coding
ENSMUSG00000037573	55.1	0.714	0.132	4.91e-09	3.3e-07	Tob1	22057	transducer of ErbB-2.1 [Source:MGI Symbol;Acc:MGI:1349721]	protein_coding
ENSMUSG00000048578	210	0.75	0.139	5.38e-09	3.59e-07	Mlec	109154	malectin [Source:MGI Symbol;Acc:MGI:1924015]	protein_coding
ENSMUSG00000021313	19.8	1.56	0.295	5.71e-09	3.79e-07	Ryr2	20191	ryanodine receptor 2, cardiac [Source:MGI Symbol;Acc:MGI:99685]	protein_coding
ENSMUSG00000031285	145	0.654	0.121	5.76e-09	3.8e-07	Dcx	13193	doublecortin [Source:MGI Symbol;Acc:MGI:1277171]	protein_coding
ENSMUSG00000033809	49.7	0.818	0.152	6.01e-09	3.95e-07	Alg3	208624	asparagine-linked glycosylation 3 (alpha-1,3-mannosyltransferase) [Source:MGI Symbol;Acc:MGI:1098592]	protein_coding
ENSMUSG00000020372	760	0.602	0.111	6.06e-09	3.96e-07	Rack1	14694	receptor for activated C kinase 1 [Source:MGI Symbol;Acc:MGI:101849]	protein_coding
ENSMUSG00000049922	70.1	0.893	0.167	6.27e-09	4.07e-07	Slc35c1	228368	solute carrier family 35, member C1 [Source:MGI Symbol;Acc:MGI:2443301]	protein_coding
ENSMUSG00000058145	13.1	1.41	0.265	6.29e-09	4.07e-07	Adamts17	233332	a disintegrin-like and metallopeptidase (reprolysin type) with thrombospondin type 1 motif, 17 [Source:MGI Symbol;Acc:MGI:3588195]	protein_coding
ENSMUSG00000024039	159	0.661	0.122	6.36e-09	4.09e-07	Cbs	12411	cystathionine beta-synthase [Source:MGI Symbol;Acc:MGI:88285]	protein_coding
ENSMUSG00000035540	265	1.38	0.26	6.45e-09	4.12e-07	Gc	14473	vitamin D binding protein [Source:MGI Symbol;Acc:MGI:95669]	protein_coding
ENSMUSG00000024594	127	0.758	0.141	6.54e-09	4.16e-07	Prrc1	73137	proline-rich coiled-coil 1 [Source:MGI Symbol;Acc:MGI:1916106]	protein_coding
ENSMUSG00000050608	158	0.516	0.0943	6.62e-09	4.18e-07	Micos10	433771	mitochondrial contact site and cristae organizing system subunit 10 [Source:MGI Symbol;Acc:MGI:1913628]	protein_coding
ENSMUSG00000032557	95.8	0.73	0.135	6.69e-09	4.18e-07	Uba5	66663	ubiquitin-like modifier activating enzyme 5 [Source:MGI Symbol;Acc:MGI:1913913]	protein_coding
ENSMUSG00000020097	150	-0.752	0.14	6.69e-09	4.18e-07	Sgpl1	20397	sphingosine phosphate lyase 1 [Source:MGI Symbol;Acc:MGI:1261415]	protein_coding
ENSMUSG00000031960	621	-0.706	0.131	6.71e-09	4.18e-07	Aars	234734	alanyl-tRNA synthetase [Source:MGI Symbol;Acc:MGI:2384560]	protein_coding
ENSMUSG00000031570	61.4	1.04	0.197	7.51e-09	4.65e-07	Plpp5	71910	phospholipid phosphatase 5 [Source:MGI Symbol;Acc:MGI:1919160]	protein_coding
ENSMUSG00000031189	121	0.631	0.117	7.88e-09	4.84e-07	Aff2	14266	AF4/FMR2 family, member 2 [Source:MGI Symbol;Acc:MGI:1202294]	protein_coding
ENSMUSG00000000631	122	-0.783	0.147	7.9e-09	4.84e-07	Myo18a	360013	myosin XVIIIA [Source:MGI Symbol;Acc:MGI:2667185]	protein_coding
ENSMUSG00000021427	617	0.618	0.115	7.93e-09	4.84e-07	Ssr1	107513	signal sequence receptor, alpha [Source:MGI Symbol;Acc:MGI:105082]	protein_coding
ENSMUSG00000002778	314	0.485	0.0889	8.27e-09	5.02e-07	Kdelr1	68137	KDEL (Lys-Asp-Glu-Leu) endoplasmic reticulum protein retention receptor 1 [Source:MGI Symbol;Acc:MGI:1915387]	protein_coding
ENSMUSG00000024327	290	0.744	0.139	8.31e-09	5.02e-07	Slc39a7	14977	solute carrier family 39 (zinc transporter), member 7 [Source:MGI Symbol;Acc:MGI:95909]	protein_coding
ENSMUSG00000031490	26.5	-1.26	0.238	8.56e-09	5.14e-07	Eif4ebp1	13685	eukaryotic translation initiation factor 4E binding protein 1 [Source:MGI Symbol;Acc:MGI:103267]	protein_coding
ENSMUSG00000027808	64.8	1.08	0.206	8.75e-09	5.23e-07	Serp1	28146	stress-associated endoplasmic reticulum protein 1 [Source:MGI Symbol;Acc:MGI:92638]	protein_coding
ENSMUSG00000042215	16.9	1.21	0.23	8.99e-09	5.35e-07	Bag2	213539	BCL2-associated athanogene 2 [Source:MGI Symbol;Acc:MGI:1891254]	protein_coding
ENSMUSG00000018417	85.5	-0.854	0.161	9.48e-09	5.61e-07	Myo1b	17912	myosin IB [Source:MGI Symbol;Acc:MGI:107752]	protein_coding
ENSMUSG00000019900	258	-0.456	0.0838	9.57e-09	5.64e-07	Rfx6	320995	regulatory factor X, 6 [Source:MGI Symbol;Acc:MGI:2445208]	protein_coding
ENSMUSG00000030062	1100	0.467	0.086	9.82e-09	5.75e-07	Rpn1	103963	ribophorin I [Source:MGI Symbol;Acc:MGI:98084]	protein_coding
ENSMUSG00000029189	391	0.484	0.0894	1.03e-08	6.01e-07	Sel1l3	231238	sel-1 suppressor of lin-12-like 3 (C. elegans) [Source:MGI Symbol;Acc:MGI:1916941]	protein_coding
ENSMUSG00000049539	325	0.557	0.104	1.04e-08	6.03e-07	H1f1	80838	H1.1 linker histone, cluster member [Source:MGI Symbol;Acc:MGI:1931523]	protein_coding
ENSMUSG00000022844	152	0.621	0.116	1.12e-08	6.45e-07	Pdia5	72599	protein disulfide isomerase associated 5 [Source:MGI Symbol;Acc:MGI:1919849]	protein_coding
ENSMUSG00000015766	150	-0.537	0.0999	1.16e-08	6.65e-07	Eps8	13860	epidermal growth factor receptor pathway substrate 8 [Source:MGI Symbol;Acc:MGI:104684]	protein_coding
ENSMUSG00000002265	3300	-0.477	0.0885	1.16e-08	6.65e-07	Peg3	18616	paternally expressed 3 [Source:MGI Symbol;Acc:MGI:104748]	protein_coding
ENSMUSG00000045284	64.6	-0.891	0.169	1.18e-08	6.67e-07	Dcaf12l1	245404	DDB1 and CUL4 associated factor 12-like 1 [Source:MGI Symbol;Acc:MGI:2444462]	protein_coding
ENSMUSG00000041351	75.5	-0.644	0.121	1.18e-08	6.67e-07	Rap1gap	110351	Rap1 GTPase-activating protein [Source:MGI Symbol;Acc:MGI:109338]	protein_coding
ENSMUSG00000058153	860	-0.722	0.137	1.19e-08	6.73e-07	Sez6l	56747	seizure related 6 homolog like [Source:MGI Symbol;Acc:MGI:1935121]	protein_coding
ENSMUSG00000017724	5.68	2.78	0.535	1.23e-08	6.89e-07	Etv4	18612	ets variant 4 [Source:MGI Symbol;Acc:MGI:99423]	protein_coding
ENSMUSG00000010755	183	-0.592	0.111	1.28e-08	7.13e-07	Cars	27267	cysteinyl-tRNA synthetase [Source:MGI Symbol;Acc:MGI:1351477]	protein_coding
ENSMUSG00000040560	195	-0.546	0.103	1.38e-08	7.61e-07	Wdr7	104082	WD repeat domain 7 [Source:MGI Symbol;Acc:MGI:1860197]	protein_coding
ENSMUSG00000032026	120	0.866	0.166	1.38e-08	7.61e-07	Rexo2	104444	RNA exonuclease 2 [Source:MGI Symbol;Acc:MGI:1888981]	protein_coding
ENSMUSG00000038564	83	-0.697	0.133	1.38e-08	7.61e-07	Ift172	67661	intraflagellar transport 172 [Source:MGI Symbol;Acc:MGI:2682064]	protein_coding
ENSMUSG00000024298	143	-0.659	0.125	1.49e-08	8.16e-07	Zfp871	208292	zinc finger protein 871 [Source:MGI Symbol;Acc:MGI:1921793]	protein_coding
ENSMUSG00000015027	223	0.674	0.128	1.49e-08	8.16e-07	Galns	50917	galactosamine (N-acetyl)-6-sulfate sulfatase [Source:MGI Symbol;Acc:MGI:1355303]	protein_coding
ENSMUSG00000029992	808	0.404	0.0747	1.51e-08	8.18e-07	Gfpt1	14583	glutamine fructose-6-phosphate transaminase 1 [Source:MGI Symbol;Acc:MGI:95698]	protein_coding
ENSMUSG00000001663	18.9	-1.24	0.239	1.51e-08	8.18e-07	Gstt1	14871	glutathione S-transferase, theta 1 [Source:MGI Symbol;Acc:MGI:107379]	protein_coding
ENSMUSG00000025192	51.1	0.74	0.141	1.53e-08	8.25e-07	Entpd7	93685	ectonucleoside triphosphate diphosphohydrolase 7 [Source:MGI Symbol;Acc:MGI:2135885]	protein_coding
ENSMUSG00000026670	45.8	0.791	0.151	1.62e-08	8.69e-07	Uap1	107652	UDP-N-acetylglucosamine pyrophosphorylase 1 [Source:MGI Symbol;Acc:MGI:1334459]	protein_coding
ENSMUSG00000020142	63	-1.13	0.221	1.63e-08	8.69e-07	Slc1a4	55963	solute carrier family 1 (glutamate/neutral amino acid transporter), member 4 [Source:MGI Symbol;Acc:MGI:2135601]	protein_coding
ENSMUSG00000003660	738	-0.604	0.115	1.65e-08	8.71e-07	Snrnp200	320632	small nuclear ribonucleoprotein 200 (U5) [Source:MGI Symbol;Acc:MGI:2444401]	protein_coding
ENSMUSG00000026335	693	0.701	0.134	1.65e-08	8.71e-07	Pam	18484	peptidylglycine alpha-amidating monooxygenase [Source:MGI Symbol;Acc:MGI:97475]	protein_coding
ENSMUSG00000030659	328	0.834	0.162	1.75e-08	9.2e-07	Nucb2	53322	nucleobindin 2 [Source:MGI Symbol;Acc:MGI:1858179]	protein_coding
ENSMUSG00000046841	121	0.712	0.137	1.79e-08	9.38e-07	Ckap4	216197	cytoskeleton-associated protein 4 [Source:MGI Symbol;Acc:MGI:2444926]	protein_coding
ENSMUSG00000028825	28.2	1.18	0.23	1.81e-08	9.45e-07	Rhd	19746	Rh blood group, D antigen [Source:MGI Symbol;Acc:MGI:1202882]	protein_coding
ENSMUSG00000032575	550	0.804	0.155	1.84e-08	9.55e-07	Manf	74840	mesencephalic astrocyte-derived neurotrophic factor [Source:MGI Symbol;Acc:MGI:1922090]	protein_coding
ENSMUSG00000002017	84.1	0.643	0.123	1.87e-08	9.66e-07	Fam98a	72722	family with sequence similarity 98, member A [Source:MGI Symbol;Acc:MGI:1919972]	protein_coding
ENSMUSG00000039671	130	-0.627	0.12	1.88e-08	9.71e-07	Zmynd8	228880	zinc finger, MYND-type containing 8 [Source:MGI Symbol;Acc:MGI:1918025]	protein_coding
ENSMUSG00000026888	61.6	0.731	0.141	1.93e-08	9.89e-07	Grb14	50915	growth factor receptor bound protein 14 [Source:MGI Symbol;Acc:MGI:1355324]	protein_coding
ENSMUSG00000019579	127	0.765	0.148	1.94e-08	9.89e-07	Mydgf	28106	myeloid derived growth factor [Source:MGI Symbol;Acc:MGI:2156020]	protein_coding
ENSMUSG00000046844	275	-0.533	0.101	1.94e-08	9.89e-07	Vat1l	270097	vesicle amine transport protein 1 like [Source:MGI Symbol;Acc:MGI:2142534]	protein_coding
ENSMUSG00000052727	857	-0.522	0.0991	1.99e-08	1.01e-06	Map1b	17755	microtubule-associated protein 1B [Source:MGI Symbol;Acc:MGI:1306778]	protein_coding
ENSMUSG00000020088	229	0.772	0.149	2.01e-08	1.01e-06	Sar1a	20224	secretion associated Ras related GTPase 1A [Source:MGI Symbol;Acc:MGI:98230]	protein_coding
ENSMUSG00000036391	105	0.64	0.122	2.04e-08	1.03e-06	Sec24a	77371	Sec24 related gene family, member A (S. cerevisiae) [Source:MGI Symbol;Acc:MGI:1924621]	protein_coding
ENSMUSG00000015243	315	-0.908	0.177	2.09e-08	1.05e-06	Abca1	11303	ATP-binding cassette, sub-family A (ABC1), member 1 [Source:MGI Symbol;Acc:MGI:99607]	protein_coding
ENSMUSG00000028277	150	0.549	0.105	2.23e-08	1.11e-06	Ube2j1	56228	ubiquitin-conjugating enzyme E2J 1 [Source:MGI Symbol;Acc:MGI:1926245]	protein_coding
ENSMUSG00000022769	364	0.746	0.145	2.32e-08	1.15e-06	Sdf2l1	64136	stromal cell-derived factor 2-like 1 [Source:MGI Symbol;Acc:MGI:2149842]	protein_coding
ENSMUSG00000031538	23	1.05	0.207	2.34e-08	1.16e-06	Plat	18791	plasminogen activator, tissue [Source:MGI Symbol;Acc:MGI:97610]	protein_coding
ENSMUSG00000053460	257	0.477	0.0907	2.38e-08	1.17e-06	Ggcx	56316	gamma-glutamyl carboxylase [Source:MGI Symbol;Acc:MGI:1927655]	protein_coding
ENSMUSG00000032997	164	0.702	0.137	2.44e-08	1.2e-06	Chpf	74241	chondroitin polymerizing factor [Source:MGI Symbol;Acc:MGI:106576]	protein_coding
ENSMUSG00000057530	1770	0.409	0.077	2.45e-08	1.2e-06	Ece1	230857	endothelin converting enzyme 1 [Source:MGI Symbol;Acc:MGI:1101357]	protein_coding
ENSMUSG00000004040	353	-0.577	0.111	2.46e-08	1.2e-06	Stat3	20848	signal transducer and activator of transcription 3 [Source:MGI Symbol;Acc:MGI:103038]	protein_coding
ENSMUSG00000034088	856	0.511	0.0977	2.56e-08	1.24e-06	Hdlbp	110611	high density lipoprotein (HDL) binding protein [Source:MGI Symbol;Acc:MGI:99256]	protein_coding
ENSMUSG00000020577	279	0.802	0.157	2.57e-08	1.24e-06	Tspan13	66109	tetraspanin 13 [Source:MGI Symbol;Acc:MGI:1913359]	protein_coding
ENSMUSG00000032366	42.1	0.867	0.169	2.63e-08	1.27e-06	Tpm1	22003	tropomyosin 1, alpha [Source:MGI Symbol;Acc:MGI:98809]	protein_coding
ENSMUSG00000010095	465	-0.589	0.114	2.66e-08	1.27e-06	Slc3a2	17254	solute carrier family 3 (activators of dibasic and neutral amino acid transport), member 2 [Source:MGI Symbol;Acc:MGI:96955]	protein_coding
ENSMUSG00000027642	2500	0.516	0.099	2.81e-08	1.34e-06	Rpn2	20014	ribophorin II [Source:MGI Symbol;Acc:MGI:98085]	protein_coding
ENSMUSG00000038807	212	-0.453	0.0865	2.99e-08	1.42e-06	Rap1gap2	380711	RAP1 GTPase activating protein 2 [Source:MGI Symbol;Acc:MGI:3028623]	protein_coding
ENSMUSG00000026956	157	-0.782	0.153	3e-08	1.42e-06	Uap1l1	227620	UDP-N-acteylglucosamine pyrophosphorylase 1-like 1 [Source:MGI Symbol;Acc:MGI:2443318]	protein_coding
ENSMUSG00000042473	94.7	0.599	0.116	3.21e-08	1.51e-06	Tbc1d8b	245638	TBC1 domain family, member 8B [Source:MGI Symbol;Acc:MGI:1918101]	protein_coding
ENSMUSG00000038024	516	-0.77	0.151	3.32e-08	1.56e-06	Dennd4c	329877	DENN/MADD domain containing 4C [Source:MGI Symbol;Acc:MGI:1914769]	protein_coding
ENSMUSG00000039542	854	-0.473	0.091	3.4e-08	1.59e-06	Ncam1	17967	neural cell adhesion molecule 1 [Source:MGI Symbol;Acc:MGI:97281]	protein_coding
ENSMUSG00000026664	131	-0.512	0.0987	3.41e-08	1.59e-06	Phyh	16922	phytanoyl-CoA hydroxylase [Source:MGI Symbol;Acc:MGI:891978]	protein_coding
ENSMUSG00000066357	812	-0.638	0.125	3.46e-08	1.6e-06	Wdr6	83669	WD repeat domain 6 [Source:MGI Symbol;Acc:MGI:1930140]	protein_coding
ENSMUSG00000024063	14	1.32	0.264	3.52e-08	1.63e-06	Lbh	77889	limb-bud and heart [Source:MGI Symbol;Acc:MGI:1925139]	protein_coding
ENSMUSG00000048058	27.7	0.932	0.185	3.54e-08	1.63e-06	Ldlrad3	241576	low density lipoprotein receptor class A domain containing 3 [Source:MGI Symbol;Acc:MGI:2138856]	protein_coding
ENSMUSG00000024044	362	-0.44	0.0843	3.58e-08	1.64e-06	Epb41l3	13823	erythrocyte membrane protein band 4.1 like 3 [Source:MGI Symbol;Acc:MGI:103008]	protein_coding
ENSMUSG00000032116	1190	0.457	0.0877	3.59e-08	1.64e-06	Stt3a	16430	STT3, subunit of the oligosaccharyltransferase complex, homolog A (S. cerevisiae) [Source:MGI Symbol;Acc:MGI:105124]	protein_coding
ENSMUSG00000026958	83.1	-0.73	0.144	3.6e-08	1.64e-06	Dpp7	83768	dipeptidylpeptidase 7 [Source:MGI Symbol;Acc:MGI:1933213]	protein_coding
ENSMUSG00000033295	528	-0.413	0.0788	3.71e-08	1.68e-06	Ptprf	19268	protein tyrosine phosphatase, receptor type, F [Source:MGI Symbol;Acc:MGI:102695]	protein_coding
ENSMUSG00000042246	17.6	1.26	0.255	3.76e-08	1.7e-06	Tmc7	209760	transmembrane channel-like gene family 7 [Source:MGI Symbol;Acc:MGI:2443317]	protein_coding
ENSMUSG00000025935	650	0.641	0.126	3.8e-08	1.71e-06	Tram1	72265	translocating chain-associating membrane protein 1 [Source:MGI Symbol;Acc:MGI:1919515]	protein_coding
ENSMUSG00000037962	82.6	1.12	0.226	3.94e-08	1.77e-06	Rflna	73121	refilin A [Source:MGI Symbol;Acc:MGI:1920371]	protein_coding
ENSMUSG00000020376	209	0.59	0.116	4.02e-08	1.79e-06	Rnf130	59044	ring finger protein 130 [Source:MGI Symbol;Acc:MGI:1891717]	protein_coding
ENSMUSG00000015094	132	0.587	0.115	4.03e-08	1.8e-06	Npdc1	18146	neural proliferation, differentiation and control 1 [Source:MGI Symbol;Acc:MGI:1099802]	protein_coding
ENSMUSG00000009013	55.4	1.13	0.227	4.06e-08	1.8e-06	Dynll1	56455	dynein light chain LC8-type 1 [Source:MGI Symbol;Acc:MGI:1861457]	protein_coding
ENSMUSG00000006050	113	0.556	0.109	4.08e-08	1.8e-06	Sra1	24068	steroid receptor RNA activator 1 [Source:MGI Symbol;Acc:MGI:1344414]	protein_coding
ENSMUSG00000026627	167	-0.498	0.0965	4.1e-08	1.8e-06	Pacc1	66950	proton activated chloride channel 1 [Source:MGI Symbol;Acc:MGI:1914200]	protein_coding
ENSMUSG00000030539	102	-0.639	0.126	4.27e-08	1.87e-06	Sema4b	20352	sema domain, immunoglobulin domain (Ig), transmembrane domain (TM) and short cytoplasmic domain, (semaphorin) 4B [Source:MGI Symbol;Acc:MGI:107559]	protein_coding
ENSMUSG00000058569	166	0.552	0.108	4.31e-08	1.88e-06	Tmed9	67511	transmembrane p24 trafficking protein 9 [Source:MGI Symbol;Acc:MGI:1914761]	protein_coding
ENSMUSG00000020986	48.5	0.769	0.153	4.42e-08	1.93e-06	Sec23a	20334	SEC23 homolog A, COPII coat complex component [Source:MGI Symbol;Acc:MGI:1349635]	protein_coding
ENSMUSG00000022498	106	0.718	0.143	4.47e-08	1.94e-06	Txndc11	106200	thioredoxin domain containing 11 [Source:MGI Symbol;Acc:MGI:1923620]	protein_coding
ENSMUSG00000061601	688	-0.479	0.0927	4.53e-08	1.96e-06	Pclo	26875	piccolo (presynaptic cytomatrix protein) [Source:MGI Symbol;Acc:MGI:1349390]	protein_coding
ENSMUSG00000025403	251	-0.941	0.189	4.63e-08	1.99e-06	Shmt2	108037	serine hydroxymethyltransferase 2 (mitochondrial) [Source:MGI Symbol;Acc:MGI:1277989]	protein_coding
ENSMUSG00000032193	502	-0.798	0.16	4.7e-08	2.02e-06	Ldlr	16835	low density lipoprotein receptor [Source:MGI Symbol;Acc:MGI:96765]	protein_coding
ENSMUSG00000025855	130	-0.598	0.118	5.03e-08	2.15e-06	Prkar1b	19085	protein kinase, cAMP dependent regulatory, type I beta [Source:MGI Symbol;Acc:MGI:97759]	protein_coding
ENSMUSG00000044627	170	0.581	0.115	5.06e-08	2.16e-06	Swi5	72931	SWI5 recombination repair homolog (yeast) [Source:MGI Symbol;Acc:MGI:1920181]	protein_coding
ENSMUSG00000022641	104	-0.686	0.137	5.63e-08	2.39e-06	Bbx	70508	bobby sox HMG box containing [Source:MGI Symbol;Acc:MGI:1917758]	protein_coding
ENSMUSG00000030878	38.4	1.15	0.234	5.85e-08	2.47e-06	Cdr2	12585	cerebellar degeneration-related 2 [Source:MGI Symbol;Acc:MGI:1100885]	protein_coding
ENSMUSG00000000266	26.3	0.909	0.184	6.24e-08	2.63e-06	Mid2	23947	midline 2 [Source:MGI Symbol;Acc:MGI:1344333]	protein_coding
ENSMUSG00000028334	175	0.635	0.127	6.26e-08	2.63e-06	Nans	94181	N-acetylneuraminic acid synthase (sialic acid synthase) [Source:MGI Symbol;Acc:MGI:2149820]	protein_coding
ENSMUSG00000011114	244	0.602	0.12	6.44e-08	2.69e-06	Tbrg1	21376	transforming growth factor beta regulated gene 1 [Source:MGI Symbol;Acc:MGI:1100877]	protein_coding
ENSMUSG00000028757	1400	0.513	0.101	6.47e-08	2.69e-06	Ddost	13200	dolichyl-di-phosphooligosaccharide-protein glycotransferase [Source:MGI Symbol;Acc:MGI:1194508]	protein_coding
ENSMUSG00000027168	331	-0.383	0.0745	6.48e-08	2.69e-06	Pax6	18508	paired box 6 [Source:MGI Symbol;Acc:MGI:97490]	protein_coding
ENSMUSG00000035109	5.03	2.39	0.491	7.5e-08	3.11e-06	Shc4	271849	SHC (Src homology 2 domain containing) family, member 4 [Source:MGI Symbol;Acc:MGI:2655364]	protein_coding
ENSMUSG00000033022	19.8	1.07	0.221	7.93e-08	3.28e-06	Cdo1	12583	cysteine dioxygenase 1, cytosolic [Source:MGI Symbol;Acc:MGI:105925]	protein_coding
ENSMUSG00000028655	7.19	2.25	0.464	8.16e-08	3.35e-06	Mfsd2a	76574	major facilitator superfamily domain containing 2A [Source:MGI Symbol;Acc:MGI:1923824]	protein_coding
ENSMUSG00000074899	28.5	-1.22	0.253	8.18e-08	3.35e-06	Sptbn5	640524	spectrin beta, non-erythrocytic 5 [Source:MGI Symbol;Acc:MGI:2685200]	protein_coding
ENSMUSG00000057738	675	-0.498	0.0994	8.4e-08	3.44e-06	Sptan1	20740	spectrin alpha, non-erythrocytic 1 [Source:MGI Symbol;Acc:MGI:98386]	protein_coding
ENSMUSG00000037885	100	0.989	0.205	8.6e-08	3.5e-06	Stk35	67333	serine/threonine kinase 35 [Source:MGI Symbol;Acc:MGI:1914583]	protein_coding
ENSMUSG00000031532	514	0.456	0.0906	8.63e-08	3.5e-06	Saraf	67887	store-operated calcium entry-associated regulatory factor [Source:MGI Symbol;Acc:MGI:1915137]	protein_coding
ENSMUSG00000021913	409	-0.695	0.142	9.06e-08	3.66e-06	Ogdhl	239017	oxoglutarate dehydrogenase-like [Source:MGI Symbol;Acc:MGI:3616088]	protein_coding
ENSMUSG00000025092	129	-0.592	0.12	9.08e-08	3.66e-06	Hspa12a	73442	heat shock protein 12A [Source:MGI Symbol;Acc:MGI:1920692]	protein_coding
ENSMUSG00000098188	61.4	0.636	0.129	9.17e-08	3.69e-06	Sowahc	268301	sosondowah ankyrin repeat domain family member C [Source:MGI Symbol;Acc:MGI:3606051]	protein_coding
ENSMUSG00000072623	55.8	0.688	0.14	9.28e-08	3.72e-06	Zfp9	22750	zinc finger protein 9 [Source:MGI Symbol;Acc:MGI:99210]	protein_coding
ENSMUSG00000053897	64.5	0.812	0.167	9.66e-08	3.86e-06	Slc39a8	67547	solute carrier family 39 (metal ion transporter), member 8 [Source:MGI Symbol;Acc:MGI:1914797]	protein_coding
ENSMUSG00000024589	113	-0.657	0.134	9.86e-08	3.92e-06	Nedd4l	83814	neural precursor cell expressed, developmentally down-regulated gene 4-like [Source:MGI Symbol;Acc:MGI:1933754]	protein_coding
ENSMUSG00000029752	514	-0.644	0.132	1.02e-07	4.04e-06	Asns	27053	asparagine synthetase [Source:MGI Symbol;Acc:MGI:1350929]	protein_coding
ENSMUSG00000002845	47.6	0.658	0.135	1.03e-07	4.06e-06	Tmem39a	67846	transmembrane protein 39a [Source:MGI Symbol;Acc:MGI:1915096]	protein_coding
ENSMUSG00000028680	167	0.624	0.128	1.07e-07	4.22e-06	Plk3	12795	polo like kinase 3 [Source:MGI Symbol;Acc:MGI:109604]	protein_coding
ENSMUSG00000002014	739	0.637	0.13	1.09e-07	4.3e-06	Ssr4	20832	signal sequence receptor, delta [Source:MGI Symbol;Acc:MGI:1099464]	protein_coding
ENSMUSG00000043668	72.2	-0.582	0.119	1.18e-07	4.6e-06	Tox3	244579	TOX high mobility group box family member 3 [Source:MGI Symbol;Acc:MGI:3039593]	protein_coding
ENSMUSG00000031066	73	-0.651	0.134	1.22e-07	4.76e-06	Usp11	236733	ubiquitin specific peptidase 11 [Source:MGI Symbol;Acc:MGI:2384312]	protein_coding
ENSMUSG00000032526	49.6	0.776	0.161	1.27e-07	4.92e-06	Ss18l2	26901	SS18, nBAF chromatin remodeling complex subunit like 2 [Source:MGI Symbol;Acc:MGI:1349474]	protein_coding
ENSMUSG00000020605	30.5	-0.884	0.184	1.27e-07	4.93e-06	Hs1bp3	58240	HCLS1 binding protein 3 [Source:MGI Symbol;Acc:MGI:1913224]	protein_coding
ENSMUSG00000027746	135	0.748	0.156	1.28e-07	4.93e-06	Ufm1	67890	ubiquitin-fold modifier 1 [Source:MGI Symbol;Acc:MGI:1915140]	protein_coding
ENSMUSG00000026202	195	0.474	0.0963	1.34e-07	5.18e-06	Tuba4a	22145	tubulin, alpha 4A [Source:MGI Symbol;Acc:MGI:1095410]	protein_coding
ENSMUSG00000025967	269	0.619	0.128	1.4e-07	5.37e-06	Eef1b2	55949	eukaryotic translation elongation factor 1 beta 2 [Source:MGI Symbol;Acc:MGI:1929520]	protein_coding
ENSMUSG00000004460	283	0.579	0.119	1.41e-07	5.4e-06	Dnajb11	67838	DnaJ heat shock protein family (Hsp40) member B11 [Source:MGI Symbol;Acc:MGI:1915088]	protein_coding
ENSMUSG00000039384	44.1	0.705	0.147	1.47e-07	5.61e-06	Dusp10	63953	dual specificity phosphatase 10 [Source:MGI Symbol;Acc:MGI:1927070]	protein_coding
ENSMUSG00000049649	2.97	3.15	0.698	1.48e-07	5.61e-06	Gpr3	14748	G-protein coupled receptor 3 [Source:MGI Symbol;Acc:MGI:101908]	protein_coding
ENSMUSG00000020387	36.3	-1.1	0.235	1.48e-07	5.62e-06	Jade2	76901	jade family PHD finger 2 [Source:MGI Symbol;Acc:MGI:1924151]	protein_coding
ENSMUSG00000061306	222	0.61	0.127	1.52e-07	5.75e-06	Slc38a10	72055	solute carrier family 38, member 10 [Source:MGI Symbol;Acc:MGI:1919305]	protein_coding
ENSMUSG00000023272	295	0.718	0.15	1.55e-07	5.84e-06	Creld2	76737	cysteine-rich with EGF-like domains 2 [Source:MGI Symbol;Acc:MGI:1923987]	protein_coding
ENSMUSG00000041891	697	0.489	0.0998	1.55e-07	5.84e-06	Lman1	70361	lectin, mannose-binding, 1 [Source:MGI Symbol;Acc:MGI:1917611]	protein_coding
ENSMUSG00000041075	56.3	-0.8	0.169	1.66e-07	6.2e-06	Fzd7	14369	frizzled class receptor 7 [Source:MGI Symbol;Acc:MGI:108570]	protein_coding
ENSMUSG00000036372	117	0.691	0.145	1.67e-07	6.24e-06	Tmem258	69038	transmembrane protein 258 [Source:MGI Symbol;Acc:MGI:1916288]	protein_coding
ENSMUSG00000030541	392	-0.471	0.0963	1.72e-07	6.4e-06	Idh2	269951	isocitrate dehydrogenase 2 (NADP+), mitochondrial [Source:MGI Symbol;Acc:MGI:96414]	protein_coding
ENSMUSG00000033475	93.4	0.667	0.14	1.73e-07	6.41e-06	Tomm6	66119	translocase of outer mitochondrial membrane 6 [Source:MGI Symbol;Acc:MGI:1913369]	protein_coding
ENSMUSG00000063889	20.3	1.27	0.271	1.75e-07	6.48e-06	Crem	12916	cAMP responsive element modulator [Source:MGI Symbol;Acc:MGI:88495]	protein_coding
ENSMUSG00000040385	455	0.397	0.0808	1.92e-07	7.08e-06	Ppp1ca	19045	protein phosphatase 1 catalytic subunit alpha [Source:MGI Symbol;Acc:MGI:103016]	protein_coding
ENSMUSG00000027422	481	0.485	0.101	1.95e-07	7.17e-06	Rrbp1	81910	ribosome binding protein 1 [Source:MGI Symbol;Acc:MGI:1932395]	protein_coding
ENSMUSG00000010505	285	-0.612	0.128	2.01e-07	7.35e-06	Myt1	17932	myelin transcription factor 1 [Source:MGI Symbol;Acc:MGI:1100535]	protein_coding
ENSMUSG00000029161	44.1	1.18	0.257	2.11e-07	7.71e-06	Cgref1	68567	cell growth regulator with EF hand domain 1 [Source:MGI Symbol;Acc:MGI:1915817]	protein_coding
ENSMUSG00000029467	3850	-0.49	0.102	2.13e-07	7.74e-06	Atp2a2	11938	ATPase, Ca++ transporting, cardiac muscle, slow twitch 2 [Source:MGI Symbol;Acc:MGI:88110]	protein_coding
ENSMUSG00000020048	3760	0.478	0.099	2.17e-07	7.88e-06	Hsp90b1	22027	heat shock protein 90, beta (Grp94), member 1 [Source:MGI Symbol;Acc:MGI:98817]	protein_coding
ENSMUSG00000034320	94	0.517	0.107	2.39e-07	8.61e-06	Slc26a2	13521	solute carrier family 26 (sulfate transporter), member 2 [Source:MGI Symbol;Acc:MGI:892977]	protein_coding
ENSMUSG00000029086	288	0.558	0.117	2.39e-07	8.61e-06	Prom1	19126	prominin 1 [Source:MGI Symbol;Acc:MGI:1100886]	protein_coding
ENSMUSG00000036676	93.3	0.511	0.106	2.43e-07	8.74e-06	Tmtc3	237500	transmembrane and tetratricopeptide repeat containing 3 [Source:MGI Symbol;Acc:MGI:3036255]	protein_coding
ENSMUSG00000042275	37.7	0.698	0.149	2.48e-07	8.91e-06	Pelo	105083	pelota mRNA surveillance and ribosome rescue factor [Source:MGI Symbol;Acc:MGI:2145154]	protein_coding
ENSMUSG00000038991	152	0.577	0.122	2.57e-07	9.19e-06	Txndc5	105245	thioredoxin domain containing 5 [Source:MGI Symbol;Acc:MGI:2145316]	protein_coding
ENSMUSG00000028343	276	0.593	0.125	2.58e-07	9.2e-06	Erp44	76299	endoplasmic reticulum protein 44 [Source:MGI Symbol;Acc:MGI:1923549]	protein_coding
ENSMUSG00000029502	136	0.452	0.0935	2.63e-07	9.36e-06	Golga3	269682	golgi autoantigen, golgin subfamily a, 3 [Source:MGI Symbol;Acc:MGI:96958]	protein_coding
ENSMUSG00000045302	93.8	0.63	0.134	2.86e-07	1.01e-05	Preb	50907	prolactin regulatory element binding [Source:MGI Symbol;Acc:MGI:1355326]	protein_coding
ENSMUSG00000030898	40.9	1.75	0.388	2.86e-07	1.01e-05	Cckbr	12426	cholecystokinin B receptor [Source:MGI Symbol;Acc:MGI:99479]	protein_coding
ENSMUSG00000041720	278	-0.418	0.0864	2.87e-07	1.01e-05	Pi4ka	224020	phosphatidylinositol 4-kinase alpha [Source:MGI Symbol;Acc:MGI:2448506]	protein_coding
ENSMUSG00000021217	64.1	-0.64	0.137	2.89e-07	1.02e-05	Tshz3	243931	teashirt zinc finger family member 3 [Source:MGI Symbol;Acc:MGI:2442819]	protein_coding
ENSMUSG00000035184	7.78	1.54	0.34	2.95e-07	1.03e-05	Fam124a	629059	family with sequence similarity 124, member A [Source:MGI Symbol;Acc:MGI:3645930]	protein_coding
ENSMUSG00000027429	392	0.332	0.068	2.95e-07	1.03e-05	Sec23b	27054	SEC23 homolog B, COPII coat complex component [Source:MGI Symbol;Acc:MGI:1350925]	protein_coding
ENSMUSG00000048826	69.2	-0.614	0.131	2.97e-07	1.04e-05	Dact2	240025	dishevelled-binding antagonist of beta-catenin 2 [Source:MGI Symbol;Acc:MGI:1920347]	protein_coding
ENSMUSG00000056379	17.5	1.1	0.237	3.09e-07	1.07e-05	Taar1	111174	trace amine-associated receptor 1 [Source:MGI Symbol;Acc:MGI:2148258]	protein_coding
ENSMUSG00000024150	67	0.878	0.191	3.1e-07	1.07e-05	Mcfd2	193813	multiple coagulation factor deficiency 2 [Source:MGI Symbol;Acc:MGI:2183439]	protein_coding
ENSMUSG00000066306	433	-0.501	0.105	3.15e-07	1.09e-05	Numa1	101706	nuclear mitotic apparatus protein 1 [Source:MGI Symbol;Acc:MGI:2443665]	protein_coding
ENSMUSG00000030934	29.6	1.02	0.223	3.23e-07	1.11e-05	Oat	18242	ornithine aminotransferase [Source:MGI Symbol;Acc:MGI:97394]	protein_coding
ENSMUSG00000047866	144	-0.497	0.105	3.24e-07	1.11e-05	Lonp2	66887	lon peptidase 2, peroxisomal [Source:MGI Symbol;Acc:MGI:1914137]	protein_coding
ENSMUSG00000030879	110	0.603	0.129	3.28e-07	1.12e-05	Mrpl17	27397	mitochondrial ribosomal protein L17 [Source:MGI Symbol;Acc:MGI:1351608]	protein_coding
ENSMUSG00000035325	779	0.372	0.0769	3.3e-07	1.13e-05	Sec31a	69162	Sec31 homolog A (S. cerevisiae) [Source:MGI Symbol;Acc:MGI:1916412]	protein_coding
ENSMUSG00000022892	223	-0.601	0.128	3.31e-07	1.13e-05	App	11820	amyloid beta (A4) precursor protein [Source:MGI Symbol;Acc:MGI:88059]	protein_coding
ENSMUSG00000038178	350	-0.537	0.114	3.5e-07	1.19e-05	Slc43a2	215113	solute carrier family 43, member 2 [Source:MGI Symbol;Acc:MGI:2442746]	protein_coding
ENSMUSG00000021337	332	-0.776	0.169	3.59e-07	1.22e-05	Scgn	214189	secretagogin, EF-hand calcium binding protein [Source:MGI Symbol;Acc:MGI:2384873]	protein_coding
ENSMUSG00000027797	12.8	1.36	0.3	3.71e-07	1.25e-05	Dclk1	13175	doublecortin-like kinase 1 [Source:MGI Symbol;Acc:MGI:1330861]	protein_coding
ENSMUSG00000005609	148	-0.48	0.102	3.74e-07	1.26e-05	Ctr9	22083	CTR9 homolog, Paf1/RNA polymerase II complex component [Source:MGI Symbol;Acc:MGI:109345]	protein_coding
ENSMUSG00000080115	7.67	1.61	0.356	3.75e-07	1.26e-05	Eef1akmt3	100504608	EEF1A lysine methyltransferase 3 [Source:MGI Symbol;Acc:MGI:3645330]	protein_coding
ENSMUSG00000055817	73.6	-0.567	0.122	4.11e-07	1.37e-05	Mta3	116871	metastasis associated 3 [Source:MGI Symbol;Acc:MGI:2151172]	protein_coding
ENSMUSG00000030738	627	-0.409	0.086	4.41e-07	1.47e-05	Eif3c	56347	eukaryotic translation initiation factor 3, subunit C [Source:MGI Symbol;Acc:MGI:1926966]	protein_coding
ENSMUSG00000030512	43	0.705	0.154	4.64e-07	1.54e-05	Snrpa1	68981	small nuclear ribonucleoprotein polypeptide A' [Source:MGI Symbol;Acc:MGI:1916231]	protein_coding
ENSMUSG00000023017	19.8	0.969	0.215	4.78e-07	1.59e-05	Asic1	11419	acid-sensing (proton-gated) ion channel 1 [Source:MGI Symbol;Acc:MGI:1194915]	protein_coding
ENSMUSG00000052331	123	-0.576	0.125	4.83e-07	1.6e-05	Ankrd44	329154	ankyrin repeat domain 44 [Source:MGI Symbol;Acc:MGI:3045243]	protein_coding
ENSMUSG00000079037	403	-0.447	0.0952	4.91e-07	1.62e-05	Prnp	19122	prion protein [Source:MGI Symbol;Acc:MGI:97769]	protein_coding
ENSMUSG00000056050	404	0.524	0.113	5.19e-07	1.71e-05	Mia3	338366	melanoma inhibitory activity 3 [Source:MGI Symbol;Acc:MGI:2443183]	protein_coding
ENSMUSG00000030245	75.7	0.803	0.178	5.46e-07	1.79e-05	Golt1b	66964	golgi transport 1B [Source:MGI Symbol;Acc:MGI:1914214]	protein_coding
ENSMUSG00000026617	201	-0.408	0.0867	5.57e-07	1.82e-05	Bpnt1	23827	bisphosphate 3'-nucleotidase 1 [Source:MGI Symbol;Acc:MGI:1338800]	protein_coding
ENSMUSG00000026525	8.65	1.46	0.331	5.57e-07	1.82e-05	Opn3	13603	opsin 3 [Source:MGI Symbol;Acc:MGI:1338022]	protein_coding
ENSMUSG00000056724	155	-0.712	0.157	5.64e-07	1.84e-05	Nbeal2	235627	neurobeachin-like 2 [Source:MGI Symbol;Acc:MGI:2448554]	protein_coding
ENSMUSG00000023868	34.4	0.756	0.168	5.81e-07	1.89e-05	Pde10a	23984	phosphodiesterase 10A [Source:MGI Symbol;Acc:MGI:1345143]	protein_coding
ENSMUSG00000038894	239	0.699	0.155	5.98e-07	1.94e-05	Irs2	384783	insulin receptor substrate 2 [Source:MGI Symbol;Acc:MGI:109334]	protein_coding
ENSMUSG00000030282	95.6	0.63	0.139	6.2e-07	2e-05	Cmas	12764	cytidine monophospho-N-acetylneuraminic acid synthetase [Source:MGI Symbol;Acc:MGI:1337124]	protein_coding
ENSMUSG00000019916	143	0.491	0.107	6.29e-07	2.03e-05	P4ha1	18451	procollagen-proline, 2-oxoglutarate 4-dioxygenase (proline 4-hydroxylase), alpha 1 polypeptide [Source:MGI Symbol;Acc:MGI:97463]	protein_coding
ENSMUSG00000060376	48.8	-0.626	0.139	6.34e-07	2.04e-05	Bckdha	12039	branched chain ketoacid dehydrogenase E1, alpha polypeptide [Source:MGI Symbol;Acc:MGI:107701]	protein_coding
ENSMUSG00000004231	25.4	1.02	0.232	6.41e-07	2.05e-05	Pax2	18504	paired box 2 [Source:MGI Symbol;Acc:MGI:97486]	protein_coding
ENSMUSG00000027575	91.4	0.655	0.145	6.5e-07	2.08e-05	Arfgap1	228998	ADP-ribosylation factor GTPase activating protein 1 [Source:MGI Symbol;Acc:MGI:2183559]	protein_coding
ENSMUSG00000036854	10.7	1.46	0.337	6.74e-07	2.15e-05	Hspb6	243912	heat shock protein, alpha-crystallin-related, B6 [Source:MGI Symbol;Acc:MGI:2685325]	protein_coding
ENSMUSG00000030306	40.3	0.704	0.158	6.75e-07	2.15e-05	Tmtc1	387314	transmembrane and tetratricopeptide repeat containing 1 [Source:MGI Symbol;Acc:MGI:3039590]	protein_coding
ENSMUSG00000044783	356	0.318	0.067	6.91e-07	2.19e-05	Hjurp	212427 /// 381280	Holliday junction recognition protein [Source:MGI Symbol;Acc:MGI:2685821]	protein_coding
ENSMUSG00000034341	220	-0.546	0.12	6.99e-07	2.21e-05	Wbp2	22378	WW domain binding protein 2 [Source:MGI Symbol;Acc:MGI:104709]	protein_coding
ENSMUSG00000030894	172	-0.444	0.0962	7.18e-07	2.26e-05	Tpp1	12751	tripeptidyl peptidase I [Source:MGI Symbol;Acc:MGI:1336194]	protein_coding
ENSMUSG00000031668	91.1	0.561	0.124	7.29e-07	2.29e-05	Eif2ak3	13666	eukaryotic translation initiation factor 2 alpha kinase 3 [Source:MGI Symbol;Acc:MGI:1341830]	protein_coding
ENSMUSG00000020458	223	-0.556	0.122	7.33e-07	2.29e-05	Rtn4	68585	reticulon 4 [Source:MGI Symbol;Acc:MGI:1915835]	protein_coding
ENSMUSG00000012848	433	0.607	0.135	7.33e-07	2.29e-05	Rps5	20103	ribosomal protein S5 [Source:MGI Symbol;Acc:MGI:1097682]	protein_coding
ENSMUSG00000020952	391	0.394	0.0845	7.34e-07	2.29e-05	Scfd1	76983	Sec1 family domain containing 1 [Source:MGI Symbol;Acc:MGI:1924233]	protein_coding
ENSMUSG00000005198	366	-0.447	0.0969	7.46e-07	2.32e-05	Polr2a	20020	polymerase (RNA) II (DNA directed) polypeptide A [Source:MGI Symbol;Acc:MGI:98086]	protein_coding
ENSMUSG00000015401	835	0.584	0.13	7.62e-07	2.36e-05	Cltrn	57394	collectrin, amino acid transport regulator [Source:MGI Symbol;Acc:MGI:1926234]	protein_coding
ENSMUSG00000020990	13.1	-1.19	0.271	7.62e-07	2.36e-05	Cdkl1	71091	cyclin-dependent kinase-like 1 (CDC2-related kinase) [Source:MGI Symbol;Acc:MGI:1918341]	protein_coding
ENSMUSG00000021670	509	-0.474	0.103	7.7e-07	2.38e-05	Hmgcr	15357	3-hydroxy-3-methylglutaryl-Coenzyme A reductase [Source:MGI Symbol;Acc:MGI:96159]	protein_coding
ENSMUSG00000071547	110	0.55	0.122	7.79e-07	2.4e-05	Nt5dc2	70021	5'-nucleotidase domain containing 2 [Source:MGI Symbol;Acc:MGI:1917271]	protein_coding
ENSMUSG00000030744	442	0.5	0.11	8.16e-07	2.51e-05	Rps3	27050	ribosomal protein S3 [Source:MGI Symbol;Acc:MGI:1350917]	protein_coding
ENSMUSG00000020328	39.7	0.913	0.207	8.4e-07	2.57e-05	Nudcd2	52653	NudC domain containing 2 [Source:MGI Symbol;Acc:MGI:1277103]	protein_coding
ENSMUSG00000031168	58	0.598	0.133	8.44e-07	2.58e-05	Ebp	13595	phenylalkylamine Ca2+ antagonist (emopamil) binding protein [Source:MGI Symbol;Acc:MGI:107822]	protein_coding
ENSMUSG00000029616	159	0.551	0.122	8.8e-07	2.68e-05	Erp29	67397	endoplasmic reticulum protein 29 [Source:MGI Symbol;Acc:MGI:1914647]	protein_coding
ENSMUSG00000031303	66	-0.656	0.147	8.82e-07	2.68e-05	Map3k15	270672	mitogen-activated protein kinase kinase kinase 15 [Source:MGI Symbol;Acc:MGI:2448588]	protein_coding
ENSMUSG00000026072	383	0.544	0.121	8.99e-07	2.73e-05	Il1r1	16177	interleukin 1 receptor, type I [Source:MGI Symbol;Acc:MGI:96545]	protein_coding
ENSMUSG00000021708	74.3	0.675	0.153	9.09e-07	2.75e-05	Rasgrf2	19418	RAS protein-specific guanine nucleotide-releasing factor 2 [Source:MGI Symbol;Acc:MGI:109137]	protein_coding
ENSMUSG00000020601	15.8	1.27	0.293	9.25e-07	2.79e-05	Trib2	217410	tribbles pseudokinase 2 [Source:MGI Symbol;Acc:MGI:2145021]	protein_coding
ENSMUSG00000060935	38.5	0.84	0.192	9.54e-07	2.87e-05	Tmem263	103266	transmembrane protein 263 [Source:MGI Symbol;Acc:MGI:2143652]	protein_coding
ENSMUSG00000005232	1510	0.32	0.0685	9.69e-07	2.91e-05	G6pc2	14378	glucose-6-phosphatase, catalytic, 2 [Source:MGI Symbol;Acc:MGI:1277193]	protein_coding
ENSMUSG00000027405	114	0.575	0.129	9.86e-07	2.96e-05	Nop56	67134	NOP56 ribonucleoprotein [Source:MGI Symbol;Acc:MGI:1914384]	protein_coding
ENSMUSG00000028641	48.9	0.732	0.168	1e-06	3e-05	P3h1	56401	prolyl 3-hydroxylase 1 [Source:MGI Symbol;Acc:MGI:1888921]	protein_coding
ENSMUSG00000034813	24.3	0.774	0.177	1.01e-06	3.02e-05	Grip1	74053	glutamate receptor interacting protein 1 [Source:MGI Symbol;Acc:MGI:1921303]	protein_coding
ENSMUSG00000024835	122	-0.485	0.108	1.02e-06	3.03e-05	Coro1b	23789	coronin, actin binding protein 1B [Source:MGI Symbol;Acc:MGI:1345963]	protein_coding
ENSMUSG00000024924	55.3	-0.769	0.175	1.03e-06	3.07e-05	Vldlr	22359	very low density lipoprotein receptor [Source:MGI Symbol;Acc:MGI:98935]	protein_coding
ENSMUSG00000023977	248	-0.349	0.0753	1.04e-06	3.08e-05	Ubr2	224826	ubiquitin protein ligase E3 component n-recognin 2 [Source:MGI Symbol;Acc:MGI:1861099]	protein_coding
ENSMUSG00000024042	22.9	1.22	0.289	1.05e-06	3.1e-05	Sik1	17691	salt inducible kinase 1 [Source:MGI Symbol;Acc:MGI:104754]	protein_coding
ENSMUSG00000039286	204	0.407	0.0891	1.08e-06	3.17e-05	Fndc3b	72007	fibronectin type III domain containing 3B [Source:MGI Symbol;Acc:MGI:1919257]	protein_coding
ENSMUSG00000027999	16.8	1.09	0.253	1.08e-06	3.17e-05	Pla2g12a	66350	phospholipase A2, group XIIA [Source:MGI Symbol;Acc:MGI:1913600]	protein_coding
ENSMUSG00000039218	1120	-0.372	0.081	1.09e-06	3.19e-05	Srrm2	75956	serine/arginine repetitive matrix 2 [Source:MGI Symbol;Acc:MGI:1923206]	protein_coding
ENSMUSG00000015501	59	0.85	0.197	1.12e-06	3.28e-05	Hivep2	15273	human immunodeficiency virus type I enhancer binding protein 2 [Source:MGI Symbol;Acc:MGI:1338076]	protein_coding
ENSMUSG00000041168	153	-0.726	0.166	1.14e-06	3.32e-05	Lonp1	74142	lon peptidase 1, mitochondrial [Source:MGI Symbol;Acc:MGI:1921392]	protein_coding
ENSMUSG00000026554	117	-0.54	0.121	1.14e-06	3.32e-05	Dcaf8	98193	DDB1 and CUL4 associated factor 8 [Source:MGI Symbol;Acc:MGI:91860]	protein_coding
ENSMUSG00000020444	109	0.522	0.117	1.18e-06	3.42e-05	Guk1	14923	guanylate kinase 1 [Source:MGI Symbol;Acc:MGI:95871]	protein_coding
ENSMUSG00000031255	462	-0.525	0.118	1.21e-06	3.5e-05	Sytl4	27359	synaptotagmin-like 4 [Source:MGI Symbol;Acc:MGI:1351606]	protein_coding
ENSMUSG00000036606	545	-0.414	0.0919	1.22e-06	3.51e-05	Plxnb2	140570	plexin B2 [Source:MGI Symbol;Acc:MGI:2154239]	protein_coding
ENSMUSG00000071551	228	-0.539	0.122	1.24e-06	3.58e-05	Akr1c19	432720	aldo-keto reductase family 1, member C19 [Source:MGI Symbol;Acc:MGI:2653678]	protein_coding
ENSMUSG00000031561	405	-0.43	0.0953	1.25e-06	3.59e-05	Tenm3	23965	teneurin transmembrane protein 3 [Source:MGI Symbol;Acc:MGI:1345183]	protein_coding
ENSMUSG00000035704	64	0.534	0.12	1.25e-06	3.6e-05	Alg8	381903	asparagine-linked glycosylation 8 (alpha-1,3-glucosyltransferase) [Source:MGI Symbol;Acc:MGI:2141959]	protein_coding
ENSMUSG00000053398	16	-1.04	0.243	1.28e-06	3.67e-05	Phgdh	236539	3-phosphoglycerate dehydrogenase [Source:MGI Symbol;Acc:MGI:1355330]	protein_coding
ENSMUSG00000035372	8.91	1.37	0.321	1.28e-06	3.67e-05	1810055G02Rik	72056	RIKEN cDNA 1810055G02 gene [Source:MGI Symbol;Acc:MGI:1919306]	protein_coding
ENSMUSG00000020850	1110	-0.51	0.115	1.31e-06	3.73e-05	Prpf8	192159	pre-mRNA processing factor 8 [Source:MGI Symbol;Acc:MGI:2179381]	protein_coding
ENSMUSG00000025196	121	0.603	0.138	1.32e-06	3.75e-05	Cpn1	93721	carboxypeptidase N, polypeptide 1 [Source:MGI Symbol;Acc:MGI:2135874]	protein_coding
ENSMUSG00000022453	285	-0.506	0.114	1.32e-06	3.75e-05	Naga	17939	N-acetyl galactosaminidase, alpha [Source:MGI Symbol;Acc:MGI:1261422]	protein_coding
ENSMUSG00000031700	25.9	-0.953	0.224	1.33e-06	3.75e-05	Gpt2	108682	glutamic pyruvate transaminase (alanine aminotransferase) 2 [Source:MGI Symbol;Acc:MGI:1915391]	protein_coding
ENSMUSG00000024030	187	-0.577	0.131	1.33e-06	3.75e-05	Abcg1	11307	ATP binding cassette subfamily G member 1 [Source:MGI Symbol;Acc:MGI:107704]	protein_coding
ENSMUSG00000037692	65.8	-0.628	0.144	1.37e-06	3.86e-05	Ahdc1	230793	AT hook, DNA binding motif, containing 1 [Source:MGI Symbol;Acc:MGI:2444218]	protein_coding
ENSMUSG00000068739	378	-0.548	0.124	1.37e-06	3.86e-05	Sars	20226	seryl-aminoacyl-tRNA synthetase [Source:MGI Symbol;Acc:MGI:102809]	protein_coding
ENSMUSG00000036188	60.1	-0.565	0.128	1.39e-06	3.9e-05	Ankmy2	217473	ankyrin repeat and MYND domain containing 2 [Source:MGI Symbol;Acc:MGI:2144755]	protein_coding
ENSMUSG00000033306	86.1	-0.637	0.146	1.39e-06	3.9e-05	Lpp	210126	LIM domain containing preferred translocation partner in lipoma [Source:MGI Symbol;Acc:MGI:2441849]	protein_coding
ENSMUSG00000096145	56.6	0.941	0.222	1.41e-06	3.92e-05	Vkorc1	27973	vitamin K epoxide reductase complex, subunit 1 [Source:MGI Symbol;Acc:MGI:106442]	protein_coding
ENSMUSG00000044667	22	0.815	0.191	1.41e-06	3.92e-05	Plppr4	229791	phospholipid phosphatase related 4 [Source:MGI Symbol;Acc:MGI:106530]	protein_coding
ENSMUSG00000020661	211	-0.382	0.0845	1.44e-06	3.99e-05	Dnmt3a	13435	DNA methyltransferase 3A [Source:MGI Symbol;Acc:MGI:1261827]	protein_coding
ENSMUSG00000021464	48.4	0.631	0.146	1.48e-06	4.09e-05	Ror2	26564	receptor tyrosine kinase-like orphan receptor 2 [Source:MGI Symbol;Acc:MGI:1347521]	protein_coding
ENSMUSG00000029482	163	-0.598	0.137	1.51e-06	4.16e-05	Aacs	78894	acetoacetyl-CoA synthetase [Source:MGI Symbol;Acc:MGI:1926144]	protein_coding
ENSMUSG00000075254	145	-0.416	0.0924	1.53e-06	4.21e-05	Heg1	77446	heart development protein with EGF-like domains 1 [Source:MGI Symbol;Acc:MGI:1924696]	protein_coding
ENSMUSG00000038648	150	0.432	0.097	1.57e-06	4.32e-05	Creb3l2	208647	cAMP responsive element binding protein 3-like 2 [Source:MGI Symbol;Acc:MGI:2442695]	protein_coding
ENSMUSG00000025616	60.8	0.602	0.138	1.66e-06	4.56e-05	Usp16	74112	ubiquitin specific peptidase 16 [Source:MGI Symbol;Acc:MGI:1921362]	protein_coding
ENSMUSG00000040811	68.3	-0.635	0.148	1.68e-06	4.61e-05	Eml2	72205	echinoderm microtubule associated protein like 2 [Source:MGI Symbol;Acc:MGI:1919455]	protein_coding
ENSMUSG00000028494	24.9	-0.812	0.192	1.69e-06	4.61e-05	Plin2	11520	perilipin 2 [Source:MGI Symbol;Acc:MGI:87920]	protein_coding
ENSMUSG00000059534	41.7	0.711	0.166	1.7e-06	4.62e-05	Uqcr10	66152	ubiquinol-cytochrome c reductase, complex III subunit X [Source:MGI Symbol;Acc:MGI:1913402]	protein_coding
ENSMUSG00000028893	99.9	-0.813	0.194	1.71e-06	4.64e-05	Sesn2	230784	sestrin 2 [Source:MGI Symbol;Acc:MGI:2651874]	protein_coding
ENSMUSG00000040118	244	-0.545	0.125	1.73e-06	4.7e-05	Cacna2d1	12293	calcium channel, voltage-dependent, alpha2/delta subunit 1 [Source:MGI Symbol;Acc:MGI:88295]	protein_coding
ENSMUSG00000035623	122	-0.511	0.117	1.74e-06	4.71e-05	Rsf1	233532	remodeling and spacing factor 1 [Source:MGI Symbol;Acc:MGI:2682305]	protein_coding
ENSMUSG00000041859	394	-0.36	0.0799	1.76e-06	4.76e-05	Mcm3	17215	minichromosome maintenance complex component 3 [Source:MGI Symbol;Acc:MGI:101845]	protein_coding
ENSMUSG00000034708	602	-0.52	0.119	1.77e-06	4.76e-05	Grn	14824	granulin [Source:MGI Symbol;Acc:MGI:95832]	protein_coding
ENSMUSG00000027523	1450	0.391	0.0874	1.78e-06	4.77e-05	Gnas	14683	GNAS (guanine nucleotide binding protein, alpha stimulating) complex locus [Source:MGI Symbol;Acc:MGI:95777]	protein_coding
ENSMUSG00000024941	109	0.454	0.103	1.78e-06	4.78e-05	Scyl1	78891	SCY1-like 1 (S. cerevisiae) [Source:MGI Symbol;Acc:MGI:1931787]	protein_coding
ENSMUSG00000072966	88.5	-0.657	0.153	1.79e-06	4.79e-05	Gprasp2	245607	G protein-coupled receptor associated sorting protein 2 [Source:MGI Symbol;Acc:MGI:2442071]	protein_coding
ENSMUSG00000031297	46.4	-0.985	0.235	1.82e-06	4.86e-05	Slc7a3	11989	solute carrier family 7 (cationic amino acid transporter, y+ system), member 3 [Source:MGI Symbol;Acc:MGI:1100521]	protein_coding
ENSMUSG00000025153	1360	-0.461	0.105	1.87e-06	4.98e-05	Fasn	14104	fatty acid synthase [Source:MGI Symbol;Acc:MGI:95485]	protein_coding
ENSMUSG00000005952	4.21	2.12	0.514	1.9e-06	5.05e-05	Trpv1	193034	transient receptor potential cation channel, subfamily V, member 1 [Source:MGI Symbol;Acc:MGI:1341787]	protein_coding
ENSMUSG00000063077	239	-0.401	0.0902	1.93e-06	5.11e-05	Kif1b	16561	kinesin family member 1B [Source:MGI Symbol;Acc:MGI:108426]	protein_coding
ENSMUSG00000008398	9.45	1.46	0.354	1.97e-06	5.22e-05	Elk3	13713	ELK3, member of ETS oncogene family [Source:MGI Symbol;Acc:MGI:101762]	protein_coding
ENSMUSG00000001542	47.3	0.813	0.194	2.01e-06	5.31e-05	Ell2	192657	elongation factor RNA polymerase II 2 [Source:MGI Symbol;Acc:MGI:2183438]	protein_coding
ENSMUSG00000032870	134	0.473	0.108	2.01e-06	5.31e-05	Smap2	69780	small ArfGAP 2 [Source:MGI Symbol;Acc:MGI:1917030]	protein_coding
ENSMUSG00000074793	44.5	-0.79	0.188	2.06e-06	5.43e-05	Hspa12b	72630	heat shock protein 12B [Source:MGI Symbol;Acc:MGI:1919880]	protein_coding
ENSMUSG00000022672	140	-0.601	0.14	2.09e-06	5.48e-05	Prkdc	19090	protein kinase, DNA activated, catalytic polypeptide [Source:MGI Symbol;Acc:MGI:104779]	protein_coding
ENSMUSG00000030283	26.3	-0.965	0.234	2.17e-06	5.68e-05	St8sia1	20449	ST8 alpha-N-acetyl-neuraminide alpha-2,8-sialyltransferase 1 [Source:MGI Symbol;Acc:MGI:106011]	protein_coding
ENSMUSG00000020672	5.7	2.07	0.501	2.19e-06	5.71e-05	Sntg2	268534	syntrophin, gamma 2 [Source:MGI Symbol;Acc:MGI:1919541]	protein_coding
ENSMUSG00000029472	190	0.359	0.0806	2.28e-06	5.94e-05	Anapc5	59008	anaphase-promoting complex subunit 5 [Source:MGI Symbol;Acc:MGI:1929722]	protein_coding
ENSMUSG00000018395	34.8	-0.623	0.146	2.35e-06	6.12e-05	Kif3a	16568	kinesin family member 3A [Source:MGI Symbol;Acc:MGI:107689]	protein_coding
ENSMUSG00000022048	746	-0.369	0.083	2.38e-06	6.17e-05	Dpysl2	12934	dihydropyrimidinase-like 2 [Source:MGI Symbol;Acc:MGI:1349763]	protein_coding
ENSMUSG00000011171	43.1	-0.769	0.183	2.38e-06	6.17e-05	Vipr2	22355	vasoactive intestinal peptide receptor 2 [Source:MGI Symbol;Acc:MGI:107166]	protein_coding
ENSMUSG00000027332	202	-0.347	0.0781	2.39e-06	6.18e-05	Ivd	56357	isovaleryl coenzyme A dehydrogenase [Source:MGI Symbol;Acc:MGI:1929242]	protein_coding
ENSMUSG00000040177	37.2	0.623	0.146	2.41e-06	6.22e-05	2310057M21Rik	68277	RIKEN cDNA 2310057M21 gene [Source:MGI Symbol;Acc:MGI:1915527]	protein_coding
ENSMUSG00000005640	182	-0.593	0.139	2.45e-06	6.3e-05	Insrr	23920	insulin receptor-related receptor [Source:MGI Symbol;Acc:MGI:1346037]	protein_coding
ENSMUSG00000026443	51.6	-0.717	0.172	2.45e-06	6.3e-05	Lrrn2	16980	leucine rich repeat protein 2, neuronal [Source:MGI Symbol;Acc:MGI:106037]	protein_coding
ENSMUSG00000001552	413	-0.456	0.105	2.47e-06	6.34e-05	Jup	16480	junction plakoglobin [Source:MGI Symbol;Acc:MGI:96650]	protein_coding
ENSMUSG00000033392	218	-0.401	0.0912	2.48e-06	6.35e-05	Clasp2	76499	CLIP associating protein 2 [Source:MGI Symbol;Acc:MGI:1923749]	protein_coding
ENSMUSG00000041842	77.4	0.533	0.125	2.52e-06	6.43e-05	Fhdc1	229474	FH2 domain containing 1 [Source:MGI Symbol;Acc:MGI:2684972]	protein_coding
ENSMUSG00000032399	614	0.471	0.109	2.56e-06	6.52e-05	Rpl4	67891	ribosomal protein L4 [Source:MGI Symbol;Acc:MGI:1915141]	protein_coding
ENSMUSG00000004661	13.3	1.21	0.3	2.6e-06	6.59e-05	Arid3b	56380	AT rich interactive domain 3B (BRIGHT-like) [Source:MGI Symbol;Acc:MGI:1930768]	protein_coding
ENSMUSG00000026657	89.7	0.564	0.133	2.71e-06	6.87e-05	Frmd4a	209630	FERM domain containing 4A [Source:MGI Symbol;Acc:MGI:1919850]	protein_coding
ENSMUSG00000024151	120	-0.554	0.13	2.77e-06	7.01e-05	Msh2	17685	mutS homolog 2 [Source:MGI Symbol;Acc:MGI:101816]	protein_coding
ENSMUSG00000020917	7260	-0.356	0.0808	2.8e-06	7.06e-05	Acly	104112	ATP citrate lyase [Source:MGI Symbol;Acc:MGI:103251]	protein_coding
ENSMUSG00000029767	44.9	0.771	0.186	2.82e-06	7.12e-05	Calu	12321	calumenin [Source:MGI Symbol;Acc:MGI:1097158]	protein_coding
ENSMUSG00000042541	58.6	0.661	0.159	2.85e-06	7.16e-05	Sem1	20422	SEM1, 26S proteasome complex subunit [Source:MGI Symbol;Acc:MGI:109238]	protein_coding
ENSMUSG00000021003	64.4	-0.556	0.131	2.89e-06	7.26e-05	Galc	14420	galactosylceramidase [Source:MGI Symbol;Acc:MGI:95636]	protein_coding
ENSMUSG00000026806	84.4	-0.548	0.129	2.94e-06	7.37e-05	Ddx31	227674	DEAD/H (Asp-Glu-Ala-Asp/His) box polypeptide 31 [Source:MGI Symbol;Acc:MGI:2682639]	protein_coding
ENSMUSG00000007594	84.7	0.642	0.154	3.02e-06	7.54e-05	Hapln4	330790	hyaluronan and proteoglycan link protein 4 [Source:MGI Symbol;Acc:MGI:2679531]	protein_coding
ENSMUSG00000018707	1110	-0.721	0.175	3.08e-06	7.67e-05	Dync1h1	13424	dynein cytoplasmic 1 heavy chain 1 [Source:MGI Symbol;Acc:MGI:103147]	protein_coding
ENSMUSG00000032280	163	-0.397	0.0914	3.09e-06	7.68e-05	Tle3	21887	transducin-like enhancer of split 3 [Source:MGI Symbol;Acc:MGI:104634]	protein_coding
ENSMUSG00000007080	148	-0.454	0.106	3.16e-06	7.84e-05	Pole	18973	polymerase (DNA directed), epsilon [Source:MGI Symbol;Acc:MGI:1196391]	protein_coding
ENSMUSG00000063021	105	0.588	0.14	3.18e-06	7.87e-05	H2ac15	319169	H2A clustered histone 15 [Source:MGI Symbol;Acc:MGI:2448297]	protein_coding
ENSMUSG00000026489	22.7	-0.927	0.226	3.19e-06	7.89e-05	Coq8a	67426	coenzyme Q8A [Source:MGI Symbol;Acc:MGI:1914676]	protein_coding
ENSMUSG00000039202	267	0.375	0.0862	3.27e-06	8.07e-05	Abhd2	54608	abhydrolase domain containing 2 [Source:MGI Symbol;Acc:MGI:1914344]	protein_coding
ENSMUSG00000059991	40.8	0.885	0.219	3.46e-06	8.53e-05	Nptx2	53324	neuronal pentraxin 2 [Source:MGI Symbol;Acc:MGI:1858209]	protein_coding
ENSMUSG00000041028	202	-0.505	0.119	3.53e-06	8.67e-05	Ghitm	66092	growth hormone inducible transmembrane protein [Source:MGI Symbol;Acc:MGI:1913342]	protein_coding
ENSMUSG00000030647	144	0.582	0.14	3.6e-06	8.84e-05	Ndufc2	68197	NADH:ubiquinone oxidoreductase subunit C2 [Source:MGI Symbol;Acc:MGI:1344370]	protein_coding
ENSMUSG00000027953	75.5	0.663	0.161	3.76e-06	9.21e-05	Slc50a1	19729	solute carrier family 50 (sugar transporter), member 1 [Source:MGI Symbol;Acc:MGI:107417]	protein_coding
ENSMUSG00000069920	24.8	0.944	0.237	3.77e-06	9.21e-05	B3gnt9	97440	UDP-GlcNAc:betaGal beta-1,3-N-acetylglucosaminyltransferase 9 [Source:MGI Symbol;Acc:MGI:2142841]	protein_coding
ENSMUSG00000039031	27.4	0.851	0.209	3.78e-06	9.21e-05	Arhgap18	73910	Rho GTPase activating protein 18 [Source:MGI Symbol;Acc:MGI:1921160]	protein_coding
ENSMUSG00000027742	115	0.563	0.135	3.81e-06	9.26e-05	Cog6	67542	component of oligomeric golgi complex 6 [Source:MGI Symbol;Acc:MGI:1914792]	protein_coding
ENSMUSG00000040147	481	-0.608	0.147	3.82e-06	9.26e-05	Maob	109731	monoamine oxidase B [Source:MGI Symbol;Acc:MGI:96916]	protein_coding
ENSMUSG00000058881	239	-0.467	0.11	3.82e-06	9.26e-05	Zfp516	329003	zinc finger protein 516 [Source:MGI Symbol;Acc:MGI:2443957]	protein_coding
ENSMUSG00000031161	511	-0.349	0.0803	3.88e-06	9.38e-05	Hdac6	15185	histone deacetylase 6 [Source:MGI Symbol;Acc:MGI:1333752]	protein_coding
ENSMUSG00000003500	106	0.451	0.106	3.92e-06	9.46e-05	Impdh1	23917	inosine monophosphate dehydrogenase 1 [Source:MGI Symbol;Acc:MGI:96567]	protein_coding
ENSMUSG00000031483	81.8	-0.45	0.106	3.96e-06	9.52e-05	Erlin2	244373	ER lipid raft associated 2 [Source:MGI Symbol;Acc:MGI:2387215]	protein_coding
ENSMUSG00000023055	40.1	-0.903	0.226	4.06e-06	9.76e-05	Calcoco1	67488	calcium binding and coiled coil domain 1 [Source:MGI Symbol;Acc:MGI:1914738]	protein_coding
ENSMUSG00000022175	82.9	0.478	0.114	4.09e-06	9.82e-05	Lrp10	65107	low-density lipoprotein receptor-related protein 10 [Source:MGI Symbol;Acc:MGI:1929480]	protein_coding
ENSMUSG00000070802	170	-0.458	0.108	4.13e-06	9.88e-05	Pnmal2	434128	PNMA-like 2 [Source:MGI Symbol;Acc:MGI:3645856]	protein_coding
ENSMUSG00000039178	83.6	0.505	0.121	4.14e-06	9.88e-05	Tbc1d19	67249	TBC1 domain family, member 19 [Source:MGI Symbol;Acc:MGI:1914499]	protein_coding
ENSMUSG00000055943	160	0.559	0.135	4.15e-06	9.9e-05	Emc7	73024	ER membrane protein complex subunit 7 [Source:MGI Symbol;Acc:MGI:1920274]	protein_coding
ENSMUSG00000018999	57.4	-0.509	0.122	4.22e-06	0.0001	Slc35b4	58246	solute carrier family 35, member B4 [Source:MGI Symbol;Acc:MGI:1931249]	protein_coding
ENSMUSG00000024104	115	-0.52	0.125	4.3e-06	0.000102	Washc2	28006	WASH complex subunit 2` [Source:MGI Symbol;Acc:MGI:106463]	protein_coding
ENSMUSG00000005374	74.2	0.514	0.124	4.37e-06	0.000103	Tbl2	27368	transducin (beta)-like 2 [Source:MGI Symbol;Acc:MGI:1351652]	protein_coding
ENSMUSG00000038893	35.8	0.687	0.17	4.41e-06	0.000104	Fam117a	215512	family with sequence similarity 117, member A [Source:MGI Symbol;Acc:MGI:2144564]	protein_coding
ENSMUSG00000009418	184	-0.484	0.116	4.53e-06	0.000107	Nav1	215690	neuron navigator 1 [Source:MGI Symbol;Acc:MGI:2183683]	protein_coding
ENSMUSG00000021048	327	-0.455	0.108	4.53e-06	0.000107	Mthfd1	108156	methylenetetrahydrofolate dehydrogenase (NADP+ dependent), methenyltetrahydrofolate cyclohydrolase, formyltetrahydrofolate synthase [Source:MGI Symbol;Acc:MGI:1342005]	protein_coding
ENSMUSG00000078974	15.2	1.02	0.256	4.57e-06	0.000107	Sec61g	20335	SEC61, gamma subunit [Source:MGI Symbol;Acc:MGI:1202066]	protein_coding
ENSMUSG00000056629	210	0.556	0.135	4.62e-06	0.000108	Fkbp2	14227 /// 114841036	FK506 binding protein 2 [Source:MGI Symbol;Acc:MGI:95542]	protein_coding
ENSMUSG00000026989	5.33	2.05	0.506	4.63e-06	0.000108	Dapl1	76747	death associated protein-like 1 [Source:MGI Symbol;Acc:MGI:1923997]	protein_coding
ENSMUSG00000031862	276	0.371	0.087	4.68e-06	0.000109	Atp13a1	170759	ATPase type 13A1 [Source:MGI Symbol;Acc:MGI:2180801]	protein_coding
ENSMUSG00000022558	124	-0.589	0.144	4.77e-06	0.000111	Mroh1	223658	maestro heat-like repeat family member 1 [Source:MGI Symbol;Acc:MGI:2442558]	protein_coding
ENSMUSG00000008734	27.1	1.06	0.269	4.77e-06	0.000111	Gprc5b	64297	G protein-coupled receptor, family C, group 5, member B [Source:MGI Symbol;Acc:MGI:1927596]	protein_coding
ENSMUSG00000004567	96.6	-0.469	0.112	4.77e-06	0.000111	Mcoln1	94178	mucolipin 1 [Source:MGI Symbol;Acc:MGI:1890498]	protein_coding
ENSMUSG00000031232	303	0.439	0.104	4.78e-06	0.000111	Magt1	67075	magnesium transporter 1 [Source:MGI Symbol;Acc:MGI:1914325]	protein_coding
ENSMUSG00000058056	9.09	1.4	0.354	4.78e-06	0.000111	Palld	72333	palladin, cytoskeletal associated protein [Source:MGI Symbol;Acc:MGI:1919583]	protein_coding
ENSMUSG00000039168	82.2	0.74	0.185	4.78e-06	0.000111	Dap	223453	death-associated protein [Source:MGI Symbol;Acc:MGI:1918190]	protein_coding
ENSMUSG00000020898	128	-0.423	0.1	4.91e-06	0.000113	Ctc1	68964	CTS telomere maintenance complex component 1 [Source:MGI Symbol;Acc:MGI:1916214]	protein_coding
ENSMUSG00000037487	387	-0.404	0.0953	4.93e-06	0.000113	Ubr5	70790	ubiquitin protein ligase E3 component n-recognin 5 [Source:MGI Symbol;Acc:MGI:1918040]	protein_coding
ENSMUSG00000039001	65.5	0.729	0.181	4.95e-06	0.000114	Rps21	66481	ribosomal protein S21 [Source:MGI Symbol;Acc:MGI:1913731]	protein_coding
ENSMUSG00000029714	72	-0.684	0.17	4.97e-06	0.000114	Gigyf1	57330	GRB10 interacting GYF protein 1 [Source:MGI Symbol;Acc:MGI:1888677]	protein_coding
ENSMUSG00000022757	222	0.374	0.0879	5.04e-06	0.000115	Tfg	21787	Trk-fused gene [Source:MGI Symbol;Acc:MGI:1338041]	protein_coding
ENSMUSG00000026482	29.4	0.804	0.203	5.06e-06	0.000115	Rgl1	19731	ral guanine nucleotide dissociation stimulator,-like 1 [Source:MGI Symbol;Acc:MGI:107484]	protein_coding
ENSMUSG00000052681	371	0.571	0.139	5.06e-06	0.000115	Rap1b	215449	RAS related protein 1b [Source:MGI Symbol;Acc:MGI:894315]	protein_coding
ENSMUSG00000084786	119	0.401	0.0948	5.09e-06	0.000116	Ubl5	66177	ubiquitin-like 5 [Source:MGI Symbol;Acc:MGI:1913427]	protein_coding
ENSMUSG00000071847	10.8	1.23	0.315	5.1e-06	0.000116	Apcdd1	494504	adenomatosis polyposis coli down-regulated 1 [Source:MGI Symbol;Acc:MGI:3513977]	protein_coding
ENSMUSG00000006932	817	-0.266	0.0607	5.13e-06	0.000116	Ctnnb1	12387	catenin (cadherin associated protein), beta 1 [Source:MGI Symbol;Acc:MGI:88276]	protein_coding
ENSMUSG00000030189	139	0.601	0.148	5.15e-06	0.000117	Ybx3	56449	Y box protein 3 [Source:MGI Symbol;Acc:MGI:2137670]	protein_coding
ENSMUSG00000038630	17.7	-1.11	0.282	5.26e-06	0.000118	Zkscan16	100041581	zinc finger with KRAB and SCAN domains 16 [Source:MGI Symbol;Acc:MGI:3510405]	protein_coding
ENSMUSG00000017802	90.6	-0.45	0.108	5.26e-06	0.000118	Retreg3	67998	reticulophagy regulator family member 3 [Source:MGI Symbol;Acc:MGI:1915248]	protein_coding
ENSMUSG00000005575	119	0.444	0.106	5.49e-06	0.000123	Ube2m	22192	ubiquitin-conjugating enzyme E2M [Source:MGI Symbol;Acc:MGI:108278]	protein_coding
ENSMUSG00000055022	120	0.69	0.173	5.51e-06	0.000124	Cntn1	12805	contactin 1 [Source:MGI Symbol;Acc:MGI:105980]	protein_coding
ENSMUSG00000031778	26.9	-0.687	0.172	5.52e-06	0.000124	Cx3cl1	20312	chemokine (C-X3-C motif) ligand 1 [Source:MGI Symbol;Acc:MGI:1097153]	protein_coding
ENSMUSG00000060992	137	0.493	0.119	5.55e-06	0.000124	Copz1	56447	coatomer protein complex, subunit zeta 1 [Source:MGI Symbol;Acc:MGI:1929063]	protein_coding
ENSMUSG00000039686	83.3	-0.432	0.103	5.63e-06	0.000126	Zer1	227693	zyg-11 related, cell cycle regulator [Source:MGI Symbol;Acc:MGI:2442511]	protein_coding
ENSMUSG00000015829	95	-0.571	0.14	5.67e-06	0.000126	Tnr	21960	tenascin R [Source:MGI Symbol;Acc:MGI:99516]	protein_coding
ENSMUSG00000042506	90.4	-0.525	0.128	5.98e-06	0.000133	Usp22	216825	ubiquitin specific peptidase 22 [Source:MGI Symbol;Acc:MGI:2144157]	protein_coding
ENSMUSG00000040624	5.71	1.55	0.393	6.06e-06	0.000135	Plekhg1	213783	pleckstrin homology domain containing, family G (with RhoGef domain) member 1 [Source:MGI Symbol;Acc:MGI:2676551]	protein_coding
ENSMUSG00000091956	133	0.793	0.202	6.13e-06	0.000136	C2cd4b	75697	C2 calcium-dependent domain containing 4B [Source:MGI Symbol;Acc:MGI:1922947]	protein_coding
ENSMUSG00000037003	31.2	-0.942	0.242	6.14e-06	0.000136	Tns2	209039	tensin 2 [Source:MGI Symbol;Acc:MGI:2387586]	protein_coding
ENSMUSG00000074934	4.01	1.88	0.478	6.23e-06	0.000138	Grem1	23892	gremlin 1, DAN family BMP antagonist [Source:MGI Symbol;Acc:MGI:1344337]	protein_coding
ENSMUSG00000029291	110	-0.452	0.109	6.38e-06	0.000141	Rufy3	52822	RUN and FYVE domain containing 3 [Source:MGI Symbol;Acc:MGI:106484]	protein_coding
ENSMUSG00000022742	44.3	0.572	0.143	6.39e-06	0.000141	Cpox	12892	coproporphyrinogen oxidase [Source:MGI Symbol;Acc:MGI:104841]	protein_coding
ENSMUSG00000031391	17.4	-1	0.259	6.46e-06	0.000142	L1cam	16728	L1 cell adhesion molecule [Source:MGI Symbol;Acc:MGI:96721]	protein_coding
ENSMUSG00000024807	269	0.453	0.111	6.6e-06	0.000145	Syvn1	74126	synovial apoptosis inhibitor 1, synoviolin [Source:MGI Symbol;Acc:MGI:1921376]	protein_coding
ENSMUSG00000038267	49.8	0.737	0.188	6.71e-06	0.000147	Slc22a23	73102	solute carrier family 22, member 23 [Source:MGI Symbol;Acc:MGI:1920352]	protein_coding
ENSMUSG00000030256	46.9	-0.568	0.141	6.75e-06	0.000148	Bhlhe41	79362	basic helix-loop-helix family, member e41 [Source:MGI Symbol;Acc:MGI:1930704]	protein_coding
ENSMUSG00000025261	761	-0.391	0.0937	6.78e-06	0.000148	Huwe1	59026	HECT, UBA and WWE domain containing 1 [Source:MGI Symbol;Acc:MGI:1926884]	protein_coding
ENSMUSG00000032531	14.6	-1.09	0.282	6.81e-06	0.000148	Amotl2	56332	angiomotin-like 2 [Source:MGI Symbol;Acc:MGI:1929286]	protein_coding
ENSMUSG00000066036	1680	0.421	0.102	6.84e-06	0.000149	Ubr4	69116	ubiquitin protein ligase E3 component n-recognin 4 [Source:MGI Symbol;Acc:MGI:1916366]	protein_coding
ENSMUSG00000000738	63.4	0.499	0.123	7.03e-06	0.000152	Spg7	234847	SPG7, paraplegin matrix AAA peptidase subunit [Source:MGI Symbol;Acc:MGI:2385906]	protein_coding
ENSMUSG00000006360	63.8	0.632	0.159	7.04e-06	0.000152	Crip1	12925	cysteine-rich protein 1 (intestinal) [Source:MGI Symbol;Acc:MGI:88501]	protein_coding
ENSMUSG00000031980	55.4	0.844	0.219	7.19e-06	0.000155	Agt	11606	angiotensinogen (serpin peptidase inhibitor, clade A, member 8) [Source:MGI Symbol;Acc:MGI:87963]	protein_coding
ENSMUSG00000025188	30.4	-0.719	0.184	7.24e-06	0.000156	Hps1	192236	HPS1, biogenesis of lysosomal organelles complex 3 subunit 1 [Source:MGI Symbol;Acc:MGI:2177763]	protein_coding
ENSMUSG00000005142	305	-0.429	0.104	7.28e-06	0.000157	Man2b1	17159	mannosidase 2, alpha B1 [Source:MGI Symbol;Acc:MGI:107286]	protein_coding
ENSMUSG00000032633	42.4	-0.662	0.168	7.38e-06	0.000159	Flcn	216805	folliculin [Source:MGI Symbol;Acc:MGI:2442184]	protein_coding
ENSMUSG00000027238	36	0.67	0.17	7.44e-06	0.00016	Frmd5	228564	FERM domain containing 5 [Source:MGI Symbol;Acc:MGI:2442557]	protein_coding
ENSMUSG00000059921	63.2	-0.862	0.224	7.48e-06	0.00016	Unc5c	22253	unc-5 netrin receptor C [Source:MGI Symbol;Acc:MGI:1095412]	protein_coding
ENSMUSG00000040482	39.5	0.723	0.185	7.6e-06	0.000163	Dxo	112403	decapping exoribonuclease [Source:MGI Symbol;Acc:MGI:1890444]	protein_coding
ENSMUSG00000025646	32.2	0.64	0.163	7.65e-06	0.000163	Atrip	235610	ATR interacting protein [Source:MGI Symbol;Acc:MGI:1925349]	protein_coding
ENSMUSG00000025586	78.5	-0.543	0.135	7.68e-06	0.000163	Cpeb1	12877	cytoplasmic polyadenylation element binding protein 1 [Source:MGI Symbol;Acc:MGI:108442]	protein_coding
ENSMUSG00000020225	64.8	0.686	0.174	7.69e-06	0.000163	Tmbim4	68212	transmembrane BAX inhibitor motif containing 4 [Source:MGI Symbol;Acc:MGI:1915462]	protein_coding
ENSMUSG00000020609	46	0.733	0.189	7.81e-06	0.000166	Apob	238055	apolipoprotein B [Source:MGI Symbol;Acc:MGI:88052]	protein_coding
ENSMUSG00000058006	193	-0.462	0.114	8.15e-06	0.000173	Mdn1	100019	midasin AAA ATPase 1 [Source:MGI Symbol;Acc:MGI:1926159]	protein_coding
ENSMUSG00000028059	106	-0.471	0.116	8.23e-06	0.000174	Arhgef2	16800	rho/rac guanine nucleotide exchange factor (GEF) 2 [Source:MGI Symbol;Acc:MGI:103264]	protein_coding
ENSMUSG00000036534	13.6	-0.997	0.26	8.26e-06	0.000174	Slc38a7	234595	solute carrier family 38, member 7 [Source:MGI Symbol;Acc:MGI:2679005]	protein_coding
ENSMUSG00000038372	81.1	0.519	0.129	8.45e-06	0.000178	Gmds	218138	GDP-mannose 4, 6-dehydratase [Source:MGI Symbol;Acc:MGI:1891112]	protein_coding
ENSMUSG00000007880	325	-0.435	0.107	8.65e-06	0.000182	Arid1a	93760	AT rich interactive domain 1A (SWI-like) [Source:MGI Symbol;Acc:MGI:1935147]	protein_coding
ENSMUSG00000059325	29.2	0.999	0.262	8.94e-06	0.000188	Hopx	74318	HOP homeobox [Source:MGI Symbol;Acc:MGI:1916782]	protein_coding
ENSMUSG00000002279	51.7	0.552	0.139	8.97e-06	0.000188	Lmf1	76483	lipase maturation factor 1 [Source:MGI Symbol;Acc:MGI:1923733]	protein_coding
ENSMUSG00000023175	1080	0.403	0.0985	9.07e-06	0.00019	Bsg	12215	basigin [Source:MGI Symbol;Acc:MGI:88208]	protein_coding
ENSMUSG00000030605	41.6	0.803	0.209	9.09e-06	0.00019	Mfge8	17304	milk fat globule-EGF factor 8 protein [Source:MGI Symbol;Acc:MGI:102768]	protein_coding
ENSMUSG00000037742	853	0.424	0.105	9.19e-06	0.000192	Eef1a1	13627	eukaryotic translation elongation factor 1 alpha 1 [Source:MGI Symbol;Acc:MGI:1096881]	protein_coding
ENSMUSG00000008855	51.1	0.677	0.176	9.49e-06	0.000198	Hdac5	15184	histone deacetylase 5 [Source:MGI Symbol;Acc:MGI:1333784]	protein_coding
ENSMUSG00000045871	360	0.38	0.0925	9.56e-06	0.000199	Slitrk6	239250	SLIT and NTRK-like family, member 6 [Source:MGI Symbol;Acc:MGI:2443198]	protein_coding
ENSMUSG00000038416	157	0.391	0.0953	9.61e-06	0.000199	Cdc16	69957	CDC16 cell division cycle 16 [Source:MGI Symbol;Acc:MGI:1917207]	protein_coding
ENSMUSG00000027589	34.6	-0.651	0.167	9.61e-06	0.000199	Pcmtd2	245867	protein-L-isoaspartate (D-aspartate) O-methyltransferase domain containing 2 [Source:MGI Symbol;Acc:MGI:1923927]	protein_coding
ENSMUSG00000006273	491	-0.325	0.078	9.74e-06	0.000201	Atp6v1b2	11966	ATPase, H+ transporting, lysosomal V1 subunit B2 [Source:MGI Symbol;Acc:MGI:109618]	protein_coding
ENSMUSG00000079164	4.03	1.82	0.48	9.75e-06	0.000201	Tlr5	53791	toll-like receptor 5 [Source:MGI Symbol;Acc:MGI:1858171]	protein_coding
ENSMUSG00000026834	92.7	-0.636	0.163	1.01e-05	0.000209	Acvr1c	269275	activin A receptor, type IC [Source:MGI Symbol;Acc:MGI:2661081]	protein_coding
ENSMUSG00000045659	28	-0.808	0.213	1.02e-05	0.000211	Plekha7	233765	pleckstrin homology domain containing, family A member 7 [Source:MGI Symbol;Acc:MGI:2445094]	protein_coding
ENSMUSG00000027799	335	-0.411	0.101	1.03e-05	0.000212	Nbea	26422	neurobeachin [Source:MGI Symbol;Acc:MGI:1347075]	protein_coding
ENSMUSG00000029186	21.7	0.738	0.194	1.04e-05	0.000213	Pi4k2b	67073	phosphatidylinositol 4-kinase type 2 beta [Source:MGI Symbol;Acc:MGI:1914323]	protein_coding
ENSMUSG00000063450	177	-0.637	0.164	1.04e-05	0.000214	Syne2	319565	spectrin repeat containing, nuclear envelope 2 [Source:MGI Symbol;Acc:MGI:2449316]	protein_coding
ENSMUSG00000038462	299	0.299	0.0713	1.05e-05	0.000214	Uqcrfs1	66694	ubiquinol-cytochrome c reductase, Rieske iron-sulfur polypeptide 1 [Source:MGI Symbol;Acc:MGI:1913944]	protein_coding
ENSMUSG00000036167	56.2	-0.575	0.147	1.05e-05	0.000214	Pphln1	223828	periphilin 1 [Source:MGI Symbol;Acc:MGI:1917029]	protein_coding
ENSMUSG00000022443	553	-0.44	0.109	1.07e-05	0.000218	Myh9	17886	myosin, heavy polypeptide 9, non-muscle [Source:MGI Symbol;Acc:MGI:107717]	protein_coding
ENSMUSG00000031840	156	0.392	0.0965	1.08e-05	0.00022	Rab3a	19339	RAB3A, member RAS oncogene family [Source:MGI Symbol;Acc:MGI:97843]	protein_coding
ENSMUSG00000029273	21.1	-0.996	0.266	1.09e-05	0.000221	Sult1d1	53315	sulfotransferase family 1D, member 1 [Source:MGI Symbol;Acc:MGI:1926341]	protein_coding
ENSMUSG00000021629	87.4	0.501	0.126	1.1e-05	0.000223	Slc30a5	69048	solute carrier family 30 (zinc transporter), member 5 [Source:MGI Symbol;Acc:MGI:1916298]	protein_coding
ENSMUSG00000038370	5.44	1.9	0.523	1.1e-05	0.000223	Pcp4l1	66425	Purkinje cell protein 4-like 1 [Source:MGI Symbol;Acc:MGI:1913675]	protein_coding
ENSMUSG00000024319	91.1	-0.409	0.101	1.13e-05	0.000229	Vps52	224705	VPS52 GARP complex subunit [Source:MGI Symbol;Acc:MGI:1330304]	protein_coding
ENSMUSG00000047238	59.7	0.719	0.188	1.14e-05	0.00023	Mageh1	75625	melanoma antigen, family H, 1 [Source:MGI Symbol;Acc:MGI:1922875]	protein_coding
ENSMUSG00000024892	298	-0.594	0.153	1.14e-05	0.00023	Pcx	18563	pyruvate carboxylase [Source:MGI Symbol;Acc:MGI:97520]	protein_coding
ENSMUSG00000002741	73	0.577	0.148	1.15e-05	0.000231	Ykt6	56418	YKT6 v-SNARE homolog (S. cerevisiae) [Source:MGI Symbol;Acc:MGI:1927550]	protein_coding
ENSMUSG00000030603	213	0.334	0.0811	1.16e-05	0.000234	Psmc4	23996	proteasome (prosome, macropain) 26S subunit, ATPase, 4 [Source:MGI Symbol;Acc:MGI:1346093]	protein_coding
ENSMUSG00000040860	225	-0.568	0.146	1.17e-05	0.000235	Crocc	230872	ciliary rootlet coiled-coil, rootletin [Source:MGI Symbol;Acc:MGI:3529431]	protein_coding
ENSMUSG00000024359	511	-0.536	0.137	1.21e-05	0.000241	Hspa9	15526	heat shock protein 9 [Source:MGI Symbol;Acc:MGI:96245]	protein_coding
ENSMUSG00000025512	63.9	0.624	0.162	1.21e-05	0.000242	Chid1	68038	chitinase domain containing 1 [Source:MGI Symbol;Acc:MGI:1915288]	protein_coding
ENSMUSG00000040327	99.5	-0.596	0.154	1.22e-05	0.000243	Cul9	78309	cullin 9 [Source:MGI Symbol;Acc:MGI:1925559]	protein_coding
ENSMUSG00000028138	122	-0.418	0.104	1.23e-05	0.000244	Adh5	11532	alcohol dehydrogenase 5 (class III), chi polypeptide [Source:MGI Symbol;Acc:MGI:87929]	protein_coding
ENSMUSG00000040945	111	-0.427	0.107	1.24e-05	0.000247	Rcc2	108911	regulator of chromosome condensation 2 [Source:MGI Symbol;Acc:MGI:1919784]	protein_coding
ENSMUSG00000024169	52.8	-0.644	0.168	1.24e-05	0.000247	Ift140	106633	intraflagellar transport 140 [Source:MGI Symbol;Acc:MGI:2146906]	protein_coding
ENSMUSG00000038056	265	-0.426	0.107	1.25e-05	0.000248	Kmt2c	231051	lysine (K)-specific methyltransferase 2C [Source:MGI Symbol;Acc:MGI:2444959]	protein_coding
ENSMUSG00000022180	186	-0.514	0.131	1.26e-05	0.000248	Slc7a8	50934	solute carrier family 7 (cationic amino acid transporter, y+ system), member 8 [Source:MGI Symbol;Acc:MGI:1355323]	protein_coding
[truncated: 2,120 more rows]

## Sheet: Supplemental Table 3
Supplemental Table 3. Translation Efficiency (TE) Up-Regulated, FDR < 0.1
[truncated: 6,778 more rows]

## Sheet: Supplemental Table 4
Supplemental Table 4. High Confidence Translationally Up-Regulated Genes
[truncated: 393 more rows]

[truncated: 3 more sheets: Supplemental Table 5, Supplemental Table 6, Supplemental Table 7]
