# Supplementary material for: Sustained hyperglycemia specifically targets translation of mRNAs for insulin secretion
Source: J Clin Invest. 2024 Feb 1;134(3):e173280. doi: 10.1172/JCI173280 (PMC10849759; doi:10.1172/JCI173280)
Supplement: Supporting data values [file jci-134-173280-s119.xlsx]

## Sheet: Figure 1
panel	Analysis
1B	GSIS	GLU	Basal			Simulated
		5.5mM	0.0109699	0.0153343	0.0106014	0.0614053	0.099209	0.0608196
		16.7mM	0.0813799	0.0751167	0.0509225	0.130366	0.183736	0.110455
1B	Stim Index	5.5mM	16.7mM
		8.87036	2.67773
		8.78667	2.45333
		6.13333	2.3
1C	insulin content	5.5	16.7
		3.92378	5.9159
		2.63	2.44333
		3.23333	3.8
			5.5 mM				16.7 mM
1D	beta cell markers	Ucn3	0.909411	0.415087	0.779412	1.54842	0.706593	0.549868	0.345376	1.24481
		MafA	0.184401	0.547477	0.246176	0.651965	0.198832	0.722023	0.323645	1.12876
		Pdx1	0.320369	0.418258	0.397178	0.691017	0.44136	0.434697	0.387025	0.719442
1E	nascent/total protein	5.5 mM	16.7mM
		38.1859	28.1916
		34.3254	41.3345
		27.9571	27.2868
		44.0654	34.6873
1F	nascent insulin/tubulin	5.5 mM	16.7 mM
		0.589147	0.351963
		1.06886	0.215004
		0.552405	0.289519
		0.957102	0.453656
		0.89731	0.822521
		1.93518	0.497337
1G	pPERK/PERK		5.5 mM				16.7 mM
		DMSO	0.168517	0.157349	0.152182	0.139851	0.133802	0.166022	0.137846	0.102214
		Thapsigargin	0.726951	0.715783	0.665493	0.76128	0.844793	0.725794	0.748016	0.669347
	ATF4/TUBULIN		5.5 mM				16.7 mM
		DMSO	0.162415	0.154841	0.180446	0.208128	0.145577	0.120788	0.160555	0.1352
		Thapsigargin	0.545264	0.612532	0.621348	0.505935	0.574545	0.484797	0.441209	0.362621

## Sheet: Figure 2
panel	analysis
2B	GSIS		Basal			Stimulated
		5.5 mM	11.9922	6.79466	17.3553	109.056	92.3579	120.751
		25 mM	6.64776	6.59221	10.6655	26.5752	32.1859	35.744
2B	Stimulation Index	5.5mM	25mM
		9.09385	3.99762
		13.5927	4.88242
		6.95758	3.35135
2C	Insulin content	5.5	25
		6.24557	2.7263
		6.00846	4.02113
		5.94364	2.97906
			Basal			Stimulated
2D	GSIS/insulin content	5.5 mM	0.192012	0.113085	0.291999	1.74613	1.53713	2.0316
		25 mM	0.243838	0.163939	0.358017	0.974773	0.80042	1.19984
2E	osmolarity control		Basal			Stimulated
		5.5mM	13.4194	14.5694	12.5081	68.3429	67.457	38.675
		25mM	17.4596	17.2639	23.8246	28.0062	20.1696	16.319
		5.5mM+Mannitol	23.771	20.1696	17.0965	98.4407	118.512	42.1959
2F	Beta cell markers		5.5 mM				25 mM
		Ucn3	0.0510717	0.0344639	0.0766471		0.0611118	0.0580637	0.075573
		MafA	0.058416	0.068076	0.075285	0.049809	0.047109	0.070317	0.101973	0.05132
		Pdx1	0.100453	0.126523	0.133823	0.207005	0.168814	0.159345	0.125712	0.236757
2G	Nascent protein/total protein	5.5mM	25mM
		0.725468	0.647867
		1.38965	1.22192
		1.04647	0.905634
2H	Nacent Insulin/Tubulin	5.5mM	25mM
		0.793146	0.4609
		0.708662	0.412869
		1.49819	0.897837
2I	pPERK/PERK		5.5 mM			25 mM
		DMSO	0.37895	0.512279	0.569041	0.555758	0.39128	0.551406
		Tuicamycin	1.25879	1.00199	1.41011	1.7362	1.35397	1.76913
	ATF4/Tubulin		5.5 mM			25 mM
		DMSO	0.267992	0.491044	0.593221	0.321277	0.511563	0.46036
		Tuicamycin	1.3969	2.96255	1.71734	1.56254	3.19094	2.3589

## Sheet: Figure 3
panel	Analysis
3B	RPF length metadat generated by Ribowaltz	Length
	sample	17	18	19	20	21	22	23	24	25	26	27	28	29	30	31	32	33	34	35	36	37	38	39	40	41	42
	5.5 mM	0.305762	0.365296	0.414511	0.48745	0.59159	1.08745	2.18492	3.60819	4.19173	4.0151	3.68286	3.90498	3.30535	3.74668	6.64714	10.541	13.1065	12.9878	9.9441	6.21338	3.60456	1.9809	1.15407	0.718647	0.462736	0.340428
	25 mM	0.503828	0.77321	1.55013	2.31657	2.96902	3.61782	3.91482	4.19402	3.66322	3.36588	3.47868	4.12982	3.33116	3.20147	5.44951	8.80956	11.5574	12.0621	9.95694	6.16112	2.72539	1.16905	0.539166	0.264356	0.14224	0.0863244
	5.5 mM	0.576648	1.4144	2.44271	3.15971	4.10793	4.42084	3.57021	3.85461	2.77142	2.1286	2.0239	2.37515	3.09018	6.81219	12.5648	14.9491	12.4976	8.12263	4.35503	2.1297	1.01638	0.544594	0.341165	0.315354	0.230522	0.123441
	25 mM	0.661908	1.09435	1.49059	1.70391	2.17161	2.77259	2.87519	3.3799	2.81143	2.15819	1.98758	2.33027	2.34537	4.07105	9.13095	13.9896	15.3435	12.5747	8.10778	4.3759	2.00417	0.98933	0.551512	0.441533	0.35221	0.164872
	5.5 mM	0.14778	0.177033	0.193141	0.205483	0.250303	0.335753	0.367237	0.603111	0.591086	0.723107	1.26658	2.53182	3.55145	8.28029	17.8748	21.5142	17.601	11.1627	5.97656	2.85182	1.46366	0.844511	0.557677	0.369401	0.23185	0.202399
	25 mM	0.250845	0.304874	0.34732	0.329888	0.401543	0.585777	0.859637	1.92321	2.39422	2.5024	2.70448	3.17968	3.01994	6.40813	14.1016	18.4429	16.7278	11.7709	6.61097	3.26826	1.69702	0.917484	0.547233	0.298516	0.175629	0.146239
	5.5 mM	4.03902	3.77447	3.54923	3.23665	4.70939	5.33175	4.33202	9.32895	4.22983	1.85895	1.67142	2.91293	3.52108	7.88751	12.2923	11.4696	7.35557	3.76758	1.8223	0.9595	0.59357	0.388558	0.353157	0.32944	0.117224	0.111985
	25 mM	2.51313	3.17499	3.22243	2.9642	3.53828	4.18312	3.57071	5.10975	3.39867	2.27737	2.02425	2.25303	2.7363	6.61285	12.8506	14.5855	11.0128	6.5849	3.35734	1.61101	0.795888	0.476872	0.386598	0.394405	0.157313	0.138571
	25 mM	1.66496	3.76363	5.19007	4.72574	5.01277	5.15791	5.04108	4.88371	4.37915	3.59557	3.20658	3.60545	3.23324	3.55928	6.0662	8.72431	9.74191	8.30623	5.64658	2.89183	1.04628	0.362354	0.118617	0.0498586	0.0190948	0.00538786
	25 mM	3.32802	4.38621	4.94061	4.27781	4.41566	4.51635	3.97637	4.16228	3.67413	2.7464	2.53696	2.5862	2.42445	3.68829	7.58023	11.022	11.6127	9.12977	5.32734	2.43117	0.808427	0.274107	0.109832	0.0309975	0.00838179	0.00188779
	25 mM	2.92256	4.57734	4.81349	4.15959	4.64171	4.82044	4.42315	4.50037	3.65954	2.72044	2.4992	2.80542	2.67506	4.01922	8.03984	11.0458	11.0349	8.23775	4.83681	2.2003	0.86288	0.339408	0.117325	0.0338067	0.00951202	0.00265089
	25 mM	1.01825	1.16462	1.59625	2.65942	4.63145	5.39176	5.26527	8.27019	5.35433	2.76435	2.67262	3.91172	3.46487	5.68447	10.3406	12.3694	10.244	6.73046	3.7293	1.74833	0.646703	0.231318	0.0753221	0.0224346	0.00752883	0.00243083
	5.5 mM	4.33491	6.40538	5.55868	4.5075	4.64079	4.54829	4.13887	4.12535	3.66668	2.75763	2.54548	3.0202	2.72495	3.04859	5.814	9.00612	10.7987	9.32008	5.40545	2.13482	0.742886	0.35451	0.158166	0.076205	0.0411744	0.0121152
	5.5 mM	4.15445	4.66921	4.08431	3.77812	4.22421	4.41715	4.23597	5.68984	4.38268	2.48816	2.3711	3.35817	3.28025	4.85382	8.26701	10.4391	9.4887	6.77241	4.15897	2.24375	1.1762	0.630769	0.363713	0.285585	0.122564	0.0526973
	5.5 mM	4.74318	5.52476	5.18731	5.07853	5.71448	5.97121	5.55946	7.0883	4.6445	3.07001	2.94314	4.22753	3.66143	5.16835	7.53332	8.44503	7.02511	4.49263	2.35211	1.00418	0.364292	0.132442	0.0456124	0.0169264	0.00521352	0.00046758
	5.5 mM	0.863717	0.985857	1.40312	2.52761	4.47664	5.28404	5.2165	8.31691	5.31631	2.78891	2.72327	3.9757	3.54544	5.84613	10.5343	12.697	10.4407	6.79456	3.65308	1.69788	0.625891	0.195145	0.0673767	0.0174148	0.00415201	0.00110196
3C	Read distribution			CDS	5'UTR	3'UTR		CDS	5'UTR	3'UTR
			RNA	Percent reads	Percent reads	Percent reads	RPF	Percent reads	Percent reads	Percent reads
			5.5 mM	47.3067	9.18722	43.5061	5.5 mM	81.627	8.9145	9.45852
			5.5 mM	67.176	5.69911	27.1249	5.5 mM	82.2687	9.06609	8.66525
			5.5 mM	53.637	10.9849	35.3782	5.5 mM	85.195	7.86302	6.94196
			5.5 mM	72.2484	5.33641	22.4152	5.5 mM	81.4829	8.9411	9.57603
			5.5 mM	44.0732	8.70547	47.2213	5.5 mM	78.6302	9.82714	11.5427
			5.5 mM	70.9119	4.0937	24.9944	5.5 mM	77.4391	10.2289	12.3319
			5.5 mM	71.1248	4.50644	24.3688	5.5 mM	76.7801	10.2562	12.9637
			5.5 mM	68.1808	4.4545	27.3647	5.5 mM	79.3842	9.27903	11.3368
			25 mM	54.2826	11.3689	34.3486	25 mM	81.9618	7.47192	10.5663
			25 mM	54.7413	12.304	32.9547	25 mM	83.463	8.59287	7.94414
			25 mM	56.2701	12.0091	31.7208	25 mM	84.3331	8.21437	7.45253
			25 mM	52.7478	11.5898	35.6624	25 mM	80.6092	10.7986	8.59224
			25 mM	42.2126	9.64843	48.1389	25 mM	78.5568	11.0803	10.3629
			25 mM	42.5767	9.26681	48.1565	25 mM	80.3157	10.4257	9.2586
			25 mM	47.5888	8.1266	44.2846	25 mM	78.6762	11.878	9.44582
			25 mM	49.072	10.2674	40.6606	25 mM	79.3354	9.35697	11.3076
3D	Periodicity metadata generated by Ribowaltz	Distance from start					Distance from stop
		Distance	mean	SEM	N		Distance	mean	SEM	N
		-20	2209.25	564.389	16		-40	8225.94	1752.97	16
		-19	2390.25	559.778	16		-39	5878	1562.92	16
		-18	2325.56	606.104	16		-38	12621.7	4691.04	16
		-17	2194.62	561.957	16		-37	8354.88	1907.55	16
		-16	2575.25	756.615	16		-36	6237.19	1249	16
		-15	2770.06	753.595	16		-35	10638.8	3557.86	16
		-14	2823.94	877.296	16		-34	8271.56	2201.05	16
		-13	3552.5	1139.07	16		-33	7675.12	1623.8	16
		-12	3314.38	953.251	16		-32	12666	3977.81	16
		-11	3123.25	880.897	16		-31	11193.6	2383.19	16
		-10	2650.56	750.685	16		-30	8326.56	1834.78	16
		-9	2567.06	700.673	16		-29	14680.5	5106.36	16
		-8	2152.69	690.943	16		-28	9193.06	2275.28	16
		-7	2741.25	715.91	16		-27	8615.06	1871.23	16
		-6	3386.19	802.925	16		-26	10079.2	3574.3	16
		-5	2948.44	603.603	16		-25	10824.6	3858.09	16
		-4	5220.56	1421.42	16		-24	4834.62	1145.53	16
		-3	10076.2	4215.5	16		-23	7884.56	2745.07	16
		-2	12711	3145.16	16		-22	5045.88	1241.92	16
		-1	22360.2	6285.96	16		-21	4305.44	1050.49	16
		0	62247	17234.5	16		-20	6012.62	1647.22	16
		1	24660.5	7477.44	16		-19	4558.38	836.666	16
		2	28442.7	13314.1	16		-18	4497.12	1034.94	16
		3	34766.9	12281.9	16		-17	7541.81	2064.64	16
		4	20869.3	4665.47	16		-16	6788.44	1703.15	16
		5	14998.4	3323.14	16		-15	8105.19	2453.69	16
		6	29559.1	10610.6	16		-14	19793.9	5511.07	16
		7	21458.6	6570.62	16		-13	10153.8	3057.65	16
		8	16794.6	3795.13	16		-12	5974.75	1689.66	16
		9	23653.4	8822.14	16		-11	10192.6	3839.2	16
		10	22162.4	6831.8	16		-10	5040.19	1321.64	16
		11	23427.8	5165.78	16		-9	5012.44	1382.77	16
		12	20607.6	8286.32	16		-8	7776.81	2540.9	16
		13	16539.7	7006.74	16		-7	6326.56	1570.13	16
		14	6647.38	1601.01	16		-6	5624.06	1453	16
		15	8564.69	1818.74	16		-5	8507.31	3238.23	16
		16	9004.56	1672.41	16		-4	5231.81	1870.64	16
		17	11130.6	2627.49	16		-3	2653.81	735.883	16
		18	15688.7	5138.46	16		-2	2465.31	818.153	16
		19	10045.7	1979.57	16		-1	1948.19	553.624	16
		20	8999.38	2279.12	16		0	1821.38	463.167	16
		21	13389.2	4582	16		1	1383.88	198.244	16
		22	8195.06	1897.95	16		2	1629.94	438.111	16
		23	7213.06	1636.62	16		3	2663.38	530.646	16
		24	9898.88	3401.71	16		4	1306.19	415.166	16
		25	7277.44	1907.8	16		5	4272.12	1097.86	16
		26	5748.75	1310.43	16		6	3739	1407.21	16
		27	7746.31	2313.44	16		7	2843.31	1015.37	16
		28	6880.38	1422.9	16		8	2215.38	476.454	16
		29	6241.06	1259.3	16		9	2401.31	623.915	16
		30	8627.44	2479.55	16		10	2235.56	423.747	16
		31	7353.81	1730.45	16		11	1300.56	296.852	16
		32	6670.56	1341.42	16		12	2178.19	583.546	16
		33	8546.06	2398.71	16		13	2049	504.32	16
		34	7466	1615.35	16		14	1508.69	334.644	16
		35	6180	1587	16		15	3416.62	1210.22	16
		36	7457.12	2087.79	16		16	1335.5	253.656	16
		37	6179.19	1184.38	16		17	976	234.544	16
		38	6388.25	1338.31	16		18	1956.69	665.614	16
		39	8010.12	2141.55	16		19	1335.06	279.069	16
		40	6807.31	1253.22	16		20	1025.62	179.759	16
3E, F, G	RNA, RPF, TE	RNA	log2FC	-log FDR			RPF	log2FC	-log FDR			TE	log2FC	-log FDR
		Trib3	-3.69	52.1107			Cep112	2.22e-05	0			Ptbp3	-2.2	9.21681
		Etv5	2.77	50.4698			Ano10	-3.8e-06	0			H4c14	5.12	9.21681
		Shh	3.21	40.9355			Perp	0.000188	0			Itgb1bp2	6.48	9.14207
		Gm10277	-9.21	28.0958			Ccdc115	0.000141	0			Stard10	2.7	8.63827
		Muc6	-6.35	25.0575			Pkia	0.000123	0			Map2k2	2.88	8.63827
		Dclk1	2.64	24.6144			Cebpd	7.52e-05	0			Pgls	1.97	8.63827
		Fut1	-2.27	23.9066			Actr8	0.000355	0.000435			Rex1bd	2.79	8.4034
		Atf5	-3.57	23.6576			Slmap	0.000432	0.000435			Smap1	4.97	8.4034
		Etv4	2.38	23.6091			Mid1	-8.8e-05	0.000435			Pja2	-2.1	8.23807
		Tcim	2.44	23.5229			Mtfp1	-0.00023	0.000435			Prepl	-2.26	8.13077
		Gpr171	-6.15	23.2652			Nid2	0.000191	0.000435			Srrm3	3.36	8.12033
		Gm10563	-8.57	22.6968			Lrfn1	0.000367	0.000435			Rps15	2.75	8.00612
		Hapln1	2.82	22.5513			Ndufb4	0.000179	0.000435			Ect2	-2.03	8.00393
		Timp4	-7.04	21.4112			Polr2c	-0.00012	0.000435			Reep6	2.6	7.96658
		Sbsn	-4.82	20.5331			Erf	0.000375	0.000435			Atp5d	2.23	7.96658
		Eno3	-3.24	20.5316			Snapc1	-8.7e-05	0.000435			Cd3eap	4.72	7.88941
		Ciart	-3.66	20.2351			Mib1	0.000509	0.000435			Itgb7	4.17	7.80134
		Lpin1	-2.35	19.9914			Noc4l	0.000207	0.000435			Ffar1	2.61	7.80134
		Bhlha15	1.33	19.9431			Irgm1	-3.1e-05	0.000435			Fam151a	-2.66	7.6968
		Zbtb20	-4.69	19.8996			Lrrtm4	0.000531	0.000869			Sec24d	-2.61	7.68403
		Nup210l	-6.79	19.8013			Tcirg1	0.00044	0.000869			Golph3	-2.91	7.68403
		Mroh7	-2.55	19.8013			Lrrc75a	0.000708	0.000869			Nenf	2.52	7.68403
		Kcnmb1	-6.47	19.7235			Eva1b	-0.00045	0.000869			Serinc1	-2.06	7.68403
		Tenm2	-4.47	19.699			Ddx3y	-0.0002	0.000869			Pcna	-2.18	7.68403
		Fbxl22	-6.35	19.699			Nos1	0.000314	0.000869			Lamp2	-2.42	7.67162
		Grm3	-6.54	19.58			Trp53rkb	0.000374	0.000869			Uqcc2	2.01	7.66959
		Dusp6	3.9	19.58			Sirt6	0.000613	0.000869			Pdap1	4.68	7.66959
		Nmbr	4	19.58			Zfp580	0.00062	0.000869			Pabpc1	1.43	7.66555
		Chd5	-5.91	19.3307			Pole2	0.000546	0.000869			H2aj	2.94	7.65956
		Opn1sw	-6.73	19.2			Chrnb2	-0.00106	0.000869			Eef2kmt	4.52	7.60206
		Notch3	-4.99	19.1759			Tctn2	0.0012	0.001305			Rp9	5.09	7.60033
		Rp9	-6.21	19.1518			Zfp160	0.00121	0.001305			Ankrd11	4.39	7.5867
		Tex50	-7.49	19.1457			Tsc22d2	0.00119	0.001305			Atp5e	2.56	7.54212
		Sord	-2.09	19.1261			Vps36	0.0012	0.001305			Srek1	4.46	7.54061
		Gmppb	2.05	19.1113			Sdr42e1	-0.0008	0.001305			Hnrnpll	-1.75	7.54061
		Gstz1	-1.26	19.0088			Coprs	0.00107	0.001305			Tmem256	2.84	7.54061
		Tcp11	-2.7	18.6498			Gtdc1	-0.00065	0.001305			Pgp	1.79	7.54061
		Sec16b	2.11	18.4225			Cyth2	-0.00106	0.001305			Pabpn1	3.42	7.54061
		Wfikkn1	-5.17	18.3605			H2-M3	0.000984	0.001305			Ndufa2	1.92	7.54061
		Slfn14	-7.6	18.1314			Aip	-0.00038	0.001305			Zbtb20	3.78	7.52724
		Ntm	-5.13	18.1296			Sarnp	-0.00094	0.001305			Ppat	-1.94	7.37469
		4930563M21Rik	-6.33	18.0958			Wapl	-0.00068	0.001305			Gipr	2.28	7.33724
		Wnt4	-4.48	17.9706			Smarcd1	-0.0008	0.001305			Syt11	3.62	7.31876
		Aspn	-5.74	17.8996			Phf21b	-0.0008	0.001305			Arglu1	3.75	7.3098
		Sox4	-5.14	17.8861			Hexdc	0.000978	0.001305			Sec23b	-3.22	7.29843
		Cacng4	-5.18	17.8357			Dock9	0.000713	0.001305			Srsf11	4.22	7.25885
		Rnf182	-3.11	17.8182			Ppp6c	0.000833	0.001305			Syndig1l	2.88	7.25026
		Reep6	-2.99	17.7852			Ak5	0.00105	0.001305			Cstf2	-2.35	7.24872
		Cckbr	2.3	17.6635			Ncoa4	0.000531	0.001305			Wnt4	3.7	7.20343
		Gm42715	-4.69	17.6635			Wdr91	0.00114	0.001305			Castor2	2.69	7.20343
		Ddit3	-2.59	17.6038			Cnot3	-0.0007	0.001305			Foxp1	3.55	7.20343
		Gm9195	2.8	17.5229			Tbc1d13	0.00093	0.001305			Cacng4	4.3	7.19382
		Acvr2b	-4.49	17.3536			Pianp	-0.00046	0.001305			Zcrb1	4.34	7.19044
		Sars	-1.79	17.3045			Keap1	-0.00065	0.001305			Slx1b	2.89	7.19044
		Gm10643	-1.77	17.2993			Cdc42bpa	0.000857	0.001305			Ift20	3.6	7.1831
		Crem	1.91	17.0545			Ogdh	0.000644	0.001305			Bub1	-2.9	7.13787
		Pdgfa	-5.32	16.983			Ints12	-0.00078	0.001305			Nfkbil1	2.78	7.1349
		Ppargc1b	-5.93	16.8013			Zfp938	0.00092	0.001305			Nol12	3.16	7.1349
		Rbm25	-5.69	16.8013			Leng9	-0.00058	0.001305			Mxd4	3.48	7.1296
		Mab21l2	-8.5	16.7959			Zfp263	-0.0006	0.001305			Phlda1	3.23	7.11577
		Pou2f2	-5.06	16.7905			Clp1	-0.00038	0.001305			Pnisr	3.67	7.08991
		Pcsk4	-2.73	16.7619			Ipmk	-0.0006	0.001305			Msh6	-1.53	7.08991
		Gm5415	-6.3	16.7282			Ing1	-0.00141	0.001741			Selenop	-2.68	7.08991
		Foxn3	-4.73	16.7167			Rtbdn	0.000708	0.001741			Cdk1	-1.93	7.08991
		Pard3b	-5.66	16.6536			Naf1	0.00193	0.001741			2510002D24Rik	4.93	7.08991
		Gm12689	-6.31	16.6498			Rbm5	-0.00184	0.001741			Hif1a	-2.18	7.08991
		Shisa2	2.68	16.6345			Cmya5	0.000712	0.001741			Ddx55	3.49	7.08991
		Ccdc191	-5.1	16.6162			Nup93	-0.00087	0.001741			Zfhx3	2.61	7.07572
		Gm49353	-6.26	16.5784			Cnbd2	0.00111	0.001741			Mettl1	3.78	7.07417
		Gm21972	-6.69	16.5719			Tmem169	0.00126	0.001741			Lyar	4.54	7.07417
		Itgb1bp2	-6.84	16.5719			Pfdn6	-0.00137	0.001741			Copb1	-2.69	7.06702
		Cd3eap	-5.21	16.4584			Efcab12	0.000937	0.001741			Rps24	2.5	7.06098
		Prkar1a	1.34	16.4584			Zfand6	0.00114	0.001741			Luc7l3	4.61	7.06098
		2310033P09Rik	-5.09	16.4283			Stxbp5l	-0.00098	0.001741			Tnrc6a	3.37	7.05849
		Apoa5	-2.22	16.383			Tomm5	0.00107	0.001741			Cc2d1b	1.99	7.04866
		Map1b	-5.47	16.383			Eif2b3	-0.00119	0.001741			Ubn2	3.84	7.04672
		Brd3	-5.23	16.3645			Asrgl1	0.00144	0.001741			Tm9sf2	-2.86	7.04672
		Luc7l3	-5.63	16.2916			Gtpbp1	-0.00119	0.001741			Trim8	3.28	7.04672
		Kctd4	-7.81	16.279			Tcf24	-0.00096	0.001741			Cenpm	2.71	7.04479
		Gm49361	-6.18	16.2118			Tbc1d22b	-0.00112	0.001741			Klf7	3.25	7.04335
		Pitpnm3	1.51	16.1649			Btbd7	-0.00118	0.001741			Rhot2	2	7.03058
		Gm2000	-5.56	16.1555			Nsrp1	0.00142	0.001741			Sox4	3.76	7.03058
		Flt3l	-3.85	16.1555			Qk	0.0016	0.001741			Sdcbp	-2.18	7.01144
		H4c14	-5.78	16.0706			Cept1	0.00125	0.001741			Rbm25	4.53	7.00131
		2510002D24Rik	-5.6	16.0236			Phka1	0.00126	0.001741			Zfhx2	3.61	6.9914
		Ufsp2	1.74	16.0214			Rasa2	-0.00075	0.001741			Mospd2	-2.93	6.98716
		Phlda1	-4.07	16.0182			Ldhb	0.0016	0.002177			Ffar2	3.63	6.97881
		Amdhd2	-2.19	15.9706			Itfg2	-0.00181	0.002177			Abcf1	3.97	6.97881
		Trip6	-5.67	15.9706			Engase	0.00166	0.002177			Gps2	4.03	6.96658
		Lst1	-4.46	15.9586			Ankrd52	0.000391	0.002177			Ghdc	3.56	6.96658
		Atoh8	-1.94	15.9208			Cir1	0.000734	0.002177			Ppp1r12a	4.15	6.96257
		Taf3	-5.51	15.8447			Ttll1	0.00201	0.002177			Chd7	3.89	6.96257
		Smap1	-5.27	15.8327			Pdcd10	-0.0016	0.002177			Slc33a1	-1.92	6.96257
		Spon1	-4.99	15.8239			Cfp	-0.00164	0.002177			Polr2b	-2.82	6.95078
		Itpr2	-2.74	15.8153			Pcsk4	0.00134	0.002177			Rraga	-2.47	6.92445
		Ankrd12	-4.52	15.8125			Zfp414	0.00228	0.002177			Zfp207	-3.59	6.92445
		Fgf18	-6.2	15.7696			Ap1ar	-0.00175	0.002177			Vsig8	3.8	6.92445
		Thoc2	-5.02	15.7696			Dipk1a	-0.00115	0.002177			Bpnt1	-2.26	6.92082
		Srek1	-5.33	15.7352			Nrsn1	0.00179	0.002177			2210016L21Rik	3.08	6.91364
		Slx1b	-3.05	15.7212			Afmid	0.00138	0.002177			Tmem234	3.41	6.91364
		Ankrd11	-5.39	15.6946			Psmg3	-0.00156	0.002177			Asphd1	2.53	6.9101
		Zcrb1	-5.05	15.6737			Slc12a7	0.00113	0.002177			Trappc13	-1.63	6.90658
		Ccdc15	-5.06	15.6737			Cfap54	-0.00079	0.002177			Timp4	5.92	6.90658
		Rps19	-2.21	15.6162			Ank	0.00124	0.002177			Col27a1	2.57	6.86012
		Dusp8	-2.89	15.556			B4galt3	-0.00165	0.002177			Ccdc34	3.64	6.83565
		Ppp1r12a	-5.07	15.5436			Pkp3	0.00129	0.002177			Scarb2	-1.24	6.83565
		Cd300lg	-7.33	15.5171			Kpna6	-0.00117	0.002177			Slc35g2	-1.81	6.80134
		Syt11	-4.24	15.4868			Txlng	-0.00146	0.002177			9330182L06Rik	-1.45	6.7986
		Lpl	-3.14	15.4318			E2f3	0.00197	0.002177			Nup205	-2.29	6.77211
		Rab17	-2.48	15.3665			Gucy1a1	-0.00093	0.002177			Etfdh	-2.53	6.77211
		Anp32b	-5.3	15.3665			R3hdm4	0.00171	0.002177			Gnai3	-2.44	6.77211
		Foxp1	-4.17	15.3665			Zfp607a	0.00144	0.002177			Prpf8	-1.7	6.767
		Nek5	-5	15.3665			Aff1	-0.00177	0.002614			Pura	3.5	6.75945
		Thoc2l	-4.48	15.3665			Thumpd3	0.00235	0.002614			Nsrp1	4.02	6.75696
		Syt12	-4.89	15.2749			Rexo5	-0.00193	0.002614			Usp33	-1.33	6.75696
		Cwf19l2	-5.05	15.2749			Zmat3	0.0024	0.002614			Nefm	4.14	6.75696
		Srsf11	-5.07	15.2644			Rab20	0.00106	0.002614			Mpnd	2.28	6.73518
		Pnisr	-4.61	15.2472			Nfyb	-0.00211	0.002614			Asah1	-2.37	6.73518
		Pura	-4.13	15.2351			Paip1	0.00217	0.002614			Cobll1	-1.82	6.73049
		Gm3550	-4.82	15.1871			H1f3	-0.00148	0.002614			Nfkbia	2.91	6.73049
		Elavl3	-3.74	15.1871			Msl2	-0.00197	0.002614			Nkx6-1	4.09	6.71444
		Epha5	-5.25	15.1871			Zfp942	-0.00191	0.002614			Echdc1	-3.31	6.70997
		Flrt1	-4.56	15.1851			Bmyc	0.00221	0.002614			Eif5b	3.92	6.6968
		Stard10	-2.51	15.1308			Kdm4d	-0.00112	0.002614			Uqcrq	1.55	6.67366
		Cbx6	-2.13	15.1096			Lactb	0.0021	0.002614			Acin1	3.6	6.65956
		Rex1bd	-2.63	15.104			Plcb1	0.00242	0.003051			Brd3	3.95	6.63639
		Arid4a	-4.78	15.0691			Pacs2	-0.00235	0.003051			Kcnmb1	5.19	6.63639
		Kif3a	-4.27	15.0137			Ska3	0.00251	0.003051			Nicn1	3.68	6.63639
		4930402H24Rik	-4.22	15.0092			Fam193b	-0.00238	0.003051			Zfp827	3.4	6.63639
		Onecut2	-3.57	15.0083			Oard1	0.00269	0.003051			Atp1b1	-1.32	6.62893
		Ttc38	-3.08	15.0013			Blcap	0.00234	0.003051			Tecr	-2.25	6.62342
		Rpl18a	-2.34	14.9957			Daglb	-0.00231	0.003051			Map1b	4.05	6.61439
		Map7d2	-5.07	14.9872			4930563E22Rik	-0.00138	0.003051			Sfxn2	2.98	6.6038
		Ccdc34	-4.17	14.9872			Mtg1	0.00261	0.003051			Cmip	3.98	6.60206
		Nsa2	-3.4	14.9431			Agbl5	0.00242	0.003051			2310033P09Rik	4.23	6.59007
		Ubap1l	-6.6	14.9355			Pik3ca	0.00234	0.003051			Rabl6	3.91	6.57025
		Gpatch4	-5.07	14.9101			Mapk11	-0.00199	0.003051			Gpatch4	4.69	6.56543
		Fam71d	-6.29	14.9031			Abitram	-0.00222	0.003051			Zbtb7a	2.69	6.55909
		Gipr	-2.98	14.9031			Arfrp1	-0.00223	0.003051			Anp32b	4.18	6.55909
		Psip1	-4.83	14.8697			Asl	0.00217	0.003051			Taf3	4.23	6.54975
		1700016K19Rik	-5.36	14.8508			Bmp8a	0.00105	0.003051			Mcm4	-2.01	6.54975
		Srek1ip1	-4.73	14.7932			Rbm15	0.00193	0.003488			Rps19	2.66	6.54516
		Wdsub1	-1.23	14.7825			Vps26b	-0.00244	0.003488			Cse1l	-2.39	6.53611
		Zrsr2	-5.54	14.7825			Hunk	-0.00252	0.003488			Itga4	4.24	6.52433
		Alas2	-5.67	14.7747			Rapgef1	0.00217	0.003488			Rrbp1	3.74	6.48946
		Spa17	-3.64	14.7645			Hus1	-0.00267	0.003488			Hdgf	2.9	6.48812
		Chd7	-4.94	14.7496			Lmo2	-0.00229	0.003488			Srp19	4.14	6.4828
		Ptms	-5.26	14.7235			Ipo13	-0.00267	0.003488			Brd4	3.75	6.48017
		Stk35	2.42	14.719			Galnt1	-0.00258	0.003488			Ctsl	-1.25	6.47756
		Lingo4	-2.94	14.6861			Uggt2	-0.0025	0.003488			Cpsf6	-1.39	6.47756
		Zfp30	-4.56	14.6497			Pkn3	0.000989	0.003488			Pias4	2.07	6.47756
		Il16	-6.75	14.6459			Gga3	-0.00256	0.003488			Stx7	-1.93	6.47495
		Brd9	-5.15	14.6459			Gpi1	-0.00214	0.003488			Tecpr1	1.92	6.47108
		B3gat1	-3.13	14.6038			Pde9a	0.00238	0.003488			Thoc2l	3.62	6.45967
		Rbmx2	-5.13	14.5834			Kcnc3	-0.00345	0.003926			Brd9	4.11	6.45842
		Chd4	-5.11	14.5497			Pi4k2a	-0.00276	0.003926			Smarca4	3.32	6.451
		Cib3	-2.07	14.5497			Slc16a11	0.00222	0.003926			Wnk4	2.15	6.41908
		Crebbp	-4.77	14.5452			1110059E24Rik	0.00323	0.003926			Uqcrc2	-2.63	6.40121
		Pgls	-1.99	14.5452			Bin3	0.00314	0.003926			Rps19bp1	3	6.40012
		Gm49405	-5.7	14.5258			Sh2b1	-0.0029	0.003926			Sgta	1.64	6.39362
		Zfp444	-2.59	14.5258			Zfp469	0.00145	0.003926			Cct6a	-2.35	6.37675
		Rps15	-2.32	14.5031			Mfsd11	-0.00408	0.003926			Anapc1	-2.1	6.37675
		Plp1	-4.45	14.4698			Rgs7	-0.00291	0.003926			Rab1a	-1.64	6.36051
		Upf2	-5.11	14.4597			Jcad	-0.00185	0.003926			Crebbp	3.68	6.35556
		Cars	-4.59	14.4498			Tekt2	0.0025	0.003926			Tcof1	4.08	6.31158
		Vsir	-4.37	14.4283			Mex3a	0.00275	0.003926			Celf2	2.6	6.3019
		Metap1d	-2.38	14.3841			Pwp1	0.00237	0.003926			Celf4	2.42	6.3019
		Upf3b	-4.14	14.3767			Fam76b	0.0031	0.003926			Ccdc15	4.18	6.3019
		Dnase2a	-4.84	14.3716			Ppp1r18	0.00279	0.003926			Fuca1	1.81	6.3019
		Uso1	1.3	14.3575			Pml	0.00286	0.003926			Lancl2	-2.92	6.3019
		Nsrp1	-4.62	14.3224			Myom3	-0.00177	0.003926			Chek1	-1.72	6.29414
		Lmo4	-2.94	14.3125			Bak1	0.00315	0.004365			Smu1	-2.03	6.29414
		F2rl2	-7.91	14.3116			Rsrc1	0.00339	0.004365			Rbmx2	4.4	6.29073
		Kdm5a	-4.26	14.3063			Cenpn	0.00357	0.004365			Qpct	-3.26	6.26922
		Zc3h6	-4.37	14.301			Cog7	0.00381	0.004365			Ankrd12	3.36	6.26761
		Cir1	-4.4	14.2848			Ankrd9	-0.00224	0.004365			Emsy	2.98	6.2652
		Ubn2	-4.44	14.279			Marveld2	-0.00344	0.004365			Upf3a	3.41	6.26281
		Brd8dc	-4.7	14.2741			Tle6	-0.00206	0.004365			Nup160	-1.8	6.24336
		Eif5b	-4.76	14.2636			Tvp23a	-0.00264	0.004365			Nup107	-2.46	6.23657
		Doc2g	-3.66	14.2549			Zscan22	-0.00304	0.004365			Banp	3.19	6.2204
		Igsf3	-4.26	14.2048			Cdc42bpg	-0.00276	0.004365			Safb2	2.83	6.2204
		Zc3h13	-4.76	14.1965			Fndc10	0.00337	0.004365			Bptf	3.11	6.2204
		Nefm	-5.12	14.1952			Gabrg2	0.00254	0.004365			Ankhd1	3.83	6.21753
		Tcf4	-2.52	14.1772			Prss36	-0.00348	0.004365			Zrsr2	4.19	6.21753
		Nat9	-3.45	14.1656			Ufd1	-0.00264	0.004365			Akap8l	2.98	6.20901
		Rtf1	-4.15	14.1643			1810058I24Rik	0.00334	0.004365			Ralbp1	3.14	6.20273
		Eef2kmt	-4.86	14.1355			Pde1b	-0.00181	0.004365			Shcbp1	-1.91	6.20066
		Angpt2	1.96	14.1062			Mplkip	0.00374	0.004804			Onecut2	3	6.20066
		Rpsa	-3.09	14.0904			Stx2	-0.00351	0.004804			Csmd2	2.05	6.19654
		Pias4	-2.34	14.0615			Mcrip1	0.00345	0.004804			Gadd45gip1	1.7	6.19654
		Cers4	-4.04	14.056			Eno3	-0.0034	0.004804			Prpf38b	3.81	6.19654
		Npas3	-3.22	14.0306			Cherp	0.00156	0.004804			Caprin1	-1.36	6.19654
		Sobp	-3.49	14.0269			Cpsf7	0.00365	0.004804			Chd4	3.74	6.19314
		Mfsd2a	2.38	14.0004			Sash1	-0.00277	0.004804			Baz1a	3.41	6.18376
		Fam133b	-4.79	13.9957			P3h3	0.00267	0.004804			Arnt	-1.88	6.16178
		Wdr31	-3.06	13.9872			Rcl1	0.00392	0.004804			Recql	-2.04	6.16178
		Sptbn5	-1.63	13.9706			0610010F05Rik	0.00401	0.004804			Ube4a	-1.69	6.16178
		Wipi1	1.85	13.9508			Arih2	-0.00374	0.004804			Cbx1	3.55	6.1549
		Mroh1	-1.47	13.9393			Dicer1	0.00309	0.004804			Spc24	2.85	6.15304
		Nfia	-2.67	13.9393			Fbxl15	0.00405	0.004804			Ddx27	3.38	6.15304
		Hrk	-4.63	13.9393			Trpc4ap	0.00313	0.004804			C1galt1c1	-3.16	6.14327
		Trib2	1.95	13.9393			Zfp7	0.00383	0.004804			Btbd17	1.62	6.14206
		Upf3a	-4.17	13.9208			Garnl3	-0.0027	0.004804			Dnase2a	3.85	6.13787
		Itga4	-4.97	13.9136			Spen	0.00365	0.004804			Topbp1	-1.95	6.13787
		Ankhd1	-4.91	13.9136			Srek1	-0.0033	0.004804			Necap1	-2.48	6.13549
		Tcof1	-5.09	13.8962			Slc35a3	-0.00362	0.004804			Psmd7	3.91	6.1343
		Nrgn	-4.49	13.8827			Pqlc2	0.00373	0.004804			Map7d2	3.94	6.13253
		Zfhx3	-3.35	13.8697			Pdzd4	-0.00337	0.004804			Zc3h13	3.35	6.13253
		Cpa2	2.47	13.8697			Slc16a2	0.00225	0.004804			Dtnb	1.41	6.11862
		Arid4b	-4.46	13.8447			Espl1	0.00343	0.004804			Cdk11b	3.87	6.11577
		Lpp	-2.75	13.8386			Oma1	-0.00324	0.004804			Borcs7	3.26	6.11182
		N6amt1	-3.44	13.8297			Fads1	0.00279	0.004804			Jmjd8	1.71	6.11182
		Amer2	-3.72	13.821			Lratd2	-0.00256	0.004804			Sltm	2.99	6.10902
		Timp1	-6.37	13.8069			Slc10a7	-0.00345	0.004804			Nmt1	3.59	6.10902
		Gps2	-4.58	13.8041			Mrpl36	-0.00338	0.004804			Abcf2	-1.87	6.10735
		Mapk12	-1.99	13.7959			Rnf113a2	-0.00416	0.005243			Usp7	-1.91	6.10347
		Bod1l	-3.9	13.7852			Catsper2	-0.00342	0.005243			Slc4a3	2.08	6.10128
		Borcs7	-3.54	13.7773			Bcorl1	0.00398	0.005243			Fbxw7	2.94	6.10128
		Ncmap	-2.92	13.7721			Mok	-0.00344	0.005243			Klhl11	-1.89	6.10128
		Ccdc148	-5.07	13.7352			Iws1	0.00371	0.005243			Ogfr	1.27	6.10128
		Abcf1	-4.69	13.7258			Isl2	0.00249	0.005243			Kdm5a	3.2	6.09205
		Lag3	-3.39	13.7258			Pigh	-0.00434	0.005243			Arf5	2.02	6.07988
		Ccdc136	-3.57	13.7167			Mfsd6	-0.00417	0.005243			Adgrl1	2.33	6.04287
		Foxo1	-2.89	13.7167			Tti2	-0.00427	0.005243			Comt	2.34	6.03292
		Zfr2	-1.42	13.7167			Trdmt1	0.00369	0.005243			Smg6	2.94	6.02641
		Rnf165	-4.06	13.6883			Dbr1	0.00399	0.005243			Acvr2b	3.73	6.02641
		Hspa12b	-2.74	13.6883			Zfp608	0.00424	0.005243			Zbtb33	-2.64	6.02641
		AC149090.1	-4.24	13.6883			1700066M21Rik	0.00338	0.005243			Ammecr1	4	6.01547
		Akap17b	-4.49	13.6883			Rap2b	0.00336	0.005243			Ube3c	-1.19	6.00745
		Cntf	-5.24	13.6819			Cmpk1	-0.00447	0.005243			Cisd3	2.76	6
		1810010H24Rik	-2.03	13.6819			Ccdc9	-0.0042	0.005243			Thoc2	3.78	5.98716
		Pdap1	-4.88	13.6737			Ankle1	0.00401	0.005243			Zwint	-1.07	5.98716
		Kmt2c	-5.05	13.6696			Prrt1	0.00437	0.005243			Enho	2.59	5.97881
		Lars2	-5.2	13.6556			Lsm11	0.00333	0.005243			Itpr2	2.23	5.97062
		Akap7	-4.73	13.6517			Wdr12	0.00431	0.005243			Cdc27	-1.41	5.97062
		Gstt2	-2.39	13.6108			Lmtk2	-0.00354	0.005243			Nav1	2.51	5.97062
		Brd4	-4.65	13.6073			Foxc2	-0.0021	0.005243			Upf2	3.9	5.96257
		Nmt1	-4.51	13.6073			Med6	0.00479	0.005243			Ccdc191	3.79	5.95468
		Cald1	-4.8	13.5986			0610030E20Rik	0.00385	0.005243			Usp35	3.33	5.95078
		Naaladl1	-5.43	13.5867			Rabggta	0.00417	0.005243			Traf3ip1	3.93	5.94692
		Nicn1	-4.23	13.585			Mcph1	0.00426	0.005243			Ptms	4.01	5.94692
		Lyar	-4.89	13.5654			Rnf31	0.00391	0.005243			Cbx6	1.73	5.9393
		Ube2r2	-2.31	13.5623			Slc20a2	-0.00398	0.005243			Aga	-2.19	5.93181
		Aqp7	-4.62	13.5287			Exoc3	0.00318	0.005243			Amer2	3.13	5.92445
		Baz1a	-4.35	13.5287			Iffo1	-0.00385	0.005243			Fuom	1.46	5.92445
		Ghdc	-4.1	13.5229			Supt20	0.00381	0.005243			Pole3	3.49	5.92082
		Hmgn5	-4.75	13.5229			Vapa	0.00324	0.005243			Usp36	3.22	5.91721
		Nkapl	-3.73	13.5229			Bri3bp	0.00413	0.005243			Cyfip1	-1.82	5.91364
		Mrpl45	-4.56	13.5171			Prdm9	0.00341	0.005683			E2f2	1.74	5.91364
		Nfkbia	-3.17	13.5017			Mrps31	0.00446	0.005683			Nemf	3.28	5.90309
		Zfp692	-2.13	13.5003			Usp12	0.00479	0.005683			Cct8	-2.19	5.90309
		Abra	-5.8	13.4989			Hsf5	0.00328	0.005683			Sobp	2.53	5.89963
		Trpv1	2.53	13.4989			Igtp	-0.00358	0.005683			Rnaseh2c	1.36	5.88941
		Cntn1	1.95	13.4989			Lztr1	0.00215	0.005683			Pfdn5	1.79	5.88606
		H2aj	-3.02	13.4962			Ube2e3	-0.00455	0.005683			Vps35	-1.68	5.88606
		Actc1	-4.77	13.4763			Ipo7	-0.00312	0.005683			Sphkap	-1.54	5.87615
		Cenpm	-2.68	13.4763			Rhob	-0.00476	0.005683			Npm3	3.23	5.86328
		Oxtr	2.13	13.4763			Arhgef10l	-0.00398	0.005683			Fam91a1	-1.94	5.86012
		Crebrf	-3.97	13.4559			Fer1l4	0.00267	0.005683			Cenpc1	-2.03	5.86012
		Ccdc173	-4.34	13.4413			Caskin2	-0.00444	0.005683			Nuf2	-2.48	5.86012
		Nav1	-3.4	13.4145			Hic1	0.00344	0.006123			Abi1	-1.3	5.85698
		Gpr182	-4.52	13.4089			Serinc4	-0.0036	0.006123			Bcor	-1.38	5.85698
		Cmip	-4.96	13.4001			Fam160a2	-0.00472	0.006123			Ap1g1	-1.12	5.85698
		Bbx	-4.91	13.3872			Acsl6	0.00424	0.006123			Klhdc2	-2.37	5.85698
		Wdfy1	-3.85	13.3872			Mthfsl	-0.00406	0.006123			Eif3a	3.63	5.85698
		Apob	2.02	13.3767			Pard6a	0.0051	0.006123			Samd4b	2.56	5.85698
		Klf7	-3.23	13.3726			Usp30	0.00516	0.006123			Nkap	3.02	5.85698
		Ppp1r9a	-4.29	13.3716			Armc1	0.00489	0.006123			Cabp1	1.72	5.85698
		Mpnd	-2.4	13.3706			Itga10	0.00291	0.006123			Tbc1d15	-2.2	5.85387
		Ypel4	-1.73	13.3706			Trmt1	-0.0049	0.006123			Rbbp6	3.61	5.83565
		Celf2	-2.56	13.3526			Dtd2	-0.00507	0.006123			Ndufa10	2.74	5.83565
		Trim5	-5.06	13.3449			Shcbp1l	-0.00306	0.006123			Ints8	-2.36	5.81816
		Jun	-3.16	13.3439			Ace	-0.00467	0.006123			Maob	-1.44	5.81531
		Ncam1	-4.34	13.3363			Gtf3c2	-0.00452	0.006123			Btbd9	2.18	5.81248
		Pla2g2d	-3.86	13.3242			Gon4l	0.0045	0.006123			Rtf1	3.19	5.81248
		Zfp827	-4.26	13.3242			Svip	0.00364	0.006123			Clasrp	1.52	5.80967
		Ncor1	-4.3	13.3134			Cep135	0.00488	0.006123			Fxn	3.23	5.7986
		Tmie	-3.94	13.3116			Kifc5b	0.00489	0.006123			Timm13	1.9	5.78781
		Ftl1-ps1	-3.62	13.3063			Ifngr2	-0.00399	0.006123			Jpt2	-1.88	5.78781
		Rabl6	-4.68	13.3028			Stk10	-0.00468	0.006123			Snrk	2.68	5.78781
		Nenf	-2.26	13.2958			2810021J22Rik	-0.0039	0.006123			Gabarap	1.22	5.78781
		Rbbp6	-4.7	13.2636			Ankrd24	0.00489	0.006123			Rheb	-1.35	5.78781
		Acin1	-4.45	13.262			St3gal4	0.00365	0.006123			Cdc23	-2.77	5.78516
		Fam110b	-1.69	13.2479			Setmar	0.00279	0.006123			Zdhhc20	3.2	5.78516
		A530016L24Rik	-8.32	13.2456			Phc3	0.00541	0.006564			Hmgn5	3.82	5.78252
		Fbxo32	-4.44	13.2441			Sap18b	-0.00264	0.006564			Atp6v0a1	-2.58	5.78252
		Abtb1	-1.8	13.2343			Snrpb	-0.00395	0.006564			Magt1	3.25	5.78252
		Ddx55	-3.96	13.2328			Zfp462	0.00445	0.006564			Sacm1l	-2.47	5.78252
		Zbtb12	-4.04	13.227			Gemin7	-0.00514	0.006564			Mrpl45	3.5	5.78252
		2210016L21Rik	-3.65	13.2218			Apod	-0.00432	0.007005			Dars	-2.07	5.78252
		Cuedc2	-1.9	13.2218			Mcts2	0.00556	0.007005			Synpr	-2.56	5.77989
		Gigyf1	-3.59	13.2048			Maskbp3	-0.00405	0.007446			Atp2b1	3.27	5.77728
		Ralbp1	-3.82	13.1979			Nudt1	0.00534	0.007446			Clpp	1.88	5.77728
		Wdr60	-4.42	13.1904			Rnf220	0.00582	0.007446			Igsf1	-2.19	5.77469
		Col6a6	-4.29	13.1752			Fcf1	0.00591	0.007446			Ncor1	3.27	5.77469
		Cisd3	-2.72	13.1752			Noc2l	-0.00454	0.007446			Pik3c2a	-1.89	5.77211
		Zswim9	-4.45	13.1713			Derl2	0.00491	0.007446			Relch	-2.89	5.75696
		Fbxw7	-3.75	13.1624			Inava	0.00545	0.007446			Keap1	2.24	5.75696
		Lgi1	-2.74	13.1518			Grhpr	0.0044	0.007446			Ddx24	3.35	5.75696
		Rhov	-4.07	13.1512			Sap130	0.00299	0.007446			Ythdc1	3.38	5.75449
		Atrx	-4.71	13.1355			Setd1a	-0.00556	0.007446			Baz2b	3.17	5.75449
		Pou3f1	-3.85	13.1024			Zfp568	-0.00514	0.007446			Cwf19l2	3.63	5.74473
		Ttc28	-4.31	13.098			Slc25a20	0.00587	0.007446			Sf3b3	-1.6	5.74232
		Pabpn1	-3.74	13.0894			Hnrnpl	0.00327	0.007446			Elavl3	3.04	5.73993
		Nlrc4	-4.51	13.0721			Sirt3	-0.00512	0.007446			Ddx46	3.26	5.73755
		Akap8l	-3.82	13.068			Mast4	0.00455	0.007446			H3c2	4.31	5.73755
		Ank2	-4.3	13.067			Dok5	0.0058	0.007446			Pdcd6ip	-2.76	5.73755
		Usp2	-4.07	13.06			Morn1	-0.00416	0.007446			Tsn	2.99	5.73755
		Paqr4	-3.53	13.055			Ybx2	-0.00422	0.007446			Cd9	-2.11	5.73283
		Iglon5	-3.45	13.0496			Vdac2	0.00421	0.007446			Wdr60	3.5	5.71897
		Oaz3	-4.29	13.0496			P3h2	0.00401	0.007446			Gtf2b	-2.06	5.71897
		Uqcc2	-2.05	13.0496			Rpusd4	0.00566	0.007446			Cars	3.24	5.71897
		Dusp23	-3.8	13.0353			Lrp11	-0.00287	0.007446			S100a13	2.71	5.7167
		Olfm2	-3.97	13.0334			Rad23a	0.00468	0.007446			Ttc28	3.3	5.71444
		Nfix	-4.13	13.0004			Dld	0.00458	0.007446			Hipk3	-1.96	5.71444
		Mc1r	-6.19	12.983			Rhobtb1	0.00521	0.007446			Prdx4	-2	5.7122
		Cplx2	-3.9	12.9666			Gng3	0.00362	0.007446			Lars2	4.23	5.7122
		Zrsr1	-4.46	12.9469			Trmt2a	0.00414	0.007446			Ap3d1	3.46	5.70997
		Pzp	-4.66	12.9469			Tada2a	-0.0061	0.007889			Cdh4	1.88	5.70115
		Gpank1	-3.32	12.9101			Il17ra	0.00584	0.007889			Ifrd1	-1.81	5.6968
		Knop1	-4.58	12.9066			Myom1	0.00325	0.007889			Kmt2c	3.66	5.69465
		Rpl28	-1.84	12.8894			Nxpe4	0.00451	0.007889			Pdia5	-1.52	5.6925
		Tmem63b	-1.07	12.8894			Nsmce1	-0.00542	0.007889			Gon4l	2.2	5.68825
		Lrp4	-4.99	12.8861			Orc2	0.00562	0.007889			Nup155	-1.32	5.68613
		Nkap	-3.86	12.8633			Vezt	-0.00581	0.007889			Prmt5	3.17	5.67572
		Ankrd13b	-1.45	12.8508			Det1	-0.00561	0.007889			Upf3b	3.28	5.67572
		Shc4	2.36	12.8416			Idh3g	-0.00574	0.007889			Bag1	1.9	5.67572
		Kin	-4.03	12.7986			Lix1l	0.00609	0.007889			Pds5a	-1.77	5.67366
		Ccdc12	-3.32	12.7959			Zfp217	-0.00565	0.007889			4930402H24Rik	2.91	5.66555
		Bptf	-3.85	12.7905			Pcnx3	0.00535	0.007889			Klhdc4	1.82	5.65956
		Cacna1e	-4.11	12.7747			Usf3	0.00666	0.008331			Rgs9	1.53	5.65758
		Nfkbil1	-3.03	12.7747			Rad1	0.00641	0.008331			Srek1ip1	3.97	5.65365
		Il3ra	-2.62	12.7696			1700003E16Rik	-0.00378	0.008774			Kdm4c	-1.7	5.6517
		Trim7	-2.39	12.762			Sema4f	-0.00595	0.008774			Lmbrd1	-1.93	5.6517
		Faap100	-1.64	12.7594			Arl6ip6	0.00641	0.008774			Mab21l2	6.36	5.64975
		Zfp710	-4.54	12.7594			Rtel1	-0.00608	0.008774			Bfar	2.65	5.64975
		Smg6	-3.75	12.752			Rassf7	0.00662	0.008774			Ncam1	3.27	5.64589
		Eif2s2	-3.12	12.752			Map3k7	0.00635	0.008774			Fam172a	-3.05	5.64589
		Tnrc6a	-3.96	12.7399			Etaa1	0.00657	0.008774			Foxo1	2.42	5.64589
		Ikzf4	-2.79	12.7305			Sycp2l	0.00334	0.008774			Cdca8	3.05	5.63827
		Ddah2	-1.94	12.7055			Pygo2	0.00605	0.008774			Ccdc9b	2.89	5.63639
		Snrk	-3.35	12.6737			Lama5	-0.00618	0.008774			Pex11g	2.5	5.63639
		Gnai2	-2.68	12.6421			Esam	-0.00629	0.008774			Rplp2	2.5	5.63639
		Btbd9	-2.63	12.6308			Fam174c	-0.00569	0.008774			Mroh6	4.57	5.6216
		Tmem256	-2.99	12.6252			Polh	-0.00565	0.008774			Psma4	3.28	5.6216
		Omd	-3.78	12.6162			Gpd1	0.00572	0.008774			Gnai2	2.18	5.61979
		2310011J03Rik	-1.74	12.6073			Pgls	0.00665	0.009217			Zrsr1	3.31	5.61798
		Mroh6	-5.25	12.6003			Exosc8	0.0064	0.009217			Stip1	-1.78	5.61618
		Comt	-2.8	12.5952			Cdca2	-0.00597	0.009217			Taf1d	3.18	5.61261
		Eid3	-5.51	12.5884			Hdac7	-0.00544	0.009217			Spag7	-2.49	5.61083
		Esf1	-3.86	12.5817			Pigbos1	-0.00569	0.009217			Sh3glb2	1.74	5.60907
		Dync1i2	-3.94	12.5607			Nubp2	-0.00672	0.009217			Smarca2	3.37	5.60206
		Prpf38b	-4.7	12.5513			Cox6a2	0.0041	0.009217			Akap14	6.93	5.60206
		Hyal3	-3.66	12.5421			Ephb3	0.00302	0.009217			Cpq	-2.79	5.59176
		Bbof1	-4.63	12.5361			Becn1	-0.0055	0.009217			Arf4	-2.02	5.5867
		Myo6	-4.54	12.5272			Ftl1	0.00662	0.009217			Dnajc1	3.08	5.5867
		Prkn	-2.18	12.5272			Rfxank	0.00637	0.009217			Ubn1	3.16	5.5867
		Pigr	-4.75	12.5243			Rnf113a1	0.00602	0.009217			Gna11	2.42	5.58503
		Ttll13	-2.84	12.5171			H2-Q2	-0.00656	0.009217			Tnks2	-1.86	5.5817
		Chd2	-4.68	12.5129			Selenok	0.00726	0.009661			Nop53	1.46	5.5817
		Cc2d1b	-2.16	12.5086			Ticrr	0.00673	0.009661			Ppp4c	1.19	5.58004
		Polr3gl	-3.87	12.4935			Fam160b2	-0.0068	0.009661			Opa1	-1.46	5.5784
		Cdk11b	-4.7	12.4908			Idnk	0.0066	0.009661			Dnajc12	-2.06	5.57349
		Mip	-4.46	12.4908			Taf8	-0.00644	0.009661			Ralgapb	-2	5.57349
		Ccdc9b	-3.87	12.4855			Zfp407	-0.00663	0.009661			Tenm2	2.82	5.56864
		Tmem30c	-6.96	12.4815			Ralgapa1	0.00597	0.009661			Psip1	3.63	5.56703
		Nudt16	-3.37	12.475			Carmil2	-0.00685	0.009661			Ndufs1	-2.69	5.56703
		Phf3	-4.81	12.4724			Steap1	0.00648	0.009661			Snx8	1.35	5.56225
		Psmd7	-4.56	12.4634			Rabl6	0.00662	0.010105			Stk26	-2.01	5.56225
		Pmepa1	-3.82	12.4214			Alkbh8	-0.00791	0.010105			Dusp23	3.27	5.56225
		Mmp16	-4.5	12.4202			Gcc2	-0.00614	0.010105			Cntn3	-2.16	5.56225
		Sltm	-3.49	12.4202			Rtp2	-0.00571	0.010105			Tex30	-1.99	5.5544
		Fau	-3.11	12.4012			Ubn2	0.00632	0.010105			Tcf4	2.08	5.55284
		Eif3a	-4.54	12.4012			Kifc1	0.00736	0.010105			Xpo7	-1.29	5.55284
		Tns2	-2.58	12.3936			Plrg1	0.00598	0.010105			Cers4	3.58	5.55284
		Gpatch1	-4.33	12.3915			Aggf1	0.00764	0.010105			Lpl	2.32	5.55129
		Mdk	-4.62	12.3862			Fundc1	0.00745	0.010105			Capn15	3.17	5.54821
		Acvr1c	-4.83	12.383			Zfp24	-0.00694	0.010105			Stam2	-1.61	5.5391
		Rbfox3	-4.4	12.3819			Pkd2	-0.00733	0.010105			Anln	-1.6	5.53462
		Banp	-3.85	12.3686			Pced1b	-0.00626	0.010105			Dnajc2	3.65	5.53462
		Tmem50a	-4.35	12.3686			Zfp995	0.00342	0.010105			0610009B22Rik	-3.27	5.53313
		Vmn1r13	-7.64	12.3655			Mgst3	0.00724	0.010105			Bod1l	2.89	5.51999
		Tnrc6b	-4.43	12.3595			Shroom1	-0.00355	0.010105			Socs4	2.99	5.51856
		T2	-2.13	12.3536			Zdhhc7	0.00688	0.010105			Limch1	3.71	5.51428
		Slc10a1	-7.01	12.3439			Polr1b	0.00696	0.010105			Pard3b	3.79	5.50864
		Eno1b	-5.34	12.3429			Map2k6	-0.00682	0.010105			Tex261	1.81	5.50864
		Setd4	-2.18	12.3279			Dpp9	-0.00618	0.010105			Tmem50a	3.48	5.50724
		Kcnd1	-1.55	12.3279			Dock10	-0.00613	0.010105			Arid4a	3.56	5.50446
		Rps8	-3.04	12.3279			Mutyh	-0.00654	0.010105			Pla2g2d	2.77	5.50446
		Psme1	-4.35	12.3279			Znrd1as	0.00597	0.010105			Chd3	2.98	5.50446
		Catsperd	-1.9	12.3242			Gadd45g	-0.0071	0.010105			Pelp1	3.03	5.49485
		Abcd4	-3.19	12.3215			Skor1	-0.00464	0.010105			Hgh1	2.55	5.47625
		Ctr9	-4.34	12.317			Ncapg	0.00594	0.010105			Taf10	1.16	5.46471
		Zfp704	-3.72	12.3151			Hoxa13	0.00442	0.010105			Timm44	1.63	5.46471
		Klf4	-3.49	12.3072			Sft2d1	0.00431	0.010105			Prkacb	-1.62	5.46218
		Klkb1	-5.92	12.295			Sco2	-0.0071	0.010105			Snrnp48	3.14	5.46092
		Pfdn5	-1.58	12.2924			Dcun1d5	0.00785	0.01055			Tmem101	1.61	5.45593
		Amt	-2.42	12.2882			Armcx2	-0.00667	0.01055			Dcaf7	-1.7	5.451
		Nkx6-1	-4.29	12.2882			Ankrd35	0.00689	0.01055			Smim22	2.46	5.44612
		Mphosph8	-3.68	12.2823			D17H6S53E	0.00756	0.01055			Nuak1	3.01	5.4437
		Rnf20	-4.61	12.2815			Stard8	0.0044	0.01055			Ccdc136	2.7	5.43771
		Twistnb	-3.95	12.2716			Meis3	0.00738	0.01055			Arid1a	2.43	5.43771
		Nagk	-3.02	12.2676			Mapkapk2	0.00784	0.01055			Ank3	2.6	5.43297
		Pdzd2	-4.89	12.2668			Rps6ka1	0.00785	0.01055			Dld	-1.76	5.43297
		Med19	-4.35	12.2668			Msra	0.00778	0.01055			Ncaph	-2.41	5.4318
		Usp35	-4.41	12.2487			Nudt16	-0.00708	0.01055			Snrnp35	3.55	5.42481
		Sspn	-2.66	12.2441			Stox2	-0.00481	0.01055			Kif21a	3.13	5.42366
		Gm19426	-4.55	12.2133			Atp5a1	0.0043	0.01055			Gigyf1	2.41	5.42022
		Morn1	-3.76	12.2125			Evx2	-0.00388	0.01055			Esf1	3.21	5.41908
		Prom2	-3.57	12.1972			Gm19410	-0.00677	0.01055			Kntc1	-1.61	5.39469
		Gadd45gip1	-1.74	12.1778			Mmachc	0.00875	0.010995			Atic	-1.99	5.39362
		Baz2b	-4.12	12.1772			Klf14	-0.00447	0.010995			Wipi2	2.07	5.38195
		Timm44	-1.51	12.1746			Nelfa	-0.007	0.010995			Rangap1	2.76	5.38091
		Cdh22	-1.42	12.1707			Slc12a6	-0.00452	0.010995			Spa17	3.16	5.38091
		Zcchc17	-4.51	12.1618			Slc45a4	-0.00781	0.010995			Hdac4	2.94	5.37882
		Ssbp3	-4.14	12.1605			Kcnab2	-0.00755	0.010995			Gm21972	-0.0002	5.37779
		Efcab15	-1.85	12.1537			Isg20l2	0.00807	0.010995			Rnf2	-2.05	5.36452
		Ffar1	-2.55	12.1481			Tmem53	-0.00748	0.011441			Rexo1	3.12	5.35164
		Flywch2	-1.75	12.1457			Hyal1	-0.00477	0.011441			Fam133b	3.77	5.35164
		Inpp5f	1.63	12.1421			Trnp1	-0.00644	0.011441			Selenom	2.13	5.33348
		Aldh1a3	2.39	12.1415			Zfp932	-0.0047	0.011441			Prkar2a	2.83	5.33348
		Ppig	-3.95	12.1355			Tmem181a	-0.00831	0.011441			Itsn2	3.68	5.33348
		Spry4	3.12	12.1085			Per2	0.00746	0.011441			Hsp90ab1	3.2	5.33161
		Gtf2ird2	-3.3	12.0937			Nrg1	-0.00501	0.011441			Tmed7	-2.82	5.33068
		Larp7	-3.16	12.0788			Rbbp9	-0.00798	0.011441			Gigyf2	3.36	5.32422
		Ndufa10	-3.32	12.0757			Ppie	-0.00808	0.011441			Parg	-1.51	5.32331
		Arid1a	-3.27	12.0757			Irak1bp1	-0.00809	0.011441			Atp6ap2	-2.16	5.32331
		Arhgap6	2.33	12.0701			Dstyk	-0.00901	0.011441			Magee1	-2.03	5.32331
		Ddx24	-4.14	12.059			Foxa1	0.00479	0.011441			Pbdc1	3.41	5.31966
		Smarca4	-3.95	12.0575			Zfp277	0.00808	0.011441			Klhl9	-2.27	5.31876
		Dnajc2	-4.3	12.0496			Fastkd5	0.00812	0.011441			Arid3a	3.09	5.31336
		Id4	-3.95	12.0487			Cep95	0.00828	0.011441			Cog6	-2.48	5.31336
		Chd6	-4.53	12.0467			Nkapl	0.00483	0.011441			Gpatch1	3.5	5.3098
		Rsrc1	-4.25	12.0297			Tmem179b	-0.00791	0.011441			Ssbp3	3.33	5.30804
		Plaur	2.48	12.0232			Haus7	0.00781	0.011441			Scfd1	-2.44	5.3019
		Rdx	-4.04	12.0137			Ccdc137	0.00797	0.011441			Actn4	1.77	5.3019
		Coa7	-3.08	12.0106			Riok2	-0.00772	0.011441			Eno3	2.71	5.30103
		Nol12	-2.89	12.0039			Adora2a	0.00643	0.011441			Tapbp	0.952	5.29158
		Megf11	-2.55	12.0039			Krt10	0.00648	0.011441			Msl1	2.04	5.28651
		Bcl2l12	-3.55	12.0013			Slit3	0.00438	0.011887			Larp4b	2.61	5.28483
		Npm3	-3.35	12.0013			Bap1	-0.00789	0.011887			Ssrp1	2.77	5.284
		Zdhhc20	-3.59	12.0013			Msantd2	0.00899	0.011887			Znhit6	3.18	5.284
		Metap2	-3.96	12.0013			Timm50	0.00722	0.011887			Atrx	3.45	5.284
		Gm10800	-5.22	12.0004			Reep4	-0.00848	0.011887			Cib2	2.19	5.284
		Nexn	-4.52	11.9957			1110059G10Rik	0.00864	0.011887			Fam120a	-1.58	5.284
		Limch1	-4.53	11.9872			Ccdc66	-0.00844	0.011887			Txnl4a	1.53	5.284
		Nos1ap	-5.27	11.983			Armc7	0.00722	0.011887			Gm5415	-0.0118	5.27901
		Zfp113	-3.99	11.9788			Atl2	0.00742	0.011887			Myt1l	3	5.27491
		Pvr	1.27	11.9788			Prob1	-0.00849	0.011887			Chd6	3.28	5.27491
		Trpm4	-2.14	11.9706			Egln2	-0.0084	0.011887			Fam217b	2.7	5.27409
		Frrs1	-2.44	11.9666			Slc6a1	0.00422	0.011887			Pphln1	-1.76	5.27083
		Ank3	-3.28	11.9666			Pdgfrl	-0.00843	0.011887			Larp1	2.71	5.26922
		Tecpr1	-2.07	11.9208			Cdv3	-0.00815	0.011887			Lst1	4.04	5.26922
		Traf3ip1	-4.93	11.9066			Rnf2	0.00845	0.011887			Lgals8	-1.84	5.2644
		Tspan33	-2.33	11.9066			Fxr2	-0.00552	0.011887			Spon1	5.66	5.2636
		Pck2	-1.62	11.9031			Dennd5b	0.00867	0.011887			Trim23	-2.36	5.26281
		Prrc2c	-4.97	11.9031			Tnrc6a	0.00774	0.011887			Nudt16	2.69	5.25806
		Glra1	-2.79	11.8861			Klhl11	-0.00711	0.011887			Rsrc1	3.34	5.25806
		Rnf152	-3.61	11.8861			Pcmtd1	-0.00728	0.011887			Nedd1	-2.47	5.24489
		Myo10	-4.64	11.8861			Tmcc2	-0.00812	0.011887			Acbd6	2.26	5.24336
		Fxn	-3.16	11.8762			Zfp108	0.00746	0.012334			Pcid2	1.43	5.24184
		Gm11808	-4.66	11.857			Phf6	-0.00823	0.012334			Mapk1	-2.21	5.23882
		Fam174c	-1.94	11.8539			Kif26a	-0.00644	0.012334			Gprasp1	-1.11	5.23807
		Rmnd1	-2.31	11.8447			Rbx1	-0.00897	0.012334			Ctdspl	2.78	5.23807
		Soat2	-4.3	11.8386			B3galt1	-0.00761	0.012334			Appbp2	-1.4	5.23807
		Barhl1	-2.81	11.8386			Commd4	0.00892	0.012334			Iars	-1.94	5.23284
		Rnf168	-4.35	11.8386			Slc25a51	0.00915	0.012334			Camkk2	2.45	5.23284
		Naa15	-4.33	11.8356			Dse	-0.00863	0.012334			Lrpprc	-2.82	5.23284
		Tbl2	0.612	11.821			Tspyl3	0.00548	0.012334			Tnrc6b	3.18	5.2321
		Cib2	-2.09	11.8041			Cep19	-0.00671	0.012334			Ehmt2	2.3	5.2321
		Cntnap2	-1.92	11.7905			Cul4b	0.00742	0.012334			Ubxn4	2.89	5.22548
		Hsp90aa1	-3.5	11.7747			Mrgbp	-0.00801	0.012334			Cltc	-2.28	5.22185
		Kcns3	1.31	11.757			Klhl42	0.00878	0.012781			Mphosph8	3.01	5.22185
		Cbx1	-4.04	11.7471			Ust	0.00949	0.012781			Knop1	3.53	5.21968
		Pcdhga9	-6.48	11.7447			1700003F12Rik	0.00596	0.012781			Lhx1	3.09	5.21824
		Srpk2	-3.93	11.7352			Rbpj	-0.00736	0.012781			Amer1	2.43	5.21753
		Ythdc1	-4.02	11.7305			Myh7b	0.00498	0.012781			Zfp622	1.59	5.21681
		Ccdc24	-3.36	11.7144			Helb	-0.00855	0.012781			Eif3j2	5.21	5.21681
		Mepce	-2.88	11.7033			Capn11	-0.00454	0.012781			Gtf2f1	2.39	5.2161
		Lactb	-4.51	11.7012			Prc1	-0.00787	0.012781			Naa16	3.32	5.2161
		Mettl1	-3.8	11.7012			Plod1	0.00885	0.012781			Pgm2	-2.08	5.21538
		1700037C18Rik	-2.99	11.6904			Slc12a5	-0.00907	0.012781			Tnrc6c	2.95	5.21325
		Ypel1	-1.92	11.6883			Cdc14a	-0.00726	0.012781			Dtl	-1.34	5.21113
		Phf14	-4.43	11.684			Zfp276	0.00921	0.012781			Eif2ak3	-1.96	5.21113
		Trim56	-3.38	11.6615			Fancm	-0.00868	0.012781			R3hcc1	2.96	5.20831
		Klrg2	-5.19	11.6615			Cntrl	0.00912	0.012781			Cplx2	2.99	5.20831
		Fam32a	-4.23	11.6596			Plekha2	-0.00923	0.013228			Ppig	3.32	5.20831
		2810408A11Rik	-2.38	11.6556			Snx31	-0.00729	0.013228			Rnf20	3.41	5.20551
		Csnk1e	-2.72	11.6517			Ormdl1	0.00831	0.013228			Psmd4	2.31	5.20273
		Agpat2	-1.53	11.6402			Cuta	-0.00831	0.013228			Med19	3.39	5.1986
		Gdap1l1	-1.32	11.6383			Sephs2	0.00858	0.013228			Nmd3	-2.32	5.1891
		Arglu1	-3.95	11.6383			Hes1	0.00966	0.013228			Ahcyl2	-1.55	5.18112
		Prpf40a	-3.85	11.6383			Gpkow	-0.00928	0.013228			Rap1b	-1.77	5.17718
		Pabpc4	-3.94	11.6383			Plscr1	-0.0095	0.013228			Cald1	3.71	5.17587
		Map2k2	-2.72	11.6383			Fech	0.0087	0.013228			Ube2w	-2.1	5.17392
		Tnfaip2	-3.99	11.6345			Aff4	-0.00659	0.013228			Pabpc4	3.48	5.17263
		Slfn5	-3.69	11.6326			Lrrc46	0.00606	0.013228			Arhgap1	-2.25	5.17005
		Btbd6	-1.51	11.5986			Mrpl50	-0.00838	0.013228			Ecd	3.11	5.16877
		Stat5a	-2.43	11.5986			Ythdc1	0.00889	0.013228			Lrch3	-2.72	5.16685
		Kcna2	-2.5	11.5969			Pogk	0.00954	0.013228			Trappc11	-2.09	5.16178
		Timm13	-1.75	11.5952			Fbxw9	0.00942	0.013228			Metap2	3.21	5.16178
		Cep97	-2.8	11.5952			Tex9	-0.00951	0.013228			Tor1b	1.9	5.15366
		Sh3glb2	-1.75	11.5768			Pcgf3	-0.00991	0.013676			Casz1	2.32	5.14997
		Ahi1	-3.68	11.567			Faxc	0.01	0.013676			Nsa2	3.14	5.14935
		Kmt2e	-4.17	11.5544			Prelid2	-0.00863	0.013676			Baz2a	3.25	5.14752
		Ackr4	-6.39	11.5467			Adam23	0.00937	0.013676			Ireb2	-1.69	5.14691
		Tmem253	-5.04	11.5467			4921524J17Rik	0.0091	0.013676			Dr1	-2.72	5.14327
		Vars2	-1.94	11.5229			Dpf2	0.00819	0.013676			Slco3a1	2.75	5.14026
		Ppp1r3e	-4.8	11.5229			Ndufv1	-0.00811	0.013676			Kbtbd2	-1.11	5.14026
		Zfhx2	-4.03	11.5186			Dnajb12	-0.00856	0.013676			H4c4	2.24	5.13906
		Itsn2	-4.81	11.5143			Timm10	-0.00919	0.013676			Kctd10	-2.57	5.1349
		Phf20	-3.14	11.5017			Tmem131	-0.0071	0.013676			Larp1b	3.15	5.13371
		Larp4b	-3.1	11.5003			Zbtb42	-0.00491	0.013676			Kin	3.03	5.13077
		Zmynd15	-3.83	11.5003			H2bc13	-0.00786	0.013676			Cenpb	2.19	5.13077
		Pinx1	-3.93	11.4976			Fam3a	0.00979	0.013676			Smarcad1	-2.18	5.13077
		6430550D23Rik	-4.42	11.4908			Slc35e4	0.00984	0.013676			Kpna2	-2.59	5.12726
		Ap3d1	-4.36	11.4894			Gfod1	-0.00644	0.013676			Acbd3	3.33	5.12494
		Wipf2	-3.46	11.4881			Incenp	-0.00704	0.013676			Psme1	3.2	5.12494
		Ybx2	-2.58	11.4763			Nxph4	-0.00629	0.014125			Uba2	-1.06	5.12494
		Arl2	-1.59	11.4672			Tymp	-0.00951	0.014125			Hsp90aa1	2.79	5.12494
		Aass	2.29	11.4672			Rbm18	-0.00994	0.014125			Paqr4	2.83	5.12494
		Cd300lf	-4.87	11.4584			Cbx5	0.0103	0.014125			Slc2a6	2.09	5.1209
		Snrnp27	-3.06	11.4401			Zswim6	-0.00208	0.014125			2810004N23Rik	3.43	5.10958
		Smim24	-2.61	11.4377			Rnf219	-0.0101	0.014125			Vps50	-2.54	5.10735
		Hdlbp	1.53	11.4318			Fubp1	0.00658	0.014125			Cd300lg	5.33	5.10735
		Ddi1	-9.43	11.4089			Ten1	0.0101	0.014125			Rrp1	2.48	5.10513
		Deptor	-2.16	11.3958			Kremen1	-0.00676	0.014125			Nell1	-1.7	5.10403
		Elavl4	-1.85	11.3915			Ube3c	0.00717	0.014125			Dag1	-1.36	5.0942
		Ceacam2	-6.24	11.3904			Pex11a	-0.00698	0.014125			Wdfy1	3.07	5.0942
		Nemf	-3.82	11.3799			Pik3c2g	0.00837	0.014125			Kmt2e	3.13	5.09098
		Krcc1	-3.99	11.3767			Triobp	0.00954	0.014125			Tnfaip1	2.75	5.08513
		Ubn1	-3.83	11.3696			Elk1	0.0101	0.014125			Nat9	2.77	5.08513
		Cfp	-2.32	11.3585			Eif3l	0.00575	0.014125			Naa15	3.42	5.08513
		Hsp90ab1	-4.17	11.3536			Fkbp8	0.00674	0.014125			Mbd3	1.53	5.08513
		Ddx46	-3.96	11.3516			Fbxw4	0.00971	0.014125			Wdr61	-2.41	5.08513
		Mbtd1	-2.37	11.3449			Septin7	-0.00883	0.014125			AC149090.1	3.06	5.08302
		Mxd4	-3.53	11.342			Ptp4a3	0.00907	0.014125			Larp7	2.84	5.08197
		Ankzf1	-1.35	11.3344			Idh3a	0.00776	0.014125			Ddx23	2.5	5.07935
		Naa16	-3.97	11.3288			Rnf225	0.00512	0.014125			Ccdc181	2.59	5.07883
		Akap14	-6.44	11.3224			Epas1	0.00464	0.014125			Nxt2	-2.58	5.07058
		Ak7	-3.39	11.3224			Map3k14	0.00842	0.014125			Csnk1e	2.49	5.07007
		Ammecr1	-4.69	11.3188			Micu3	0.00998	0.014125			Zc3hav1	-1.19	5.06905
		Smim22	-2.66	11.3143			Rtp4	-0.00894	0.014125			Zcchc17	3.87	5.065
		Dkc1	-3.61	11.3098			Ufl1	-0.00778	0.014125			Zfp710	3.26	5.065
		Fam98c	-3.24	11.3063			Usp20	0.00991	0.014574			Fads6	2.54	5.06449
		Gpr179	-3.12	11.3063			Zfp61	-0.00983	0.014574			Hirip3	2.55	5.06349
		Grin2c	-2.09	11.2941			Fam192a	0.0107	0.014574			Nudcd3	2.38	5.05899
		Cwc25	-4.02	11.2941			Efhc2	0.0104	0.014574			Utp23	3.43	5.05899
		Dennd6b	-1.76	11.2933			Tbr1	-0.00767	0.014574			Cotl1	1.8	5.05849
		Tmem178b	-4.63	11.2916			Pum2	-0.00755	0.014574			Flrt1	3.44	5.05159
		Sgta	-1.54	11.2916			Armc9	0.00977	0.014574			Copb2	-1.69	5.04769
		Basp1	-2.52	11.289			Atp6v0e	-0.00835	0.014574			Vat1l	-1.36	5.04576
		Rps24	-1.72	11.2848			Rph3a	0.011	0.015023			Trpm5	1.97	5.04239
		Phf21a	-1.48	11.2848			Fam126b	0.0118	0.015023			Sys1	1.95	5.03905
		Enho	-2.05	11.2782			Rcor3	0.00943	0.015023			Atg2b	-1.19	5.03905
		Arrdc4	1.34	11.2782			Cant1	0.0111	0.015023			Coa7	2.47	5.03905
		B3gnt9	1.25	11.2549			Efna5	-0.0101	0.015023			Denr	3.07	5.03339
		Acp2	-2.8	11.2541			Serpina10	-0.00872	0.015023			Tenm4	2.54	5.03058
		Man2a1	1.7	11.2518			Rnf14	0.00753	0.015023			Lhfpl4	2.53	5.02919
		4930562C15Rik	-5.78	11.2464			Slc25a19	0.0109	0.015023			4930563M21Rik	4.26	5.02733
		Tnks1bp1	-3.09	11.2464			Rpusd1	-0.0107	0.015023			Msx1	2.01	5.02595
		Cxcl16	-1.45	11.2388			S100b	0.00653	0.015023			Bin1	2	5.02319
		Retreg3	-1.83	11.2314			Hnrnph2	-0.00996	0.015023			Mpp7	-1.6	5.01682
		Gprc5b	2.16	11.2314			Kcnmb1	0.0087	0.015023			Pten	-1.49	5.01502
		Mfap1a	-3.19	11.2314			Mllt10	0.0117	0.015023			Tmem106b	-1.91	5.01502
		Thap3	-1.76	11.2314			Kctd9	-0.0108	0.015023			Son	2.02	5.01368
		Ccdc28a	-2.43	11.227			Sdhaf3	0.00924	0.015023			Clpx	-1.6	5.01368
		A2ml1	-1.73	11.2154			Rexo4	0.0107	0.015023			Eef1d	1.42	5.00966
		Plin1	-5.72	11.2111			Flad1	0.0109	0.015023			Kdm3a	-1.34	5.00966
		Ptma	-4.47	11.209			Haus6	0.0107	0.015023			Tm9sf1	-1.94	5.00174
		Snrnp48	-3.31	11.2048			Mcm8	0.011	0.015023			Exoc2	-1.84	4.99568
		Zbtb7a	-2.89	11.2034			Ankrd60	0.0126	0.015023			Xpo4	-1.35	4.97881
		Csad	-1.7	11.1965			Pmpcb	0.00742	0.015023			Kat7	-2	4.97881
		Lef1	-6.57	11.1851			Lrrc24	-0.011	0.015023			Afdn	2.73	4.97881
		Ctdspl	-3.08	11.1778			Impa1	0.00865	0.015023			Mroh7	1.95	4.97881
		Msx1	-1.93	11.1765			Zfp13	-0.01	0.015023			Fh1	-2.07	4.97881
		Clpp	-1.96	11.1746			Elp6	-0.0102	0.015023			Zfp839	2.22	4.97881
		Kdsr	-2.54	11.1746			Atp6ap2	0.0072	0.015023			Ahi1	2.86	4.97469
		Rspo3	-4.65	11.1707			Sac3d1	0.0108	0.015023			Akr1c14	-2.17	4.97469
		Emsy	-3.18	11.1618			Epha1	-0.00702	0.015023			Capza2	-1.36	4.97469
		Smarca2	-4.25	11.1611			Sirpa	-0.00878	0.015473			Las1l	2.74	4.97062
		Ssrp1	-3.52	11.1451			Nol10	0.0106	0.015473			Akap7	3.47	4.97062
		Zfp622	-2.01	11.1397			Cstf1	0.0107	0.015473			Plcl2	2.53	4.97062
		Sec31a	1.43	11.1385			Metap1	-0.00977	0.015473			Mynn	-2.42	4.97062
		Pggt1b	-3.15	11.1331			Dchs1	0.00358	0.015473			Tex50	0.651	4.97062
		Wdr88	-7.88	11.1278			N4bp1	-0.00994	0.015473			F2rl2	7.63	4.97062
		Vsig8	-4.26	11.1244			Naa50	-0.0105	0.015473			Cep164	2.55	4.97062
		Rbm39	-3.9	11.1215			Jazf1	0.0114	0.015473			Dync1i2	2.92	4.97062
		Il11	-4.03	11.098			Cep78	-0.00993	0.015473			Ddrgk1	2.26	4.97062
		Rps19bp1	-3.3	11.0958			Zfp281	-0.0109	0.015473			Zfp692	1.89	4.97062
		Itgb7	-3.99	11.0937			Cd2bp2	-0.0104	0.015473			Itch	-1.61	4.97062
		C2cd4a	2.02	11.0883			Tmub1	0.00975	0.015473			Phactr1	2.81	4.97062
		Syndig1l	-2.58	11.0872			Unk	-0.0102	0.015923			Lactb	3.65	4.97062
		Rnf166	-1.76	11.0872			Fkbp3	-0.00984	0.015923			Arid2	2.27	4.97062
		Nacc2	-3.04	11.0846			Ankrd16	0.0113	0.015923			Cdca2	2.63	4.97062
		Macrod1	-2.05	11.0737			Nubp1	0.0109	0.015923			Tomm6	2.89	4.97062
		Tsn	-3.37	11.0701			Ddx41	-0.00934	0.015923			Mrpl54	1.77	4.96257
		Adamts17	1.96	11.066			Zfp41	-0.00964	0.015923			Septin11	3.54	4.96257
		Efcab2	-2.64	11.0635			Mroh6	0.00762	0.015923			Ccar1	2.7	4.96257
		Adora1	-2.54	11.0506			Prkca	-0.00989	0.016374			H2ac15	3.54	4.96257
		Kctd2	-1.01	11.0353			Gpatch1	0.0116	0.016374			Gm10277	3.74	4.95861
		Chd3	-3.99	11.0287			Ccnl2	0.0105	0.016374			Nop58	2.57	4.95468
		Lig1	-3.66	11.0287			Mtx1	0.0099	0.016374			Cep192	-2	4.95468
		Ffar2	-3.68	11.0283			Smim27	-0.00812	0.016825			Nfix	2.91	4.95078
		Opa3	-3.26	11.025			Neb	-0.00874	0.016825			Khdrbs1	-1.87	4.94692
		Kif21a	-3.87	11.0218			Nthl1	-0.00934	0.016825			Reep2	1.2	4.93554
		Srp19	-3.84	11.0048			Gadd45gip1	-0.0104	0.016825			Syf2	2.64	4.93554
		Nutf2-ps1	-4.59	10.9914			Itpripl1	-0.00793	0.016825			Rdx	3.06	4.93181
		Taf1d	-3.18	10.9872			Apbb3	-0.0119	0.016825			Btbd6	1.61	4.92812
		Wbp4	-3.3	10.983			Tyw1	-0.0115	0.016825			Cip2a	-1.79	4.92445
		Gigyf2	-4.42	10.983			Calhm1	-0.00518	0.016825			Eif3f	1.36	4.92445
		Cacna1f	-5.08	10.983			Pdcd7	-0.0117	0.016825			Pnpt1	-2.29	4.92445
		Ankrd17	-3.64	10.9788			Aldh1b1	0.0116	0.016825			Net1	-2.52	4.92445
		Atp5d	-2	10.9626			Ube2g1	-0.0116	0.016825			Usp15	-1.78	4.92445
		Nrip2	-4.75	10.9508			Camk2n1	0.00962	0.016825			Opa3	2.63	4.92445
		Pgm3	2.44	10.9508			Rimbp3	0.0081	0.016825			Arid4b	3.21	4.92082
		Tbc1d22a	-2.61	10.9431			Asap2	-0.0116	0.016825			Tusc3	-1.82	4.92082
		Peli3	-3.52	10.9208			Klf16	0.0107	0.016825			Dock7	-1.9	4.92082
		Pcyt2	-1.47	10.9101			Map2k5	-0.0116	0.016825			Gm49361	-0.0003	4.92082
		Tbx3	-3.82	10.9031			Atg9b	-0.0074	0.016825			Isg20	1.55	4.92082
		Hmgb2	-4.15	10.8894			Mettl26	0.0116	0.017277			Rxrb	2.02	4.92082
		Map9	-4	10.8861			Ccdc159	0.0107	0.017277			Cad	-1.91	4.92082
		Col4a1	-1.68	10.8794			Swt1	0.0125	0.017277			Nagk	2.37	4.92082
		Castor2	-2.75	10.8729			Anks1b	0.00865	0.017277			Ccdc12	2.94	4.91721
		Shox2	-3.53	10.8633			Fbxo2	0.0124	0.017277			Wdr36	-2.09	4.91721
		Ddx27	-3.92	10.857			Macroh2a1	-0.0107	0.017277			Ap1s2	-2.24	4.91721
		Pkp4	-3.96	10.8508			Zic5	-0.00915	0.017277			Npas3	2.74	4.91721
		Myo18b	-1.62	10.8508			Fkrp	0.0124	0.017277			Pcyox1l	2.22	4.91721
		Ikzf2	-2.47	10.8508			Rfwd3	-0.0123	0.017277			Afg3l1	1.76	4.91721
		Snrnp35	-3.96	10.8508			Jam2	0.0126	0.017277			Cmc2	2.13	4.91721
		Dand5	-2.09	10.8477			Rcan3	-0.0103	0.017277			Pmvk	1.62	4.91721
		Cspp1	-3.54	10.8416			Mybbp1a	-0.00738	0.017277			Kmt2a	2.14	4.91364
		Nrxn1	-2.36	10.8416			Ska2	0.0122	0.017277			Patl1	-1.72	4.9101
		Pycard	-2.98	10.8386			Myo7b	0.00807	0.017277			Ankrd17	2.85	4.9101
		Hmgxb4	-4.48	10.8327			Mfsd4b4	-0.00849	0.017277			Gsk3b	3.31	4.9101
		Afdn	-3.56	10.8239			Hnrnph1	0.00733	0.017277			Eif4a2	-1.14	4.90658
		Phip	-3.33	10.8239			Nr2c2ap	-0.0116	0.017277			Glt1d1	2.81	4.90658
		Gabarapl1	-2.7	10.8125			Slc25a36	0.0106	0.017277			Acap2	-1.99	4.90658
		Casz1	-3.19	10.8097			Rnf5	0.0119	0.017277			Ctr9	2.96	4.90658
		Tnrc6c	-3.9	10.8013			Cdc5l	-0.0108	0.017277			Wdr48	-1.21	4.90658
		Mfhas1	-3.06	10.7932			Aopep	-0.0124	0.017729			Mtmr9	-1.58	4.89963
		Slu7	-3.76	10.7747			Lrp3	0.00795	0.017729			Mycbp2	2.39	4.8962
		Camk2g	-1.66	10.7696			Sh2d5	0.0128	0.017729			Nampt	-1.73	4.8962
		Trim8	-3.69	10.7594			Brca1	0.0109	0.017729			Chd2	3.22	4.8962
		Galr1	1.11	10.757			Ptdss1	0.0119	0.017729			Sirt1	-1.89	4.8962
		Usp29	-3.79	10.757			Snx14	0.0106	0.017729			Man1a	-1.46	4.89279
		Myt1l	-3.78	10.7496			Frs2	-0.0124	0.017729			Kcnc3	2.47	4.88941
		Zfp442	-3.72	10.7471			Rhoc	0.0102	0.017729			Fam98c	2.55	4.88941
		Zfp651	-3.64	10.7376			Erc2	-0.0122	0.017729			Sucla2	-1.91	4.88606
		Fam155a	-2.58	10.7305			Nom1	0.0113	0.017729			Dock11	-1.59	4.87943
		Tmem263	2.12	10.7282			Dcaf12	0.0121	0.017729			Nfe2l1	2.24	4.87615
		Pbxip1	-1.91	10.7235			Mrpl48	0.0124	0.017729			Srpk2	2.87	4.87289
		Adgrl1	-2.8	10.7167			Tmub2	0.012	0.018181			Gabarapl1	2.15	4.86646
		Bnip3l	-1.53	10.7122			Grpel2	-0.0128	0.018181			Prrc2c	3.46	4.86646
		Prr22	-3.49	10.7122			Gcdh	0.0124	0.018181			Zmat2	2.6	4.86646
		Znhit6	-3.81	10.71			Mtpap	-0.0119	0.018181			Gtf2ird2	2.48	4.86646
		Ehmt2	-3.02	10.7077			Rabl2	0.0122	0.018181			Ext1	2.8	4.86328
		Gcat	-2.11	10.7055			Foxd1	0.00875	0.018181			N6amt1	2.9	4.86012
		Fhad1	-3.23	10.7033			Tctn3	-0.0123	0.018181			Eif2s2	2.97	4.85698
		Cep63	-1.85	10.6968			Rxra	-0.0126	0.018181			H1f5	3.34	4.85387
		Baz2a	-4.25	10.6883			Dhodh	0.0131	0.018181			Usp34	2.93	4.85078
		Nmt2	-3.7	10.6883			Ppp4r3a	0.0108	0.018181			Sec24b	-2.13	4.85078
		BC025920	-3.72	10.6861			Zfp280d	-0.0112	0.018181			Opn1sw	-0.021	4.83863
		Scarf1	-3.91	10.6861			Strn4	0.00996	0.018181			Chuk	-1.74	4.83565
		Frg1	-3.3	10.6799			Cdkn1a	-0.0118	0.018181			Eif2b4	3.19	4.83268
		Actn4	-2.3	10.6737			Hmg20b	0.012	0.018181			Gm49353	-0.00035	4.82974
		Bcl11a	-3.27	10.6676			A930007A09Rik	-0.0131	0.018634			Ywhah	-1.7	4.82974
		Lias	-3.33	10.6676			Dtwd2	0.00577	0.018634			Lig1	2.74	4.82974
		Pitpnc1	-3.68	10.6635			Wdr60	-0.0132	0.018634			Slc16a10	-0.938	4.82681
		Larp1	-3.4	10.6576			Cnih2	-0.0109	0.018634			Ptbp1	-1.77	4.82681
		Gm3854	-3.37	10.6517			Wdr61	-0.0105	0.018634			Scel	-2.35	4.82391
		Cenps	-1.37	10.6308			Cdkn2aip	-0.0122	0.018634			Hic2	2.4	4.82102
		Pwwp2b	-2.71	10.6271			Ccdc17	0.0108	0.018634			Rapgef4	-2.25	4.82102
		Insm2	-3.73	10.6271			Dsn1	-0.013	0.018634			Hcfc2	-1.77	4.82102
		Cdk10	-1.64	10.6252			Zfp446	0.012	0.018634			Srsf5	-2.25	4.81816
		Stk11	-1.27	10.6198			Bok	0.00994	0.018634			Mtdh	2.87	4.81816
		Gm49396	-4.52	10.6126			Dnal4	-0.0118	0.018634			Ppargc1b	4.23	4.81531
		Eif3j2	-3.79	10.6108			Cyfip2	-0.00731	0.018634			Skap1	1.94	4.81248
		Atp2b1	-3.62	10.6073			Lrch2	-0.0104	0.018634			Kdm7a	2.74	4.81248
		Wars2	-3.18	10.6055			Rad9a	-0.0133	0.018634			Golph3l	-2.11	4.80967
		Car11	-2.82	10.6021			Glrx5	0.0126	0.018634			Plekhb2	-1.78	4.8041
		Muc5b	-6.02	10.6003			Utp25	0.0125	0.018634			Tent5a	2.58	4.79588
		Gnb3	-7.87	10.5969			Zfp612	0.013	0.018634			Nmt2	2.91	4.79049
		Gm20379	-3.41	10.5969			Gas2l1	-0.0121	0.018634			Rbm39	3.04	4.78252
		Ebpl	-1.35	10.5952			Pou3f3	-0.00875	0.018634			Macroh2a1	2.94	4.77989
		Cuedc1	-1.28	10.5735			Thoc1	-0.0119	0.018634			Nolc1	3.06	4.77728
		Zcchc3	-2.73	10.5735			Tubgcp5	0.0115	0.018634			Nono	-1.08	4.77211
		Gsk3b	-4.2	10.5654			Camsap2	0.0119	0.018634			Ap3b2	2.99	4.77211
		Pou6f1	-1.74	10.5623			Rmc1	0.0117	0.018634			Epm2aip1	-1.88	4.77211
		Larp1b	-3.48	10.556			Crebzf	-0.0128	0.018634			Ltn1	-1.31	4.76955
		2810004N23Rik	-4.14	10.5544			Tmem129	-0.0118	0.018634			Pole2	-1.83	4.767
		Acad10	-2.2	10.5467			Zfp773	0.00593	0.018634			Phf3	3.28	4.76447
		Eif5	-3.28	10.5436			Ercc1	0.013	0.018634			Snrnp70	1.36	4.76447
		Las1l	-3.48	10.5421			Git1	-0.0119	0.019088			Slc9a7	-1.87	4.74715
		Usp34	-3.94	10.5406			Ints1	-0.0118	0.019088			Brd8dc	5.15	4.74715
		Rtn4rl1	-2.79	10.5302			Cep250	-0.0128	0.019088			Hdlbp	-0.969	4.74473
		Rxrb	-2.56	10.5171			Rdh13	0.0137	0.019088			Asb1	-2.52	4.74473
		Nova1	-3.26	10.5143			Psmd11	0.0112	0.019088			Arpc5l	1.63	4.74473
		Agtrap	-3.08	10.4976			Zfp219	0.0133	0.019088			Lypla1	-1.98	4.73993
		Dpf3	-4.14	10.4962			Mapk7	-0.0134	0.019088			Aspn	3.51	4.73518
		Zfp316	-2.7	10.4962			Cdc20	-0.0115	0.019088			Pbk	-2.72	4.73283
		Uvssa	-2.92	10.4948			Ostf1	-0.0133	0.019088			Gstz1	0.967	4.73283
		Rs1	-6.2	10.4948			Ccdc84	-0.0132	0.019088			Ppp1r9a	2.99	4.73283
		Acbd6	-2.31	10.4894			Oit3	-0.00911	0.019088			Nipsnap3b	-2.53	4.72816
		Gabrb1	-4.93	10.4815			Mllt1	0.013	0.019088			Eif5	2.74	4.72584
		Lancl3	-3.73	10.4802			Ak7	0.00461	0.019542			Plpp1	-3.02	4.72584
		Eprs	-2.73	10.4789			Ctdsp1	-0.0133	0.019542			Htatsf1	2.83	4.72354
		Celf4	-2.68	10.4776			Haus8	-0.0138	0.019542			Ncstn	-2	4.72354
		Psma4	-3.5	10.4685			Slc25a42	0.0134	0.019542			Ncapg	-1.76	4.71897
		Polr3g	-3.81	10.4647			Sqor	0.0136	0.019542			Nbas	-1.4	4.7167
		Ctbp2	-1.96	10.4622			Pdss2	0.0139	0.019542			Arl6ip4	2.94	4.7167
		Plekhg1	2.13	10.4597			Gpr137	0.0125	0.019542			Smpd3	2.44	4.7167
		Snx8	-1.16	10.4461			Ptbp2	0.0125	0.019542			Depdc7	-2.98	4.7167
		Ggnbp2	-2.07	10.433			Parva	0.0109	0.019542			Smim24	1.97	4.7167
		Agfg2	-3.04	10.4318			Jph1	-0.00921	0.019542			Eef1a2	1.8	4.7122
		Vsig10	-2.9	10.4202			Zmat2	0.0125	0.019542			Vezt	2.13	4.7122
		Ttc3	-3.1	10.4179			Bcl2l2	0.0109	0.019997			Fkrp	2.83	4.7122
		Nupr1	-2.85	10.4168			Mif	0.0136	0.019997			Ttc37	-1.78	4.7122
		Wipi2	-2.31	10.4123			Il20rb	-0.00785	0.019997			Gbe1	-2.51	4.70997
		Tenm4	-3.39	10.4112			Gba	0.00999	0.019997			Snrnp200	-1.89	4.70334
		Hdac11	-1.67	10.4101			Mpnd	0.0132	0.019997			Sec61a2	-2.15	4.6968
		Arl6ip4	-3.36	10.4089			Nat14	0.0131	0.019997			Ubap2	2.83	4.6968
		Fsd2	-6.77	10.3904			Gpatch8	0.0117	0.019997			Fkbp2	1.36	4.6968
		Prmt5	-3.7	10.3841			Naa30	-0.0137	0.019997			Txnip	-1.92	4.69465
		Ogfrl1	-2.47	10.3788			Iqcg	-0.00862	0.019997			Rrs1	3.16	4.69037
		Tmem42	-1.4	10.3737			Plaat3	-0.0097	0.019997			Wbp4	2.75	4.68613
		Ccdc181	-3.36	10.3706			Abt1	-0.0139	0.019997			Elp2	-1.7	4.68403
		Txnip	2.96	10.3665			Ins1	0.0112	0.019997			Edem2	1.09	4.68194
		Arpc1b	-2.6	10.3556			Rflnb	0.0142	0.019997			Cchcr1	1.44	4.68194
		Hdgf	-3.01	10.3536			Thg1l	-0.0119	0.019997			Golga3	-1.32	4.68194
		Mtdh	-3.21	10.3497			Dnph1	-0.0137	0.019997			Mc1r	0.685	4.67985
		Bmp1	0.695	10.3497			Dars	-0.0115	0.019997			Zmat1	3.04	4.66959
		Nuak1	-3.5	10.342			Fut4	0.0112	0.019997			Cdkn1b	-1.64	4.66756
		Psenen	-3.66	10.3401			Pot1b	-0.0142	0.019997			Hnrnpr	2.39	4.66555
		Zfp326	-3.46	10.3335			Ndrg2	-0.00567	0.019997			Ctnnb1	-2.22	4.66555
		Rora	-1.37	10.3279			Tspan14	-0.014	0.019997			Ube2r2	1.98	4.66555
		Ccdc25	-3.46	10.3161			Ribc1	-0.0107	0.019997			Dcaf13	-2	4.66555
		Rnaseh2a	-1.58	10.3143			1810010H24Rik	0.00557	0.019997			Slc35a5	-1.77	4.66354
		Amer1	-2.71	10.3125			Rrp8	0.0137	0.019997			Ppp1cb	-1.23	4.66354
		Klf6	-2.04	10.3089			Rbl2	-0.0132	0.019997			Sv2a	1.31	4.66354
		Anxa5	1.24	10.2882			Ccs	-0.0137	0.019997			Uvssa	2.46	4.66354
		Egfl6	-3.76	10.2882			Cnnm2	0.0126	0.019997			Acp2	2.33	4.66354
		Srrm3	-3.07	10.2765			Arih1	-0.0131	0.019997			Kif3a	2.93	4.65956
		Paxx	-1.83	10.2733			Spata7	-0.014	0.019997			Slc3a2	-1.72	4.65956
		A930033H14Rik	-4.58	10.2716			Morf4l1	-0.0134	0.019997			Prkaca	-1.61	4.65561
		Grin2b	-3.91	10.2596			Lsm6	-0.0131	0.019997			Lrba	-1.21	4.64975
		Phb	-1.96	10.2557			Trim80	-0.00731	0.019997			Letm1	2.45	4.64782
		Arid2	-2.65	10.2557			Zfp354a	-0.0115	0.019997			Cbfb	-1.5	4.64782
		Dtx3l	-3.6	10.2426			Cttn	-0.0106	0.019997			Ccdc25	2.76	4.64016
		Gm2115	1.12	10.2321			Ppp6r2	0.0122	0.019997			Phip	2.64	4.63827
		Lhfpl4	-3.29	10.2314			Myo1e	-0.0116	0.019997			Btaf1	-2.12	4.63451
		Phyhip	-1.88	10.2292			Ccdc25	0.0133	0.019997			Slbp	-1.68	4.63451
		Kif7	-3.63	10.2161			Malrd1	-0.00657	0.019997			Ift80	-1.3	4.63264
		Slco3a1	-3.04	10.2161			Kcnj11	0.0109	0.020452			Trim56	2.41	4.63264
		Atp5e	-2.06	10.2154			Hsdl1	-0.0145	0.020452			Mak16	2.54	4.63264
		Akr1c19	-1.24	10.2154			Nsmce4a	0.0117	0.020452			Atp6v1h	-2.79	4.63264
		Ubtfl1	-6.59	10.2062			Scml4	0.0135	0.020452			Rictor	-1.95	4.62893
		Usp42	-3.54	10.2034			H2bu2	-0.0142	0.020452			Spout1	2.56	4.62342
		Cdca8	-3.57	10.1931			Kcnj13	0.00846	0.020452			Pdgfa	3.79	4.61261
		Hnrnpr	-3.01	10.1931			Dnah1	-0.00724	0.020452			Deptor	1.77	4.61261
		Gm38394	-4.7	10.1918			Aasdhppt	0.0147	0.020452			Agtrap	2.66	4.60907
		Zfp1	-1.68	10.1918			Zfp574	0.0126	0.020452			Zfp612	2.26	4.60033
		Ap4m1	-0.933	10.1918			Sh3pxd2b	-0.013	0.020452			Hes1	2.11	4.59688
		Mycbp2	-3.07	10.1864			Matn2	-0.00933	0.020452			Eprs	2.1	4.59688
		Il23a	-4.1	10.1838			Cand1	0.009	0.020452			Lmna	1.44	4.59688
		Cdc6	0.995	10.1824			Taf1a	0.0146	0.020907			Psmb5	-2.7	4.59517
		Efcab9	-4.3	10.1824			Phrf1	-0.0125	0.020907			Ndufb6	-2.75	4.59517
		Ddx1	0.502	10.1818			Rnf111	0.014	0.020907			Gmnn	-1.96	4.59517
		Rbm8a	-3.24	10.1811			Trappc6a	-0.0146	0.020907			Hexb	-1.89	4.59346
		Enkur	-4.21	10.1811			Isy1	0.0133	0.020907			Etfb	1.9	4.59346
		Nfe2l1	-2.93	10.1785			Lrrc7	0.00625	0.020907			Taar1	-3.28	4.59007
		Rsbn1l	-2.52	10.1785			Acy1	-0.0143	0.020907			Cpeb1	-2.73	4.59007
		Dgcr6	-1.74	10.1662			Efr3b	-0.0135	0.020907			D10Wsu102e	2.73	4.59007
		Ell2	2.09	10.1662			Dgka	-0.0141	0.021363			Dennd6b	1.7	4.59007
		4931428F04Rik	1.98	10.1649			Mad2l2	-0.015	0.021363			Smpdl3a	-2.91	4.58503
		Nt5c	-1.57	10.1643			Tmem255a	-0.00997	0.021819			Casp8	-2.73	4.58503
		Zbtb4	-2.39	10.1618			Zfp605	-0.0131	0.021819			Dusp22	2.87	4.58503
		Fbxw4	-2.8	10.1537			Brat1	0.015	0.021819			Tmed9	1.38	4.58503
		Pcyox1l	-2.67	10.15			Rapgefl1	-0.00882	0.021819			Sec31a	-0.978	4.58503
		Lrrtm1	-4.83	10.15			Fance	0.0153	0.021819			Pnn	2.74	4.58004
		Oas2	-2.91	10.1475			Pcdhb15	0.0153	0.021819			Wdr44	-2.41	4.58004
		Ccar1	-3.07	10.1463			Hdac1	-0.0156	0.022276			Rnaseh2a	1.49	4.58004
		Tapbp	-1.1	10.1451			Tmem150a	0.0143	0.022276			Rsu1	-3.49	4.5784
		Zfp318	-3.89	10.1409			Slc26a10	0.0152	0.022276			Znhit1	1.33	4.5784
		Hdac4	-3.61	10.1319			Amph	0.013	0.022276			Klhl7	-2.07	4.57186
		4933428G20Rik	-3.45	10.1296			Glb1l	-0.0121	0.022276			Nucks1	2.79	4.56864
		Tmem234	-3.17	10.1296			Dbnl	0.0112	0.022276			Man2b1	-1.32	4.56864
		Sun2	-1.3	10.1181			Fbxl17	-0.015	0.022276			H2bc11	2.95	4.56703
		Usp36	-3.87	10.1124			Zcchc3	0.0106	0.022276			Gm38394	3.5	4.56543
		Rheb	1.67	10.0991			Ccdc65	-0.00948	0.022276			Soga3	2.62	4.56384
		Denr	-3.43	10.0964			Klhl9	0.0111	0.022276			Aldh6a1	-2.41	4.56384
		Syf2	-3.36	10.0915			Rragd	-0.0155	0.022276			Mrps5	2.13	4.56384
		Rrbp1	-4.06	10.0915			Uvssa	-0.0153	0.022276			Agfg1	-1.2	4.56384
		Abhd14a	-2.07	10.091			Zfp639	-0.0154	0.022276			Cgn	2.59	4.56225
		Son	-2.53	10.0762			Cog4	0.0105	0.022276			Mt3	1.85	4.56225
		Tab1	-1.28	10.0747			Mettl8	0.0142	0.022276			Tmem63b	0.859	4.55909
		Ahdc1	-2.93	10.0711			Mettl18	0.0133	0.022276			Plch1	-1.41	4.55909
		Pmm1	-1.43	10.0706			Zc3h7b	0.0134	0.022276			Gatm	-1.72	4.55752
		Klhl32	-2.65	10.0675			Anks3	0.0151	0.022276			Actl6a	-2.5	4.55752
		Septin11	-4.48	10.0675			Mblac1	0.0124	0.022276			Cnot7	-2.03	4.55752
		Trim2	-3.78	10.0635			Atraid	-0.0129	0.022276			Snrnp27	2.39	4.55595
		S100a13	-1.98	10.056			Kbtbd4	-0.0141	0.022276			Mrpl52	1.85	4.55595
		Cdca2	-3.19	10.0526			Hspa1b	0.00875	0.022276			Lcorl	-2.05	4.5544
		Gm16253	-2.39	10.0516			Uba2	-0.0101	0.022276			Ids	-1.95	4.55129
		Kctd16	-2.13	10.0496			Vegfb	0.015	0.022276			Tbc1d14	-2.09	4.54516
		Gm1043	-2.78	10.0467			Entpd2	0.0121	0.022276			Rpl23	2.03	4.54516
		Atxn7	-4.06	10.0429			Bdh1	0.0152	0.022276			Gria2	2.4	4.54516
		Scrt1	-4.13	10.0414			Zfp951	-0.0108	0.022276			Srrt	2.83	4.54516
		Fscn3	-6.33	10.0372			Babam2	0.0135	0.022276			Ttc8	-3.02	4.54516
		Nr2f2	-3.75	10.0372			Cryz	-0.0154	0.022276			Gnaz	1.36	4.54061
		Adm2	-2.68	10.0218			Ntn1	-0.00836	0.022734			Rb1	-2.34	4.54061
		Nucks1	-3.45	10.0114			Zfp69	0.0115	0.022734			Pfkfb3	-2.43	4.54061
		Zeb1	-3.9	10.0057			L2hgdh	-0.0155	0.022734			Ptprm	-1.67	4.5391
		Tgm1	-5.52	10.0013			Ces1d	0.0118	0.022734			Ttc9b	2.52	4.5391
		Plekho1	-1.77	9.97062			Purb	0.0132	0.022734			Nop56	1.73	4.5391
		Utp23	-3.77	9.96257			Secisbp2	0.0161	0.022734			Atp6v1b2	-1.94	4.5391
		Kdm7a	-3.41	9.95861			Ublcp1	-0.0135	0.022734			Rpl3	1.42	4.5376
		Stab1	-3.91	9.95861			Igsf9b	0.0161	0.023192			Ccpg1	-2.76	4.5376
		Bzw2	-2.68	9.95468			Dkc1	0.0165	0.023192			Pkp4	2.79	4.53611
		Zbtb37	-3.88	9.95078			Tmem183a	0.0163	0.023192			Sars	1.16	4.53165
		Myof	2.9	9.94692			Nubpl	0.0147	0.023192			Dck	-2.69	4.53018
		Trarg1	-6.24	9.9393			Minpp1	0.0157	0.023192			Syap1	-1.65	4.53018
		Fam193b	-1.66	9.9393			Dcun1d2	0.0163	0.023192			Ube2t	-2.77	4.53018
		Adamts2	-3.38	9.93554			Fbxl3	0.0159	0.023192			Kifbp	-1.72	4.52871
		Ror2	1.24	9.93181			Bub1b	-0.0116	0.023192			Nrxn1	2.04	4.52871
		C530008M17Rik	-4.37	9.92812			Irgq	0.015	0.023192			Serpini1	-1.67	4.52871
		Pi16	-2.53	9.92812			Tjp3	-0.0133	0.023192			Mob3c	2.9	4.52288
		Nipbl	-3.05	9.92445			Ggnbp1	-0.00927	0.023192			Zswim9	2.96	4.52288
		Srpk3	-5.29	9.92445			Atp6ap1	-0.00925	0.023192			Washc5	-1.85	4.52288
		Inpp1	-3.49	9.92445			Rnf19b	0.0157	0.023192			Akap8	2.07	4.52288
		Socs2	-3.15	9.92082			Dexi	-0.0118	0.023192			Atp6v0c	-2.87	4.51856
		H3c2	-4.48	9.91364			Ranbp3	-0.0137	0.02365			Snap25	-1.99	4.51713
		Sart3	-3.99	9.91364			St8sia4	-0.0159	0.02365			Gen1	2.82	4.51713
		Ccdc112	-3.18	9.90658			Angel2	-0.016	0.02365			Usp42	2.81	4.51713
		Mfap3	-2.86	9.90658			Mtf2	0.016	0.02365			Cltrn	-2	4.5157
		Gna11	-2.53	9.90658			Pcdhga7	-0.0151	0.02365			Cog5	-1.46	4.51286
		Agrp	-2.02	9.90309			Ints9	-0.0153	0.02365			Atrn	-1.33	4.51145
		Gm12666	-5.32	9.89963			Enkd1	0.0164	0.02365			Arfgef2	-1.4	4.51145
		Arhgef2	-3.06	9.89963			Arhgap27	-0.0125	0.02365			Zbtb12	2.66	4.51004
		Cxcl17	-5.25	9.89279			Galnt11	-0.016	0.024109			Twistnb	3.15	4.50446
		Wnk4	-2.26	9.87615			Ktn1	0.0156	0.024109			Prkce	1.67	4.50446
		Hgh1	-2.75	9.86646			Tnpo2	0.0135	0.024109			Itgb8	-2.49	4.50446
		Mob3c	-3.33	9.86328			Gm3604	-0.0102	0.024109			Eno2	1.46	4.50446
		Tfeb	-1.94	9.85698			Cenpv	-0.0137	0.024109			Papss1	-1.2	4.50446
		Pcdhb22	-2.57	9.85698			Myd88	0.0161	0.024109			Slu7	2.79	4.50446
		Pou1f1	-8.11	9.85387			Dzip1	0.0168	0.024109			Vps33b	-1.9	4.50446
		Wdr70	-3.64	9.84771			Mylk	-0.013	0.024109			Tbrg1	3.1	4.49894
		Dph6	-2.72	9.82974			Rbak	0.017	0.024109			Slc26a2	2.61	4.49621
		Glg1	-1.87	9.82681			Clk4	0.0159	0.024109			Hprt	-2.31	4.4935
		Bin1	-2.2	9.82681			Rras2	0.0165	0.024109			Arpp19	1.41	4.4908
		Ankrd26	-3.37	9.80967			Hs3st6	0.0167	0.024109			Sf3b6	-2.56	4.4908
		Lyrm9	-1.62	9.8041			Api5	-0.0147	0.024109			Pdcd7	2.7	4.4908
		Tbc1d17	-2.01	9.79317			Borcs6	0.0152	0.024109			Gm19426	3.78	4.4908
		Sec23ip	1.54	9.79049			Zfand1	-0.0117	0.024109			Arhgef5	2.45	4.48946
		Baz1b	-3.58	9.78516			Blmh	0.0124	0.024109			Prpf40a	2.96	4.48946
		Gen1	-3.47	9.78516			Rbck1	0.0156	0.024109			Cand1	-1.79	4.48946
		Gpr146	-2.36	9.78516			Mybpc2	-0.00938	0.024109			Psma7	2.19	4.48946
		Rangap1	-3.33	9.77989			Tab2	0.0156	0.024109			Tshz1	1.74	4.48946
		Snf8	-1.36	9.77469			Sfxn4	-0.0141	0.024109			Baz1b	2.55	4.48946
		Asphd1	-2.21	9.767			Kazald1	-0.0135	0.024109			Prim2	-2.09	4.48812
		Fmnl3	-1.35	9.75696			Arhgap10	0.0166	0.024109			Etfa	-2.61	4.48678
		Rpl21	-1.57	9.74715			Clpp	-0.0161	0.024568			Ttc3	2.26	4.48545
		Evi2	-7	9.74715			Nap1l5	-0.00982	0.024568			2610021A01Rik	-2.85	4.4828
		Angptl8	-3.01	9.74232			Cdpf1	0.0105	0.024568			Serf1	3.66	4.48017
		2310057M21Rik	1.19	9.73993			Phf23	0.017	0.024568			Tmem184c	-1.99	4.47886
		Klhl11	1.93	9.73755			Vangl2	0.0139	0.024568			Mrps15	2	4.47756
		Golt1a	-1.64	9.71444			Atpif1	0.0135	0.024568			Hspa4	-1.43	4.47756
		Macroh2a1	-3.61	9.7122			Egfl7	0.0105	0.024568			Cep76	-2.11	4.47495
		Phf20l1	-2.98	9.70997			Homer3	0.0143	0.024568			Trnt1	-1.94	4.46344
		Capn15	-3.83	9.70553			Utp14a	0.0161	0.024568			Ddhd1	0.991	4.46344
		Acbd3	-4	9.6968			Ppa2	0.0165	0.024568			Idh3a	-2.76	4.46092
		1700029I15Rik	-3.38	9.69465			Epha10	0.00424	0.024568			Supt20	-1.87	4.45842
		Dusp22	-3.42	9.69465			Mrps5	0.0163	0.024568			Cebpz	2.45	4.45469
		Stard13	1.92	9.69037			Zfp189	-0.0154	0.024568			Psma2	-2.6	4.45469
		Rapgef5	1.78	9.68825			Zfp334	-0.0168	0.024568			Klf5	2.23	4.45469
		Zmat1	-3.4	9.68825			Cct4	-0.0117	0.024568			Igf1r	1.35	4.45469
		Zfp937	-3.47	9.68825			Kif27	-0.0112	0.024568			Zfp280b	-2.06	4.45469
		Msl1	-2.31	9.68825			Dgki	-0.013	0.024568			Gcat	1.99	4.45346
		Mfsd12	-1.62	9.68194			Zfp87	-0.0166	0.024568			Foxj3	-1.52	4.45223
		Pgm2l1	-1.94	9.67985			Sik2	-0.0164	0.024568			Chaf1a	2.93	4.44612
		Bfar	-2.39	9.67985			Kif23	0.0134	0.024568			Nom1	2.43	4.44249
		Slc4a3	-2.15	9.67985			Trmt2b	0.0168	0.024568			Pacsin1	1.44	4.44129
		Efna2	-2.66	9.67778			Hddc2	-0.017	0.024568			Med12	-1.4	4.44009
		Socs4	-3.28	9.67366			Pde8b	-0.00795	0.024568			Sbno1	2.12	4.43652
		Fam126a	-2.38	9.67162			Slc5a2	0.0134	0.025028			Phf21a	1.34	4.43652
		H1f5	-4.04	9.67162			Phf7	0.0117	0.025028			Ggh	-1.97	4.43652
		Pou4f1	-2.55	9.67162			Siah1a	-0.0141	0.025028			Cldn1	-2.31	4.43533
		Kcnb2	-3.01	9.67162			Sri	-0.0157	0.025028			Atxn7	3.15	4.43297
		Npc2	-2.42	9.66959			Bag4	-0.0156	0.025488			Zfp668	1.94	4.43297
		Isy1	-3.37	9.66959			Zfp235	-0.0159	0.025488			Slc44a1	-1.25	4.42946
		Cenpb	-2.5	9.66555			Nell1	-0.015	0.025488			Dazap1	1.34	4.42829
		Slc1a7	-2.47	9.66154			Zfp109	-0.0147	0.025488			Pawr	-2.09	4.42829
		Tshz1	-2.18	9.65956			Adora2b	-0.011	0.025488			Nedd4	-2.16	4.42481
		Pabpc1	-1.01	9.65758			Pet117	0.0173	0.025488			Arl1	-1.93	4.42481
		Gm4952	-4.12	9.65561			Dusp23	0.0176	0.025488			Poc1b	2.42	4.42481
		Gria2	-2.99	9.65365			Tmem109	-0.0134	0.025488			Klhl32	2.09	4.42366
		Ttf1	-3.05	9.65365			Ppp1r37	-0.0157	0.025488			Cox15	-1.71	4.42366
		Fam217b	-3.1	9.6517			Lipt2	-0.0158	0.025488			Spg11	-1.68	4.42251
		Tshz2	-3.63	9.64975			Ppp6r1	0.012	0.025488			Tmco3	-1.96	4.42251
		Ap3b2	-3.83	9.64782			Vrk2	-0.0169	0.025488			Hdgfl2	1.78	4.42251
		Timeless	-3.67	9.64397			Zfp976	0.00995	0.025949			Col6a6	2.61	4.42251
		Myo9a	-3.27	9.63264			Ermard	0.0168	0.025949			Gpc4	-1.64	4.42022
		Pole3	-3.63	9.63264			Septin10	0.0172	0.025949			Slc38a4	-1.6	4.41794
		Slc35a2	2.79	9.62342			Snx33	-0.0149	0.025949			Hat1	-1.96	4.41794
		Bag1	-1.54	9.6216			Eipr1	-0.0168	0.025949			Etf1	-0.869	4.41567
		Zfp629	-3.5	9.61618			Marchf2	0.0172	0.025949			Foxn3	3.14	4.41567
		Acrbp	-2.32	9.61439			Zfp870	-0.0106	0.025949			Rwdd1	3.21	4.41567
		Arid3a	-3.48	9.61439			Cdk9	0.0172	0.025949			Cuedc2	1.42	4.41567
		Vangl2	-2.88	9.60555			Galt	-0.0158	0.025949			Elovl5	-1.89	4.41454
		Pim1	-3.37	9.60555			Vrk3	0.0176	0.025949			Cand2	1.99	4.41229
		Eif4e3	-3.1	9.60206			Tpgs1	0.0163	0.025949			Tex10	-1.79	4.40893
		Jdp2	-3.44	9.60206			Pmel	-0.00931	0.025949			Rnf115	-1.51	4.40893
		Flywch1	-3.99	9.60033			Pbx2	-0.0172	0.025949			Slfn14	3.78	4.40893
		Zcwpw1	-1.96	9.59517			Klb	0.0128	0.025949			Neo1	-0.911	4.40561
		Tfap4	-0.873	9.59346			Ndufs7	0.0126	0.025949			Myo6	2.96	4.40561
		Anp32a	-3.2	9.59176			2700081O15Rik	0.0176	0.025949			Timeless	2.55	4.4045
		Rere	-3.91	9.59007			Rad54l2	0.0177	0.025949			Plscr1	-1.82	4.39686
		Tnfrsf23	3.32	9.5867			Zfp335	0.0164	0.025949			Sec24a	-1.97	4.39577
		Htatsf1	-3.29	9.58503			Flot2	-0.017	0.02641			Brd2	2.64	4.39577
		Zmat2	-3.1	9.5817			Slc9a6	-0.0172	0.02641			Zfp113	2.91	4.39577
		Camkk2	-2.57	9.57512			Ccny	0.0182	0.02641			Neurod1	2.77	4.39147
		Apoe	-1.99	9.57187			Xylb	-0.0152	0.02641			Zfp143	-1.94	4.39041
		Olfr1152	-6.02	9.57025			Usp46	0.0183	0.02641			Ret	-1.81	4.38934
		Magt1	-3.3	9.56225			Fastkd2	-0.0176	0.02641			Abhd14a	2.06	4.38934
		Hmgn3	-2.79	9.56067			Tada3	0.0185	0.026872			Rrm2	-2.28	4.38828
		Ttn	-3.01	9.55909			Slc44a2	-0.0184	0.026872			Farp2	-1.53	4.38722
		Mblac2	-2.52	9.55752			Zbtb21	-0.0175	0.026872			Orc3	-1.19	4.38722
		Mief2	-1.18	9.55596			Ica1l	-0.0114	0.026872			Plppr4	2.69	4.3851
		Gpr4	-4.06	9.5544			Ctbp1	0.0137	0.026872			Cab39	-1.62	4.3851
		Miip	-1.62	9.55284			Pgbd1	-0.00942	0.026872			Cc2d1a	1.47	4.38405
		Dstyk	-3.35	9.54975			9330159F19Rik	-0.0146	0.026872			Fam83d	-2.71	4.38405
		Spef1l	-4.07	9.54821			Celf4	-0.0157	0.026872			Ttc38	2.19	4.38091
		Pxmp4	-2.32	9.54821			Gcm1	-0.00549	0.026872			Capn7	-1.74	4.37986
		Zcchc13	-4.72	9.54212			Arx	0.0098	0.026872			Tanc2	2.4	4.37986
		Pdcd7	-3.66	9.54212			Invs	-0.0175	0.026872			Ppp6r3	-1.17	4.37675
		Hdgfl3	-3.12	9.5391			Kif14	-0.0183	0.026872			Mfap3	2.23	4.37675
		Rgl2	-1.16	9.5376			Dync1li2	-0.0147	0.026872			Anp32a	2.39	4.37469
		Klhdc8a	-1.39	9.52724			Smyd4	-0.0181	0.026872			Morf4l2	-2.17	4.37263
		Trpm5	-2.57	9.51856			Rwdd2b	-0.0144	0.026872			Eif4e3	2.81	4.37263
		Supt4a	-1.41	9.51428			Wdpcp	0.0185	0.026872			Dusp8	1.94	4.37263
		Mfap2	-4.35	9.50724			Als2cl	0.0122	0.026872			Arhgap12	-1.46	4.37059
		Bckdha	-1.39	9.50724			Angptl1	-0.0141	0.026872			Npc2	1.9	4.36856
		Negr1	-3.57	9.50585			Adam22	0.014	0.026872			Ttn	2.58	4.36856
		Lhx1	-3.92	9.50169			Sardh	-0.0071	0.026872			Rtl1	2.22	4.36856
		Gtf3c2	-1.78	9.50169			Thnsl2	0.0102	0.026872			Tnfrsf21	-1.78	4.36653
		Ext1	-2.81	9.50031			Clns1a	-0.0155	0.026872			Herc3	-1.44	4.36653
		Pih1d1	-1.6	9.49757			Sdc2	0.0184	0.026872			Dennd4c	-1.97	4.36653
		Ppp1r32	-3.21	9.48945			Dock6	-0.0107	0.026872			Pwwp3a	1.23	4.36452
		Rpl23	-1.65	9.48812			Ccdc61	0.0171	0.026872			Pmepa1	3.52	4.36452
		Zfp324	0.829	9.48812			Plcb3	-0.018	0.026872			Cbfa2t3	2.52	4.36452
		Gbp7	-3.14	9.48812			Tead1	-0.0175	0.027334			Atf2	-1.76	4.36351
		Serpind1	-5.2	9.48678			Cnrip1	0.0191	0.027334			Tnpo3	1.67	4.36351
		Atxn7l3b	-1.79	9.48017			Polr3h	-0.018	0.027334			Ppp1r3e	3.27	4.36251
		Hivep3	-3.35	9.47886			Slc2a1	-0.0185	0.027334			Cetn3	-1.76	4.36051
		R3hcc1	-3.48	9.47756			Gm50241	-0.0172	0.027334			Map1a	2.91	4.35952
		Dhdh	-2.88	9.47756			Fgf1	0.0121	0.027334			Chd5	3.14	4.35952
		Alx4	-7.2	9.47237			Chtop	-0.0186	0.027334			Nova1	2.41	4.35754
		Bbc3	-1.62	9.46092			Arid5a	0.0143	0.027334			Pggt1b	2.49	4.35556
		Gm17542	-7.83	9.46092			Lnx1	-0.0127	0.027334			Lsr	2.51	4.35164
		Zfp612	-2.64	9.45842			Tmed7	-0.0143	0.027334			Ccdc112	2.9	4.35164
		Pelp1	-3.52	9.45469			Zfp37	-0.0178	0.027334			Bbx	3.15	4.35067
		Gab3	-3.51	9.45346			Tcf3	-0.0181	0.027334			Insm1	-1.44	4.35067
		Prkar2a	-3.21	9.45223			Inafm2	0.0127	0.027334			Hibadh	-2.1	4.34969
		Hspa9	-1.12	9.44009			Zfp27	-0.0186	0.027334			Mrpl18	2.63	4.34872
		Acsf3	-1.4	9.42136			Ints14	-0.0188	0.027334			Phf14	3.21	4.34872
		Plxnc1	-3.67	9.41907			Kctd10	-0.0181	0.027334			Slc39a7	1.59	4.34294
		Ube2j1	1.41	9.41907			Nudt5	0.0142	0.027334			Ccna2	-1.8	4.34294
		Pnn	-3.68	9.41907			B230219D22Rik	0.0174	0.027334			Cacna1f	4.58	4.34294
		Svip	-3.65	9.41005			Esrp1	0.0166	0.027797			Chd8	2.02	4.34199
		Klf9	-2.06	9.41005			Idi1	0.0122	0.027797			Ebpl	1.56	4.34103
		Angptl2	-6.84	9.40671			Msl1	-0.0184	0.027797			Ipp	-1.2	4.33724
		Vma21	1.78	9.39686			Tbc1d30	-0.0183	0.027797			Mta3	-1.8	4.33724
		Cfap53	-3.93	9.39577			Col5a3	-0.0112	0.027797			Trpc1	-2.04	4.33724
		Arf5	-2.26	9.39147			Chuk	-0.0174	0.027797			Dek	2.82	4.33724
		Inafm1	-1.72	9.39147			Zranb3	-0.0189	0.027797			Dkc1	3	4.33442
		Rsbn1	-3.23	9.38616			Zcrb1	0.019	0.027797			Sf3b2	2.63	4.32975
		Ociad2	-2.87	9.38405			Nfyc	-0.0188	0.027797			Mtm1	-2.03	4.32698
		Dhrs3	-2.47	9.383			Ankrd45	0.0129	0.027797			Ezh2	2.18	4.32698
		Atp2a1	-4.62	9.37779			Ndufaf5	-0.0188	0.027797			Actr2	-1.33	4.32698
		Ecd	-3.54	9.36957			Ccdc24	0.0111	0.027797			Dlk1	-1.85	4.32698
		Ift172	-1.79	9.35655			Amer3	-0.0167	0.02826			Myo1e	-0.901	4.32698
		Ezh2	-2.82	9.34679			Fuca2	-0.0169	0.02826			Runx1t1	2.25	4.32514
		Brd7	-3.72	9.34199			Fbxl6	0.0177	0.02826			Scamp2	1.99	4.32514
		Kcnc3	-2.93	9.34199			Cdk13	0.0165	0.02826			Srrm1	3	4.32422
		Nfkb2	1.18	9.33914			Ntmt1	0.0193	0.02826			Mat2b	-2.2	4.32331
		Chaf1a	-4.08	9.33348			D130040H23Rik	0.0166	0.02826			Napg	-1.67	4.32148
		Srrm1	-3.99	9.33255			Naip2	0.0193	0.02826			Mier3	-1.66	4.32057
		5730409E04Rik	-1.88	9.31426			Thbs3	-0.0186	0.02826			Tpd52	-1.44	4.31785
		Nop53	-1.55	9.3098			Lingo4	0.0101	0.02826			Psen2	1.57	4.31605
		Spc24	-2.74	9.30804			Tmx2	0.0183	0.028724			Celf1	1.94	4.31605
		Frmd4a	1.24	9.30452			Gpn1	-0.0193	0.028724			Xrcc2	-1.73	4.31605
		Arpc5l	-1.48	9.30364			Meaf6	0.0183	0.028724			Metap1d	1.81	4.31605
		Dok2	-4.35	9.30103			Ercc4	-0.0194	0.028724			Aup1	1.48	4.31247
		Wdr81	-2.3	9.29843			Dntt	-0.00974	0.028724			Bccip	2.54	4.31247
		Pink1	-1.19	9.29499			Ahcy	-0.0159	0.028724			Slc25a5	-2.53	4.31069
		Mamstr	-3.63	9.29414			Trmt10c	-0.0194	0.028724			Amn1	-2.13	4.30892
		Dmrta2	-2.26	9.28904			Phtf1	0.0197	0.028724			Myadm	-2.12	4.30452
		Rnf214	-3.57	9.28735			Drosha	0.0167	0.028724			Zik1	-2.54	4.30364
		Top1	-2.95	9.27984			Myt1l	-0.0186	0.028724			Ints12	-1.64	4.3019
		Rnf169	-3.29	9.27491			Zfp329	0.0196	0.028724			Calr	2	4.30103
		Gcgr	-1.84	9.26922			Snap29	0.019	0.028724			Herc4	-1.85	4.29757
		Smarcc2	-3.8	9.25885			Nepro	-0.0194	0.028724			Usp38	-2.55	4.29585
		Shfl	-1.45	9.25885			Mgat5	0.0179	0.028724			Ptcd3	-2.12	4.29328
		Gdf11	-2.97	9.25571			Prkg1	0.00962	0.028724			Fam155a	2.18	4.29328
		Nek1	-3.39	9.25337			Wiz	-0.0181	0.028724			Efr3a	2.15	4.29243
		Fnip2	-4.11	9.25259			Eif2ak1	-0.0182	0.028724			Pi4ka	-0.759	4.29158
		Glul	-1.06	9.25104			Use1	0.0178	0.028724			Anapc4	-1.76	4.28735
		Ecm2	-3.98	9.25104			Fsbp	-0.0146	0.028724			Ctsz	1.12	4.28651
		Ino80b	-3.56	9.25104			Ndst4	-0.0116	0.028724			Zfp770	-2.23	4.28651
		U2surp	-3.23	9.25104			Hnf4g	0.0182	0.028724			Sart3	2.78	4.28651
		Nolc1	-3.61	9.25026			Zfp667	-0.0198	0.029188			Hbegf	3	4.28651
		Dek	-3.36	9.24872			0610010K14Rik	-0.0192	0.029188			Heatr5a	-1.98	4.28316
		Bach2	1.46	9.24872			Dlgap4	0.0173	0.029188			Fgl2	-1.93	4.28233
		Gm35339	-1.87	9.24565			Them6	0.0201	0.029188			Mepce	1.98	4.28067
		Csnk1g2	-1.77	9.24413			Stmn2	0.0151	0.029188			Rpl6	2.48	4.27819
		Rpl6	-1.89	9.24413			Rad51b	0.0128	0.029188			Zfp704	2.33	4.27819
		Slc24a1	-4.66	9.24336			Chrac1	0.0198	0.029188			Taok2	2.14	4.27737
		Glo1	-1.12	9.24033			Gna13	-0.0179	0.029188			Wtip	4.6	4.27083
		Gon4l	-2.47	9.23657			Oas2	0.0184	0.029188			Tmem209	-1.66	4.27003
		H2-M10.1	1.43	9.23508			Zfp91	0.0169	0.029188			Kbtbd7	-1.85	4.27003
		Dnajc1	-3.04	9.22915			Wbp1	0.0194	0.029188			Rps6kb1	2	4.26841
		Map1a	-3.99	9.22475			Zfp687	0.0177	0.029188			Sart1	1.45	4.26841
		Eno2	-1.88	9.2233			Sptlc1	0.0186	0.029188			Eaf1	-1.59	4.26841
		Rexo1	-3.87	9.21681			Dcaf11	0.0184	0.029653			Ptdss2	1.37	4.2636
		Ndrg1	-2.96	9.21112			Tmem62	0.0193	0.029653			Isy1	2.79	4.26201
		Sbno1	-2.61	9.21112			Spef1	-0.0104	0.029653			Supt5	1.78	4.26201
		Mrpl54	-1.86	9.20135			Dpy19l3	0.0202	0.029653			Nova2	2.25	4.26122
		Etfb	-1.74	9.19997			Sap30	0.0198	0.029653			Esco2	-2.51	4.25964
		Celsr2	-2.72	9.19791			Ermp1	-0.0192	0.029653			Prps1l3	-1.97	4.25806
		Zfp330	1.16	9.19586			Efcab15	-0.0195	0.029653			Zfp51	-2.35	4.25806
		Rock1	-2.35	9.19314			Pacsin1	-0.0181	0.029653			Cwc25	2.97	4.25806
		Prkce	-1.97	9.19179			Atg12	-0.0197	0.029653			Phyhip	1.67	4.25649
		Nudt21	-3.31	9.18046			Rad51c	-0.0195	0.029653			Pex19	-1.4	4.25493
		Ccr9	-4.05	9.17718			Nop53	-0.016	0.029653			Psmg4	1.36	4.24949
		Mss51	-3.82	9.17653			Nr2f6	0.02	0.029653			Kcnmb2	-1.47	4.24949
		Sf3b2	-3.48	9.17198			Calr3	0.0152	0.030118			Eri1	-1.55	4.24949
		Scn8a	-2.6	9.16877			Tent2	0.0193	0.030118			Ppan	1.57	4.24795
		Vezt	-2.5	9.16685			Zpr1	0.02	0.030118			Hmgn3	2.29	4.24795
		Col16a1	-3.42	9.16558			Atl1	-0.0204	0.030118			Srpr	2.81	4.24489
		Egr1	-2.42	9.16052			Zfp119a	0.0166	0.030118			Tcf25	2.03	4.24489
		Cdyl2	-3.43	9.15739			Vopp1	-0.016	0.030118			Utp18	-2.14	4.2426
		Usp49	-2.74	9.15058			Med24	-0.0185	0.030118			Ak2	-1.74	4.23508
		Pdia5	2.13	9.14691			Ago2	-0.0182	0.030118			Fnbp4	2.32	4.23062
		Plcl2	-3	9.14267			Ecm1	0.011	0.030118			Psmc1	2.54	4.23062
		Rrs1	-3.86	9.14146			Cdc27	0.0171	0.030118			Hadhb	-3.05	4.22989
		Gnaq	-1.73	9.14086			Igfbp7	-0.0161	0.030118			Gpr119	-1.96	4.22989
		Glt1d1	-3.28	9.13727			Plekhg2	0.0211	0.030118			Dstyk	2.67	4.22915
		Fam126b	-3.17	9.13727			Larp7	0.0205	0.030118			Gdf11	3.02	4.22768
		Shank1	-2.9	9.13727			Calhm2	0.0188	0.030118			Atad1	-1.59	4.22475
		Safb2	-3.14	9.13727			Misp3	0.0128	0.030118			Bcl9l	1.93	4.22475
		Nova2	-2.59	9.13608			Fam76a	0.0209	0.030118			Hps3	-2.87	4.22257
		Hoxb4	-6.01	9.13312			Eci2	-0.0185	0.030118			Tmem132a	2.03	4.22257
		Bex4	-3.41	9.13018			Hmgxb3	-0.0192	0.030118			Agfg2	2.3	4.21396
		Srrt	-3.61	9.12784			B3galnt2	0.0182	0.030118			Ssh1	1.23	4.21183
		Eif2b4	-3.64	9.10846			Zfp764	-0.0177	0.030118			Wdr11	-1.95	4.21183
		Trappc6a	-1.39	9.10568			Zbtb33	-0.0193	0.030118			Srp72	2.43	4.21183
		Cand2	-2.46	9.09691			Mrpl38	-0.0193	0.030118			Gapvd1	1.89	4.21183
		Pax6	-2.35	9.09528			Ilvbl	0.0206	0.030118			Mtmr1	-2.34	4.21113
		S100g	-6.18	9.0942			Ankrd6	0.0149	0.030118			Tmem65	-1.1	4.21042
		Prss23	2.01	9.09098			Qsox2	-0.0143	0.030118			Anxa6	-1.58	4.21042
		Glyat	2.29	9.08725			Itsn2	-0.0169	0.030118			Zfand2b	1.64	4.20551
		Cdc40	-3.53	9.08197			Tnfrsf14	-0.0156	0.030118			Hras	1.6	4.20551
		Csk	-1.86	9.08145			Zkscan6	0.0207	0.030118			Dynll2	1.7	4.20135
		Rap2b	-2.8	9.07417			Tmem30a	0.016	0.030118			Acsl4	-1.33	4.20135
		Ubap2	-3.65	9.0716			Las1l	-0.0178	0.030118			Ahctf1	-1.7	4.19928
		Slc4a7	-2.82	9.06702			Vta1	-0.0172	0.030118			Tmed3	1.07	4.1986
		Efr3a	-2.54	9.0655			Stimate	0.0183	0.030118			Fuca2	-1.44	4.1986
		Psmc1	-3	9.06349			Inpp5b	-0.0194	0.030118			Gtf3c6	2.52	4.1986
		Lmbr1l	-1.67	9.05552			Marchf9	-0.0204	0.030118			Nt5c	1.67	4.19586
		Usp13	-2.57	9.05502			Aagab	-0.0181	0.030118			Tnks1bp1	2.02	4.19518
		Dcc	-3.01	9.04576			Tex15	0.0204	0.030118			Zfp462	2.15	4.19247
		Ccdc78	-2.58	9.03763			Serpina1d	-0.016	0.030118			Mtres1	1.59	4.19247
		Pbdc1	-3.66	9.02641			Ripk2	0.0196	0.030118			Prpf6	2.25	4.19247
		Axin2	-4.02	9.02411			Zfp941	-0.0192	0.030118			Ilf2	2.27	4.19247
		Twnk	-1.59	9.02319			Gins4	-0.02	0.030118			A530016L24Rik	6.82	4.19111
		Gem	1.98	9.02			Ndufaf1	-0.0205	0.030118			Astn1	-1.1	4.18842
		Baalc	2.25	9.02			Depdc1b	-0.0204	0.030118			Wipf2	2.63	4.18842
		Cep164	-3.28	9.01909			Nova2	0.0204	0.030118			Actr10	-1.46	4.18842
		Lrch4	-7.42	9.01909			Pcdh15	0.0208	0.030118			Arntl	-2.5	4.18776
		Cav2	1.53	9.01547			Vps25	0.0175	0.030118			Pgm3	-1.65	4.18509
		Frrs1l	-3.63	9.01412			Lrrfip1	-0.0202	0.030118			Ankrd26	2.63	4.1798
		Sh3d21	-1.62	9.01412			Glmp	0.0171	0.030118			Msh2	-1.08	4.17783
		Hdac9	3.02	9.00877			Porcn	-0.0168	0.030118			Dhx32	-1.92	4.17718
		Zfp428	-1.24	9.00656			Erich6	-0.0167	0.030118			Ube2g1	-2.01	4.17522
		Washc1	-1.26	9.00656			Srf	0.0202	0.030118			Arl2	1.18	4.17263
		Ubxn4	-3.09	9.0048			Mybph	-0.011	0.030118			Dmxl2	-1.56	4.17263
		Golga3	1.77	9.00174			Cux1	-0.0138	0.030118			Cep89	1.58	4.16877
		Ndufa2	-1.49	8.99568			Xpnpep3	-0.0204	0.030118			Ndel1	-1.4	4.16877
		Prpf6	-2.91	8.9914			Tomm34	0.018	0.030118			AW551984	-2.69	4.16877
		Sec62	-2.85	8.98716			Adal	0.0196	0.030118			Wdr7	-1.16	4.16877
		Gm45902	-3.68	8.97881			Ppp2cb	-0.0176	0.030118			Btg2	1.98	4.16877
		Mrpl19	-1.63	8.97469			Clta	-0.0181	0.030584			Atp5g3	-2.01	4.16749
		AY074887	-5.44	8.97062			Ilkap	-0.0178	0.030584			Map9	2.93	4.16749
		Arnt	2.01	8.97062			Coq6	0.0199	0.030584			Glra1	2.09	4.16685
		Nop58	-2.84	8.96658			Bbs12	-0.0182	0.030584			Rnf121	1.69	4.16622
		Pcdhb18	-2.79	8.95861			Ctbs	0.0214	0.030584			Casr	-1.72	4.16558
		Fads6	-2.78	8.95078			Serpina1e	0.0134	0.030584			Prrt3	1.61	4.16558
		Phactr1	-3.14	8.95078			Tesk2	0.018	0.030584			Smarcc2	2.69	4.16241
		Plcxd3	-3.89	8.94692			Filip1	-0.0182	0.030584			Myo10	2.83	4.15801
		Ccdc174	-3	8.9393			Scaf1	0.0188	0.030584			Cggbp1	-2	4.15428
		Armc7	-1.21	8.9393			Marchf4	0.0204	0.030584			Insm2	3.89	4.15428
		Pdp2	-3.47	8.93181			Hoxa7	0.0148	0.030584			Gtf2h2	-2.18	4.15366
		Serinc1	2.25	8.93181			Rtn3	-0.0127	0.030584			Rasgrf2	-2	4.15304
		Egln2	-1.22	8.93181			Slc11a2	0.021	0.030584			Zfp318	2.76	4.15058
		Sys1	-1.86	8.92812			1600014C10Rik	0.0212	0.030584			Abcg2	-1.33	4.14813
		Mga	-3.29	8.92445			Ulk3	0.0211	0.030584			Ythdc2	-1.35	4.14813
		Slc30a7	1.35	8.91364			Gmpr2	-0.02	0.030584			Rnf168	2.95	4.14752
		Rhbdd3	-1.46	8.90658			Dmd	-0.0193	0.03105			Rnf169	2.34	4.14691
		Chpf2	1.02	8.90658			Tmem176a	0.0159	0.03105			Hnrnpab	-1.34	4.14691
		Diras1	-1.75	8.8962			Osbpl11	-0.0212	0.03105			Use1	1.5	4.14448
		Abca8b	-1.84	8.88606			Oplah	-0.0122	0.03105			Bex2	1.63	4.14388
		Kmt2a	-2.82	8.88606			Gpr158	0.0144	0.03105			Nck1	-2.37	4.14388
		Tirap	-3.46	8.88606			Pet100	-0.0206	0.03105			Ckap2	-1.43	4.14388
		Pdzrn4	-3.74	8.88273			Efna1	-0.015	0.03105			Cspp1	2.34	4.14388
		Asmt	-1.93	8.87615			Rbm43	-0.0209	0.03105			Irf2bp1	2.15	4.14327
		Hbegf	-3.41	8.87289			Gcfc2	0.0215	0.03105			Cep97	1.9	4.14206
		Xpc	-3.67	8.87289			Rbmxl2	0.00898	0.03105			Man2c1	2.06	4.14206
		Prox2	-2.69	8.86967			Aasdh	-0.0203	0.03105			Gpn3	-2.63	4.14146
		Hectd3	-0.996	8.86967			Nmnat1	-0.0204	0.03105			Sgms1	-1.97	4.13966
		Myo3a	-2.63	8.86967			Eml1	-0.0188	0.03105			Ercc3	-1.38	4.13966
		Mbd3	-1.52	8.86967			Zfp428	-0.0156	0.03105			Rsbn1l	2.11	4.13787
		Ankle1	-1.84	8.86646			4930453N24Rik	0.0218	0.031517			Pcyt2	1.27	4.13787
		Ltbr	-1.71	8.86646			Panx2	0.0137	0.031517			Arhgef2	2.07	4.13668
		Dnlz	-1.64	8.86328			Gm960	-0.0153	0.031517			Psmd1	2.49	4.13668
		Cacna1d	-3.68	8.86012			Zscan29	0.0215	0.031517			Rad51ap1	2.74	4.13668
		Nudcd3	-2.77	8.85698			Terf2	-0.0202	0.031517			Nefl	2.78	4.1343
		Pcdh11x	-3.72	8.85387			Ybey	-0.0203	0.031517			Lrp4	5.02	4.13371
		Hmg20b	-1.23	8.85387			Zgrf1	0.0208	0.031517			Rmi2	1.73	4.13136
		Necab3	-3.01	8.84771			Dgat2	-0.0179	0.031517			Ap5m1	-2.04	4.13077
		Grin2d	-3.74	8.84466			Acaa1a	-0.0202	0.031517			Psmd11	1.94	4.1296
		Rplp2	-2.11	8.84164			Eef1akmt2	0.0219	0.031517			Lpp	1.88	4.12901
		Pcbp4	-1.23	8.84164			Gabbr1	-0.0208	0.031517			Anxa5	-0.846	4.12668
		Mrpl18	-3.08	8.84164			Cdc42se1	-0.0189	0.031517			Dgcr6	1.75	4.12668
		1700019D03Rik	-1.69	8.83863			Foxp4	0.0186	0.031517			Dcaf11	1.18	4.1232
		Keap1	-2.49	8.83863			Etfa	-0.0193	0.031984			Atp5b	-2	4.12148
		Gm5105	1.41	8.83268			Ubxn2b	0.0223	0.031984			Setd1b	2.27	4.1152
		Sptbn4	-0.919	8.82974			Klhl10	0.0113	0.031984			Nudt5	-1.24	4.11238
		Cask	1.26	8.82974			Capn7	0.0191	0.031984			Tank	-2.55	4.11182
		Brd2	-3.4	8.82391			Gpr135	0.0141	0.031984			Avl9	-1.69	4.11182
		Ccnt1	-1.76	8.7986			Rgs2	0.0222	0.031984			Camk2d	-2.12	4.10958
		Gp1ba	-3.01	8.7986			Usp25	0.0142	0.031984			Trip6	3.6	4.10846
		Trim26	-2.92	8.79317			Xkr4	0.0206	0.031984			Stx12	-1.63	4.10513
		Kat6b	-3.34	8.79049			Zfp451	-0.0209	0.031984			Il3ra	2.12	4.10403
		Tanc2	-2.94	8.78516			Asxl1	0.0202	0.031984			Arhgap11a	2.38	4.10128
		Sumf1	-1.97	8.77728			Ptpn23	-0.0163	0.031984			Utp3	2.4	4.10073
		Myo18a	-3.57	8.77728			Ckmt1	0.0168	0.031984			Erp44	-1.44	4.09854
		Samd4b	-2.64	8.77728			Gatc	0.0222	0.031984			Glg1	1.49	4.09854
		Nrde2	-3.6	8.77728			Ensa	0.0222	0.031984			Hspa12b	1.67	4.09854
		Inha	-1.74	8.77728			Mterf4	-0.0216	0.031984			Rpl8	1.19	4.09583
		Sv2a	-1.52	8.77469			Ccnj	0.0186	0.031984			Ctbp2	1.68	4.09313
		Mettl2	-2.53	8.77469			Fam102a	-0.0217	0.031984			Sec62	2.49	4.09313
		Cotl1	-1.69	8.767			Cdk14	-0.0202	0.031984			Zfp185	-2.22	4.09313
		Rsph1	-1.64	8.767			9130019O22Rik	0.017	0.032452			Incenp	2.41	4.09313
		Fgf22	-2.87	8.767			Slc35b3	-0.0221	0.032452			Pmpca	-1.36	4.08778
		1700030J22Rik	-3.47	8.75945			Thbd	0.0143	0.032452			Fkbpl	2.64	4.08778
		Rbm48	-2.51	8.75696			Naa40	0.0219	0.032452			Paxx	1.98	4.0846
		Spry1	2.35	8.75696			Hemk1	0.0206	0.032452			Kctd4	4.86	4.08145
		Ccdc73	-2.64	8.75696			Sox12	-0.0207	0.03292			Egr1	1.64	4.0804
		Hes1	-2.33	8.75696			Tbc1d12	0.0201	0.03292			Odf2l	-2.14	4.07935
		Ap3m2	-2.94	8.75696			Syne3	-0.0206	0.03292			Sipa1l2	-2.35	4.07831
		Ttll3	-1.95	8.75449			Ammecr1l	-0.0223	0.03292			Gm49405	-0.00057	4.07572
		Riok1	-3.01	8.74958			Kansl2	-0.0144	0.03292			Rsbn1	2.45	4.07572
		Zfc3h1	-3.99	8.74958			3110001I22Rik	0.0153	0.03292			Rgs4	2.82	4.07212
		Rnpepl1	-1.15	8.74715			Krt15	-0.0106	0.03292			Rcn2	-1.93	4.07058
		Sntg2	2.38	8.74232			Tmem117	0.0204	0.03292			Scrt1	2.81	4.06702
		Stat3	-1.62	8.72816			Ccdc113	-0.00882	0.03292			Pfdn6	1.97	4.06651
		Nxph1	2.18	8.72816			Gm44790	-0.0126	0.03292			Cul2	-1.88	4.05899
		Il17re	-3.49	8.72584			Jph2	-0.0126	0.033389			Kpna4	-1.31	4.05899
		Aebp1	-3.5	8.72354			Nlgn1	0.0167	0.033389			Slitrk6	-1.53	4.05899
		Sfxn2	-2.98	8.70997			Lor	0.0145	0.033389			Tdrd7	-2.28	4.05899
		Zfp668	-2.01	8.70997			Lipe	-0.022	0.033389			Rere	2.63	4.05899
		Rps6kl1	-1.59	8.70115			Ccdc171	0.0121	0.033389			Myo9a	2.34	4.0575
		Rab11fip2	-3.05	8.70115			Tsen15	0.0205	0.033389			Cit	1.38	4.057
		Sag	-3.97	8.6968			Egf	0.0159	0.033858			Fam32a	2.95	4.05355
		Dach1	-3.58	8.69465			Nckap1	-0.0153	0.033858			Kat6b	2.38	4.05012
		Etf1	1.22	8.69465			Chmp7	0.0212	0.033858			Rala	2.42	4.04818
		Mfrp	-5.53	8.6925			Fam71e1	-0.0137	0.033858			Epha5	3.36	4.04769
		Btg2	-2.79	8.6925			Zkscan2	0.0229	0.033858			Focad	-1.22	4.04479
		Ilf2	-3.02	8.69037			Fdx1	0.0231	0.033858			Lamtor1	2.12	4.04431
		Fkrp	-3.52	8.68825			Xndc1	-0.012	0.033858			Ift46	1.36	4.04431
		Pfdn6	-2.19	8.68613			Chn1	-0.0229	0.033858			Prps1	-2.11	4.04335
		Cbfa2t3	-2.96	8.68403			Ncoa3	-0.0213	0.033858			Trpc4ap	-1.77	4.04335
		Slc16a10	1.29	8.67366			Aoc2	-0.015	0.033858			2810006K23Rik	2.96	4.04335
		Slc4a4	-5.02	8.66354			Aaas	0.0193	0.033858			Tfrc	-1.57	4.03953
		Mrps5	-2.58	8.65956			Pkn1	-0.0204	0.033858			Map4k3	-1.84	4.03905
		Macrod2	-3	8.65758			Marchf8	-0.0225	0.033858			Usp49	2.12	4.03763
		Pde8b	-1.95	8.65561			Rpl18a	0.0209	0.033858			Sik3	-1.12	4.03763
		Rbms3	-3.62	8.65561			Ssx2ip	0.0228	0.034328			Yipf4	-2.1	4.0348
		Calr	-2.51	8.65365			Fam122a	0.0204	0.034328			Iws1	2.58	4.03386
		Chd8	-2.58	8.64782			Slc5a5	0.0101	0.034328			Zfp329	2.01	4.03292
		H2-T24	-3.34	8.64589			Camsap1	-0.0211	0.034328			Slc25a53	-1.91	4.03105
		Snn	-1.76	8.64589			CAAA01118383.1	0.023	0.034328			Slc10a1	5.04	4.02872
		Matk	-2.26	8.64589			Klf10	-0.0197	0.034328			Slc19a2	-2.33	4.02872
		Gucy2c	1.09	8.64207			Ptges2	0.0229	0.034328			Abr	-1.01	4.02872
		Foxp3	-3.88	8.64016			Armcx6	-0.0172	0.034798			Jun	1.66	4.02733
		Rep15	-2.46	8.64016			5430403G16Rik	0.0126	0.034798			Spp1	-2.07	4.02687
		Eps8l2	-2.24	8.63827			Nsl1	0.0237	0.034798			Rce1	0.974	4.02595
		Rhoj	2.17	8.63827			Zfp810	-0.0193	0.034798			Chga	1.95	4.02595
		Slc22a15	-2.36	8.63827			Ptprk	-0.0236	0.034798			Lias	2.42	4.02182
		Olfr157	-6.33	8.63078			Mturn	0.0212	0.034798			Srp54c	-1.84	4.02182
		St3gal3	-1.15	8.63078			Prune1	0.0242	0.034798			Dpf3	2.77	4.02045
		Hhip	-2.47	8.62709			Map3k21	-0.0234	0.034798			Usp2	3.37	4.01954
		Cycs	1.19	8.61083			Scrn2	0.0234	0.034798			Kcnb2	2.43	4.01954
		Mtres1	-1.45	8.60906			Map1s	-0.021	0.034798			Tmem127	1.67	4.01818
		Pabpn1l	2.59	8.60906			Tubb4a	0.0236	0.034798			Csnk1g2	1.46	4.01818
		Iws1	-3.26	8.6038			Psrc1	-0.0235	0.034798			U2surp	2.59	4.01728
		Ift46	-1.39	8.60033			Usp51	-0.0236	0.034798			Zfp326	2.39	4.01682
		Snx21	-1.14	8.60033			Emilin2	-0.00898	0.034798			Atp6v1e1	-2.29	4.01682
		Gkap1	-3	8.5986			Adck5	-0.0233	0.034798			Atxn10	-1.47	4.01547
		Trim24	-2.9	8.5986			Dnase1l1	-0.0168	0.034798			Sec23ip	-1.14	4.01457
		2810006K23Rik	-2.91	8.59688			Pdzrn4	-0.0145	0.034798			Cfdp1	2.35	4.01323
		Fuca1	-1.43	8.5817			Slco3a1	-0.0206	0.034798			Zyg11b	-1.08	4.01189
		Ago4	-3.03	8.58004			Prkcb	0.0217	0.034798			Cabin1	1.53	4.01189
		Trcg1	-6.87	8.5784			Nudt4	-0.0235	0.034798			Gnb2	0.938	4.00922
		Ntrk3	-1.91	8.57512			Slc2a8	0.0234	0.034798			Psmc6	-2.19	4.00922
		Ttc9b	-2.24	8.57025			Usp4	-0.015	0.034798			Ppp6c	-1.78	4.0048
		Zfp329	-2.29	8.56067			Cd99l2	0.0235	0.034798			Shld3	-3.12	4.00044
		Ppil4	-2.75	8.55596			Zfp12	-0.0232	0.034798			Zc3h6	3.04	4.00044
		Zfp579	-1.41	8.55129			Nfx1	0.0164	0.034798			Sapcd2	1.41	4.00044
		Zfp354c	1.25	8.54975			Bcs1l	0.0224	0.034798			Pard3	2.64	4
		Rmi2	-1.76	8.54668			Pptc7	-0.0195	0.034798			Tmbim1	2.84	4
		D10Wsu102e	-3.03	8.5376			Siah2	-0.0219	0.034798			Nipbl	2.21	3.99568
		Ptpdc1	-1.18	8.52578			Cfap61	0.0121	0.034798			Fam83g	1.74	3.99568
		Samd11	-3.38	8.52578			Slc4a1ap	0.0213	0.034798			Farsb	-1.9	3.99568
		Map7	-3.38	8.52433			Rfxap	0.0223	0.034798			Saysd1	1.41	3.99568
		Akap9	-2.9	8.52433			Tmem203	0.023	0.034798			Atp2a1	4.21	3.99568
		Soga3	-3.26	8.52433			Sh3glb2	0.0215	0.034798			Whamm	1.84	3.9914
		Eef1a2	-1.72	8.51286			Snrpg	0.0112	0.034798			Abcd4	2.3	3.9914
		Olfr1350	-8.38	8.51286			Chchd2	-0.0181	0.034798			Zfp444	1.88	3.9914
		Mvd	-1.2	8.51004			Bcl2	0.0206	0.034798			Dop1b	-1.46	3.9914
		Plekha4	-3.31	8.51004			Nsun4	0.0241	0.035269			Napb	2.45	3.9914
		Ciz1	-2.76	8.51004			Gm5617	-0.0239	0.035269			Pyroxd1	-2.12	3.9914
		Tmbim1	-2.73	8.51004			Fzr1	0.0208	0.035269			Klf9	2.02	3.98716
		Nom1	-2.79	8.50864			Synpo2	-0.0244	0.035269			Txndc16	-1.24	3.98716
		Arhgef37	1.34	8.50724			Nat8f1	0.0174	0.035269			Scd2	-1.23	3.98716
		Mthfd2	-1.24	8.50446			Supv3l1	0.022	0.035269			Terf2	1.92	3.98297
		Mex3a	-2.66	8.50169			Ankib1	0.0222	0.035269			Adk	-2	3.97469
		Dnm1	-2.47	8.50031			Nectin2	-0.0237	0.035269			Dnajc25	3.06	3.97469
		Txnl4a	-1.43	8.49485			Lamtor3	-0.0206	0.035269			Bmt2	2.62	3.97469
		Rrp1	-2.69	8.49214			Mansc1	0.0164	0.03574			Ddias	-2	3.97062
		Tmem191c	-1.62	8.49214			Zdhhc13	0.0218	0.03574			Scnn1b	1.49	3.97062
		Rwdd1	-3.29	8.48945			Cct5	-0.016	0.03574			Otud3	1.78	3.97062
		Asphd2	-1.24	8.48945			Arhgef1	0.0193	0.03574			Rpa3	-2.8	3.96658
		Cdc5l	-3.21	8.48812			Pex14	0.0241	0.03574			Npdc1	1	3.96658
		Dcaf11	-1.08	8.48413			Pls3	-0.0217	0.03574			Bco1	2.26	3.96658
		Slc35d1	-3.18	8.48017			Tecpr1	-0.0216	0.03574			Chmp5	-2.07	3.96658
		Prxl2b	-1.53	8.48017			Znrf1	-0.0236	0.03574			Pou2f2	3.78	3.96257
		Nkapd1	-3.06	8.47756			Rbm17	0.0234	0.03574			Bicc1	2.12	3.96257
		Fam193a	-3.14	8.47625			Ints6l	0.0234	0.03574			Fam135a	-1.56	3.96257
		Tmem86a	-1.32	8.47366			Atp2b4	-0.0201	0.036212			Socs7	1.67	3.96257
		St3gal1	1.33	8.46852			Ppcs	-0.0241	0.036212			Pon3	-2.04	3.95861
		Pclo	-3.61	8.46852			Kyat1	0.0233	0.036212			Ehmt1	1.51	3.95861
		Map1lc3a	-1.57	8.46852			Abcf1	0.0169	0.036212			Ppil1	1.48	3.95861
		AI987944	-2.69	8.46852			Kirrel	-0.0176	0.036684			H4f16	2.44	3.95861
		Hic2	-2.05	8.46597			Ankrd34a	0.00873	0.036684			Cnpy3	1.23	3.95861
		Lrsam1	-2.56	8.46597			Ppox	0.0247	0.036684			Elmo2	-1.93	3.95468
		Ebf1	-6.6	8.45717			Chchd7	-0.0191	0.036684			Anxa4	-1.86	3.95078
		Tmem65	1.54	8.45346			Mief2	-0.0243	0.036684			Hspa14	-2.34	3.95078
		Espnl	-1.66	8.44612			Ndufa9	0.017	0.036684			Ckap4	2.04	3.95078
		Il1r2	2.23	8.43652			Fam57b	0.0245	0.036684			Frg1	2.38	3.95078
		Maz	-2.39	8.43533			Igflr1	-0.0122	0.036684			Fbxo32	2.63	3.95078
		Gm3696	-3.21	8.43063			Cldn7	0.0239	0.037157			Pde1c	-0.99	3.94692
		Vmac	-1.38	8.42366			Nat10	-0.0245	0.037157			Ndfip1	-1.62	3.94692
		Zmym5	-2.86	8.41229			Zfp654	0.0243	0.037157			Acvr1c	2.92	3.94692
		Sv2c	1.67	8.41229			Gm2a	0.0229	0.037157			Heatr6	2.16	3.94692
		Gramd3	1.2	8.40893			Mppe1	0.0185	0.037157			Nedd4l	-1.48	3.9431
		D17H6S53E	-2.02	8.40231			Ccdc47	0.0217	0.037157			Iglon5	2.71	3.9393
		Rgs7bp	-3.14	8.39255			Twistnb	-0.024	0.037157			Neu1	0.777	3.93554
		2200002D01Rik	-3.67	8.39041			Fignl1	-0.0195	0.037157			Cyfip2	-1.28	3.93181
		Prr13	-1.36	8.38934			Ppil3	0.0238	0.037157			Phyhipl	-2.48	3.93181
		Ahnak2	-6.36	8.38616			Akr1b10	0.0231	0.037157			Slc16a12	-1.06	3.93181
		Mrpl52	-1.82	8.38616			Meis2	0.0245	0.037157			Usp48	1.82	3.93181
		Papln	-4.93	8.38405			Sgtb	0.0247	0.037157			Pou3f1	3.66	3.93181
		Lsm14b	-1.22	8.383			Brd2	-0.0191	0.037157			Rab21	-1.56	3.93181
		Ogfr	-1.29	8.37882			Spindoc	0.0246	0.037631			Prep	-0.724	3.93181
		Ccdc137	-2.99	8.37059			Pyurf	0.0251	0.037631			Inhba	3.11	3.92812
		Plekhn1	-1.25	8.37059			Amt	0.0174	0.037631			Tpgs1	1.25	3.92812
		Fam83h	-1.1	8.37059			Med21	0.0242	0.037631			Retreg3	1.28	3.92812
		Arhgef5	-3	8.36151			Sfswap	-0.0241	0.037631			Bzw2	2.02	3.92812
		4931406B18Rik	-9.94	8.35853			Lad1	-0.0176	0.037631			Xiap	-1.49	3.92812
		Ccdc91	-2.7	8.35853			Tmed8	0.0206	0.037631			Ubr7	-1.22	3.92445
		Farp2	1.87	8.35556			Col25a1	0.0148	0.038105			Ankrd49	2.53	3.92445
		Limd1	-1.38	8.3536			Vmac	-0.0241	0.038105			Nlrc4	5.01	3.92445
		Fahd1	-2.11	8.34582			Nanos1	0.0163	0.038105			Rhot1	-1.53	3.92082
		Caskin1	-1.42	8.34486			Smc2	-0.0216	0.038105			Ppp2r1b	-2.26	3.91722
		Amz1	-2.29	8.34294			Pgap2	-0.0201	0.038105			Hsp90b1	2.53	3.91722
		Hemk1	-1.52	8.34103			Tsfm	0.0226	0.038105			Arcn1	-1.48	3.91722
		Utrn	-3.42	8.34103			Tceanc2	0.0235	0.038579			Hmgxb4	3.01	3.91364
		Rad51ap1	-3.22	8.33914			Hnrnpc	-0.0222	0.038579			Lsm14a	-1.42	3.91364
		Cnppd1	-0.99	8.33819			Dnhd1	0.022	0.038579			Phf20l1	2.32	3.91364
		Mzf1	-1.81	8.33819			Naxe	-0.0208	0.038579			Gtf3c1	-1.59	3.91364
		Serf1	-2.83	8.32606			Itga5	0.0146	0.038579			F3	-1.72	3.91364
		Man2c1	-2.66	8.32606			Ankrd50	-0.0221	0.038579			C2cd3	-1.4	3.91364
		Pwwp3a	-1.39	8.32606			Pde4c	-0.0145	0.038579			Bcap31	-2.3	3.9101
		Med16	-2.42	8.32331			Sucla2	0.021	0.038579			Msmo1	-2.07	3.9101
		Tmem252	2.41	8.31785			Ap1g1	-0.0176	0.038579			Ccdc137	2.53	3.90309
		Mef2c	-3.72	8.31336			Ppig	-0.025	0.038579			Ttf1	2.33	3.89963
		Stx3	-1.48	8.30804			Gltpd2	0.0116	0.038579			Heatr1	-1.24	3.89963
		Recql5	-1.25	8.30627			Rrp36	0.0252	0.038579			Rbl1	-1.45	3.89963
		Scaper	-2.65	8.3054			Slc35f6	0.025	0.038579			Ndufa1	-2.23	3.89963
		Gng12	1.75	8.30452			Sap25	0.02	0.038579			Clasp1	-1.59	3.8962
		Lgals4	-2.71	8.28988			Dmac2	0.0257	0.038579			Itgav	-1.34	3.8962
		Ighmbp2	-2.94	8.28735			Gys1	-0.0249	0.038579			Ppp1r1a	1.26	3.8962
		Pde4a	-2.22	8.28735			Tbc1d9b	-0.0211	0.038579			Pwwp2b	2.24	3.8962
		Neurod1	-3.51	8.28735			E2f7	-0.0229	0.038579			Zcchc10	3.2	3.8962
		Jag1	-3.54	8.28316			Tbca	0.0253	0.038579			Gm1673	2.33	3.8962
		Cebpz	-2.82	8.2815			Ppih	0.0149	0.038579			Ptprf	1.74	3.89279
		1700029H14Rik	-8.25	8.28067			Pnpo	-0.0251	0.038579			Idh1	-1.96	3.89279
		Rilpl1	-1.3	8.27984			Cetn3	-0.0253	0.038579			Rnf187	0.979	3.89279
		Gm29666	-1.93	8.27654			Zbtb8b	0.0168	0.039054			Mical3	2.16	3.89279
		Gtf2f1	-2.65	8.27327			Tsc22d1	0.0174	0.039054			Qrich1	-1.14	3.89279
		Olfr1406	-6.89	8.2668			Bin1	0.0235	0.039529			Vapa	-2.07	3.89279
		Angptl1	-3.19	8.2644			Psmc1	0.0224	0.039529			Atxn7l3b	1.79	3.88941
		6430571L13Rik	-1.79	8.25885			Mettl6	-0.0252	0.040005			Prkcb	2.08	3.88941
		Scn2a	-2.5	8.25806			Zfp971	0.0154	0.040005			Nefh	2.38	3.88273
		Cdh6	-1.83	8.25649			Nfam1	-0.0127	0.040005			Ncoa4	-2.38	3.88273
		Slc2a12	-4.47	8.25414			Cenph	0.0265	0.040005			Mfsd12	1.49	3.88273
		Celf1	-2.14	8.24872			Letmd1	-0.0254	0.040005			Cacna1d	2.6	3.87943
		Col25a1	-3.41	8.24642			1700067K01Rik	0.0148	0.040005			Bex1	2.05	3.87943
		Vamp4	1.15	8.24413			Smad5	0.0258	0.040005			Usp3	1.57	3.87943
		Psmd4	-2.67	8.2426			9130401M01Rik	0.0255	0.040005			Esyt1	-1.4	3.87943
		Ccdc189	-1.77	8.2426			Usp54	-0.0253	0.040005			Racgap1	-0.92	3.87943
		Cyp46a1	-1.37	8.23882			Maip1	-0.0261	0.040005			Hdac11	1.51	3.87615
		Usf1	-1.27	8.23882			Tspan33	0.0219	0.040005			Kif5b	2.52	3.87615
		Dapp1	1.32	8.23582			Nek6	-0.0258	0.040005			Srpk1	1.2	3.86967
		Psmd1	-3.12	8.23433			Tube1	0.0255	0.040005			Anxa11	-2.84	3.86646
		Clasrp	-1.4	8.23136			Fdxacb1	0.0257	0.040005			Pfdn2	1.49	3.86646
		Mical3	-3.18	8.22768			Mad1l1	-0.0214	0.040005			Kdm6b	2.08	3.86646
		Rfc1	-3.3	8.22768			Nol8	0.0261	0.040005			Cct7	-0.789	3.86646
		Ptdss2	-1.25	8.22768			Fam161b	-0.026	0.040005			G6pc2	-1.88	3.86646
		Slc5a2	-4.52	8.22257			Iba57	0.0258	0.040005			Polr2a	-0.916	3.86646
		Plcd4	-1.9	8.21681			Miga1	-0.0253	0.040005			Thap7	1.09	3.86646
		Tmem101	-1.59	8.21681			Rnf139	0.0257	0.040005			Rab11a	-2.13	3.86646
		Ankrd49	-2.68	8.20204			Plekho2	0.0152	0.040005			Itga6	-1.47	3.86328
		Lrrn1	1.34	8.19247			Gm28036	-0.0147	0.040005			Nup93	-2.07	3.86328
		Rbm10	-1.76	8.1891			Ddx43	0.0118	0.040005			Crot	-1.75	3.86328
		Spout1	-2.77	8.18575			Neil3	0.0209	0.040005			Tbc1d1	-0.916	3.86012
		Gmds	1.02	8.1831			Tug1	0.0262	0.040005			Wdr37	-1.45	3.86012
		Cabp1	-1.67	8.17914			Rasal3	0.0143	0.040005			Tmem165	-2.21	3.86012
		4930444P10Rik	-3.42	8.17718			Rabepk	-0.0262	0.040005			Cpox	2.42	3.86012
		Kcnh1	1.67	8.17328			Rest	0.0114	0.040005			Top1	2.3	3.85698
		Lsm11	-2.93	8.17134			Tmem201	-0.0252	0.040005			Mms22l	-2.02	3.85387
		Rab1a	1.88	8.17005			Raf1	-0.025	0.040005			Uso1	-0.753	3.85078
		Crtc3	-2.66	8.16813			Pcyox1l	-0.0254	0.040005			Galk2	-1.66	3.85078
		Cmc2	-1.48	8.16431			Crebl2	-0.0178	0.040005			Cdc5l	2.52	3.85078
		Mixl1	-5.54	8.16431			8030462N17Rik	0.0261	0.040005			Sbsn	3.49	3.85078
		Rhbdl2	-3.29	8.16431			Pdxk	-0.0258	0.040005			Spag9	-1.25	3.85078
		Paf1	-2.74	8.15739			Acox3	-0.0242	0.040005			Inpp1	2.64	3.85078
		Hsf4	-1.16	8.15552			Zfp46	0.0265	0.040005			Strap	-1.85	3.85078
		Aatk	-2.27	8.15428			Sspo	0.014	0.040005			Apmap	-0.917	3.85078
		Tmem8b	-2.3	8.15366			Garem2	-0.0157	0.040005			Gabpa	-1.45	3.85078
		Tmco4	-1.32	8.14935			Gria3	0.0212	0.040005			Cdc45	-1.87	3.85078
		Kdelr3	3.07	8.14509			Cyp4f16	0.0254	0.040005			Drap1	1.96	3.84466
		Sowahc	1.37	8.14448			Pnma1	-0.0163	0.040005			Nup88	-1.94	3.84164
		Zfp644	-3.42	8.14207			Zfp148	-0.0234	0.040005			Zfp367	-1.56	3.84164
		Satb1	-0.905	8.14026			Fam149b	-0.026	0.040005			Cdc40	2.62	3.84164
		Runx1t1	-2.44	8.14026			Xrcc3	0.0258	0.040005			Pigh	-1.83	3.84164
		Pla2g2c	-1.68	8.14026			Rps6kc1	0.0258	0.040005			Ptpn4	-1.75	3.83863
		Pard3	-3.42	8.13787			Dnaja4	0.0261	0.040005			Rbm7	-1.86	3.83863
		Clvs1	1.95	8.1349			Tmem132e	0.0183	0.040005			Bhlhe41	-1.67	3.83863
		Socs5	1.49	8.1343			Atxn1	-0.0254	0.040005			Edf1	1.53	3.83565
		Pgp	-1.53	8.13371			Ctdspl	0.0261	0.040005			Pinx1	3.02	3.82974
		Pik3c2g	1.48	8.12843			Zbed3	0.0264	0.040482			Zfp442	3.23	3.82974
		Rsph4a	-3.46	8.12726			Nlk	0.0268	0.040482			Ggnbp2	1.72	3.82681
		Ncl	-2.78	8.12726			Dcaf5	-0.0243	0.040482			Cttn	-1.04	3.82681
		Arpc2	-1.64	8.12726			Hacd4	-0.0181	0.040482			Pdcd11	1.88	3.82681
		Sh3bgr	-3.4	8.1261			Zbtb17	-0.0264	0.040482			Peli3	2.49	3.82681
		Rab13	-2.67	8.1261			Creb3l1	-0.0213	0.040482			Surf6	2.46	3.82391
		Kdm6b	-2.88	8.12205			Ccdc96	-0.0238	0.040482			Snx7	-2.07	3.81816
		Maged2	1.89	8.12205			Mbd2	-0.0243	0.040482			Dnaaf5	-1.75	3.81816
		Erich6	-1.39	8.11577			Neu3	-0.0208	0.040482			Mvb12a	1.27	3.81531
		Drc1	-2.15	8.11577			Gpatch2l	0.0266	0.040482			Ylpm1	2.05	3.81531
		Coq8b	-1.29	8.11238			Ctif	-0.0264	0.040482			Fam193a	2.29	3.81531
		Tmem238	-1.54	8.11014			Ttk	0.0257	0.040482			Prss23	-1.61	3.81531
		Gm19345	-1.95	8.10846			Pde3b	-0.0216	0.040482			Nploc4	-1.47	3.81531
		Scg3	0.967	8.10679			Rbm34	0.0259	0.040482			Tdp1	-2.22	3.81248
		Ptprf	-2.43	8.10347			Chac2	-0.026	0.040959			Sstr3	1.81	3.81248
		Pheta1	-1.58	8.09963			Insm1	0.0229	0.040959			Brd7	2.61	3.81248
		Heatr9	-3.79	8.09528			Zfp637	-0.027	0.040959			Gck	1.47	3.80967
		Otud7b	-2.81	8.09528			Tmem28	0.0212	0.040959			Mettl2	2.24	3.80967
		Omg	-7.33	8.09205			Tmem69	0.0267	0.040959			Rps6ka6	-2.01	3.80687
		Cchcr1	-1.22	8.08938			Clstn2	0.0196	0.040959			Rhov	3.59	3.80687
		Ctnnd1	-3.33	8.08778			Rad51ap2	-0.0226	0.040959			Ankrd44	-1.7	3.80687
		Olfml2b	1.97	8.08566			Pskh1	-0.0265	0.040959			Rbm48	1.98	3.80687
		Ddx23	-2.89	8.08355			Slc37a4	0.0221	0.040959			Plekhn1	1.21	3.8041
		Kazald1	-1.54	8.08197			Cdk17	-0.0269	0.040959			Cdk4	-1.78	3.8041
		Pdyn	2.42	8.07469			Ubox5	0.0267	0.040959			Pdxdc1	1.54	3.8041
		Rsf1	-2.94	8.07417			Spr	0.0268	0.040959			Camk2g	1.46	3.8041
		Cldn11	1.62	8.07314			Fam155a	0.0271	0.040959			Elmo1	-1.75	3.8041
		Ttc25	-2.64	8.07058			Prrx2	0.0147	0.040959			Fhad1	2	3.80134
		Hirip3	-3	8.06905			F11r	0.0253	0.040959			Safb	1.39	3.80134
		Tbck	-3.29	8.06905			Ccdc43	0.0269	0.040959			Ank2	2.41	3.80134
		Cfdp1	-2.91	8.06803			Tm6sf1	0.026	0.040959			Rbm10	1.38	3.7986
		Pccb	-1.31	8.06803			Frs3	-0.016	0.040959			Akap17b	2.98	3.7986
		Saysd1	-1.05	8.0655			Ky	0.025	0.040959			Pdia6	-1.01	3.7986
		Slitrk6	1.87	8.0655			Rad52	-0.0253	0.041436			Fam193b	1.51	3.7986
		Ctsw	-4.93	8.06198			Rimkla	-0.0271	0.041436			Hagh	-1.91	3.79588
		Dtnb	-1.19	8.05552			E2f1	-0.0246	0.041436			Dlgap5	-1.46	3.79588
		Fam229b	-1.56	8.05061			Ifngr1	-0.026	0.041436			Ankle1	1.58	3.79588
		Rasgef1a	-2.21	8.05012			Dgkz	0.0267	0.041436			Imp4	1.26	3.79048
		Rala	-2.55	8.05012			Gria4	-0.0271	0.041436			Mtmr7	-1.42	3.79048
		Pbx4	-1.67	8.04915			Hace1	-0.0254	0.041436			Rfx6	-1.69	3.79048
		Cdk1	2.1	8.04383			Ciao1	-0.0245	0.041436			Bola2	1.64	3.79048
		Trappc13	1.67	8.04239			Zfp758	-0.0266	0.041436			Plk1	-1.28	3.79048
		Tgs1	-2.4	8.04239			Ush1g	-0.0195	0.041436			Rars	-1.34	3.79048
		Spats1	-2.09	8.04144			5730455P16Rik	-0.0267	0.041436			Gas2l3	-1.28	3.79048
		Irf2bp1	-2.83	8.03433			Rnf149	0.0191	0.041436			Hmg20b	1.21	3.78781
		E4f1	-1.85	8.03386			Tardbp	-0.019	0.041436			Rpp21	1.36	3.78781
		Arl13b	-3.1	8.03058			Mybl1	0.0269	0.041914			Vdac2	-2.13	3.78781
		Smc3	-2.8	8.03012			Esco2	0.0263	0.041914			Rpa1	-0.994	3.78781
		Col22a1	-3.1	8.02872			Crip2	-0.0273	0.041914			Ddc	-0.951	3.78781
		Atad2	-2.98	8.0278			Mrps11	0.0252	0.041914			Coq10b	-1.85	3.78781
		Slc17a9	2.73	8.01863			Sbf1	0.0255	0.041914			Scaf8	-1.44	3.78781
		Itgad	4.29	8.01863			Gramd1c	0.0252	0.042393			Rmc1	-2.14	3.78516
		Kif5b	-3.08	8.01818			Mfsd12	0.028	0.042393			Mga	2.32	3.78516
		Ghrh	-7.49	8.01055			Prkab1	-0.0243	0.042393			Rpe	-1.67	3.78516
		Zfp513	-2.81	8.00877			Sco1	-0.0275	0.042393			Crtc3	2.07	3.77989
		Cep290	-2.72	8.00877			Atg4c	-0.0257	0.042393			Anapc16	1.33	3.77989
		Arr3	-6.15	8.00789			Zfp157	-0.0272	0.042393			Zranb1	1.03	3.77469
		Ylpm1	-2.81	8			Tmem268	0.023	0.042393			Ttc14	2.1	3.77469
		Palm3	-4.9	7.9914			Dennd6a	-0.0271	0.042393			Gosr1	-1.22	3.77469
		Nfe2	-4.65	7.98716			Parpbp	0.0275	0.042393			Fam114a1	2.52	3.77469
		Samd1	-2.68	7.98297			Adrm1	0.0278	0.042393			Nsf	-1.86	3.77469
		Bicc1	-2.43	7.98297			Tsen2	0.0271	0.042393			Scn2a	2.41	3.77469
		Cdkl1	-1.76	7.98297			Fyco1	0.027	0.042393			Mrps31	-2.02	3.77469
		Itpk1	-1.04	7.97062			Mgat4b	0.027	0.042393			Abce1	-1.11	3.77211
		Pmvk	-1.39	7.97062			Nicn1	-0.0265	0.042393			Mex3c	-1.83	3.77211
		Snap23	1.38	7.96658			Hexim2	0.0256	0.042393			Cnot3	2.06	3.76955
		Utp14b	-3.17	7.96658			Gtpbp3	0.0276	0.042393			Grm3	-0.0108	3.76955
		Jph3	-0.986	7.96257			Lca5	-0.0264	0.042393			Ttc1	2.06	3.767
		Ddrgk1	-2.31	7.95861			Wdr72	-0.0174	0.042872			Luc7l	1.93	3.767
		Tnfaip1	-2.47	7.95861			Zcchc9	0.0284	0.042872			Gdap1l1	1.03	3.76447
		Sec23a	1.19	7.95861			Atp2a1	0.0133	0.042872			Rnf166	1.42	3.76195
		Fam71e1	-1.49	7.95861			Trim11	0.0279	0.042872			Ubxn1	1.48	3.76195
		Bace1	-2.44	7.95468			Pcdhgb2	-0.0211	0.042872			Crbn	-2.06	3.75945
		Hook1	1.48	7.95078			Dclre1a	-0.0279	0.042872			Arid1b	1.75	3.75945
		Bccip	-3.14	7.95078			Gpat4	0.0263	0.043351			Pxmp4	1.96	3.75696
		Ak9	-3.99	7.95078			Luc7l	-0.0249	0.043351			Sel1l3	-1.32	3.75696
		Prkcb	-2.47	7.94692			Lysmd3	0.0273	0.043351			Dpf1	1.94	3.75696
		Pbx2	-2.03	7.9393			Ttc25	-0.0179	0.043351			Ccnb2	-2.53	3.75449
		Plekhb1	-3.02	7.9393			Snx15	-0.0281	0.043351			Clptm1	-1.02	3.75449
		Taok2	-2.9	7.9393			Klhdc2	-0.0202	0.043351			Stk17b	-1.75	3.74958
		Tmem240	-3.13	7.93554			Disp1	0.0282	0.043351			E2f8	-1.93	3.74958
		Cgas	-2.08	7.93554			Nrbf2	-0.0228	0.043351			Sfswap	2	3.74715
		Prrt2	-3.14	7.93181			Get1	-0.0262	0.043351			Ntm	3.12	3.74473
		Hdac1	-3.33	7.92082			Ythdf3	0.0242	0.043351			Ece1	-0.685	3.74473
		Casq1	-4.24	7.91721			Col4a5	-0.012	0.043351			Dip2b	-1.15	3.74473
		Pter	1.91	7.91721			Nelfb	0.0248	0.043351			Trim28	-1.69	3.73993
		Gapvd1	-2.25	7.9101			Fxyd6	-0.0249	0.043351			Ogt	-1.88	3.73993
		Ppil1	-1.29	7.90658			LTO1	0.0269	0.043351			Ddx56	0.908	3.73993
		Slc12a9	-1.47	7.90658			Ttc30a1	-0.0262	0.043351			Faap100	1.41	3.73993
		Reep2	-1.12	7.90658			Nrarp	-0.015	0.043351			Dapl1	3.12	3.73993
		Olfr49	-5.43	7.90309			Ptk2	-0.0254	0.043351			Pias2	-1.04	3.73993
		Apom	-3.04	7.89963			Smarca2	-0.0188	0.043351			Ubr3	-0.99	3.73755
		Megf8	-0.814	7.8962			Acyp1	-0.0282	0.043351			Mbtd1	1.97	3.73755
		Slc16a4	-3.58	7.8962			Ptpn13	-0.0276	0.043351			Hoxb4	5.02	3.73755
		Gpr18	-6.94	7.8962			Sec24c	-0.0187	0.043351			Riok1	2.39	3.73518
		Cd302	-2.99	7.89279			Rpl3l	0.0155	0.043351			Gmps	-1.13	3.73518
		Zfp991	-3.17	7.89279			Gemin6	0.0286	0.043351			Slc35f5	-1.77	3.73518
		Cetn4	-1.48	7.88941			Sync	0.0234	0.043832			Loxl2	2.03	3.73518
		Rdh11	-2.26	7.88606			Leo1	0.0233	0.043832			Cmtr2	-2.08	3.73049
		Zranb1	-1.39	7.88606			Rbm12b2	0.029	0.043832			Clasp2	-1.39	3.73049
		Zfp750	-4.01	7.87943			2310030G06Rik	0.0288	0.043832			Hnrnpul2	2.16	3.72816
		Ribc1	-2.88	7.87943			Casr	-0.0253	0.043832			Ccnc	-2.29	3.72816
		Rims3	-1.03	7.86967			Fam49b	0.0273	0.043832			AU040320	-1.46	3.72816
		Shisal1	-1.74	7.86646			Ube2a	0.0258	0.043832			Rilpl1	1.54	3.72584
		Tox3	-3.47	7.86646			Mpg	0.0281	0.043832			Taf9b	-1.98	3.72354
		Kif1b	-3.18	7.86328			Czib	0.0285	0.043832			Utp11	2.05	3.72354
		Flnb	0.898	7.86328			Dram2	-0.029	0.044312			Trim2	2.59	3.72354
		Snrpb2	-2.56	7.86328			Rfx5	-0.0286	0.044312			Xpo5	-0.972	3.72354
		Cthrc1	2.21	7.86012			Gpr27	-0.0272	0.044312			Uggt1	-0.573	3.72125
		Fem1al	-3.43	7.86012			Plekhn1	0.029	0.044312			Mtx2	-2.42	3.72125
		Arhgap11a	-3.1	7.86012			Tsen34	-0.028	0.044312			Ndc1	-1.49	3.72125
		Arl5b	2.2	7.85387			Clip4	-0.0188	0.044312			Gtse1	-1.81	3.71897
		Cgn	-3.19	7.85387			Wdr83os	0.0283	0.044312			Zcchc14	-2.01	3.71897
		Nr2c2ap	-0.913	7.84164			Ywhaq	0.0212	0.044312			Stk11	1.08	3.71897
		Nlgn2	-2.59	7.83863			Lipa	0.0285	0.044312			Actr3	-1.38	3.71444
		Coa4	-0.939	7.83863			Flvcr1	-0.0279	0.044312			Alg11	-1.5	3.71444
		Scnn1b	-1.72	7.83565			Crybb1	0.0187	0.044312			Zfp943	-2.11	3.71444
		Mrps15	-1.98	7.83565			Ogfr	0.0245	0.044312			Magohb	-1.99	3.71444
		Pcp4l1	2.06	7.83268			Cemip	-0.0222	0.044312			Gm2000	-0.0122	3.7122
		Igfn1	-6.06	7.83268			Cpne1	-0.0279	0.044312			Mdh1	-2.25	3.70996
		Ocel1	-1.71	7.82681			Osbpl8	-0.0278	0.044312			Purb	1.56	3.70996
		Camta1	-1.37	7.82391			Tasor2	0.0248	0.044312			Tmem30a	-1.25	3.70553
		Ikzf5	-3.03	7.82391			Rnf128	0.0209	0.044793			Zfp790	-1.65	3.70553
		Tuba1a	-2.43	7.82102			Slc25a26	0.0227	0.044793			Alg6	-1.88	3.70334
		Ece1	1.13	7.81531			Rnf40	-0.0239	0.044793			Htr1a	5.13	3.70115
		Klf13	-1.69	7.81248			Ppp1r8	0.0254	0.044793			Fgf18	-0.0122	3.70115
		Gtpbp4	-2.3	7.81248			Lgr4	0.0293	0.044793			Psph	-1.8	3.70115
		Dip2b	1.54	7.8041			Pramef8	-0.029	0.044793			Flywch1	2.57	3.69897
		Slc39a14	1.29	7.80134			Gm20537	-0.0227	0.044793			Snx12	-1.86	3.69897
		Zscan2	-2.27	7.7986			Zgpat	0.0262	0.044793			Tstd2	-1.25	3.69897
		Mapk8ip2	-1.98	7.79588			Pex12	0.0279	0.044793			Crybb3	2.37	3.69897
		Spcs2	1.22	7.79588			Olfml3	-0.0176	0.044793			Ap3m1	-2.05	3.69465
		Oscp1	-1.56	7.79588			Zfp658	-0.0279	0.044793			Pdcd10	-2.44	3.6925
		Fam168a	-2.74	7.79049			Ttf1	-0.0291	0.044793			Prdm2	1.7	3.6925
		Incenp	-3.16	7.78252			Ret	-0.0231	0.044793			Ubfd1	-1.24	3.69037
		Wdr13	-2.49	7.76955			Tedc2	-0.0284	0.044793			Hdac1	2.53	3.68825
		Akap8	-2.64	7.767			F8	0.0289	0.044793			Rnf103	-1.24	3.68825
		Smc4	-2.38	7.76447			Ehmt1	-0.0259	0.044793			Sass6	-2.1	3.68613
		Cwc27	-2.43	7.76447			Mrps10	-0.0288	0.044793			Akap9	2.22	3.68613
		Psmd11	-2.07	7.75203			Fbxw8	-0.0235	0.044793			Nup210l	4.53	3.68613
		Zfp830	-3.31	7.74958			Pex5	-0.0239	0.044793			Nup188	-1.3	3.68613
		Pnoc	-4.25	7.74715			Tmem159	-0.019	0.044793			Gnaq	1.62	3.68613
		Slc2a6	-1.8	7.74473			Axin1	-0.0261	0.044793			Slc35a2	-2.03	3.68194
		Cdr2	2.46	7.74232			Cnot4	-0.0291	0.045275			Trim26	2.16	3.67985
		Fst	2.25	7.73993			Pold3	0.0254	0.045275			Zfp651	2.43	3.67985
		Tor1b	-1.85	7.73755			Pnpt1	0.0284	0.045275			Mtf2	1.93	3.67778
		Hsd11b2	-4.48	7.73518			Src	-0.0271	0.045275			Aimp1	2.02	3.67778
		Appbp2	1.56	7.73518			Dcp2	-0.0292	0.045275			Stam	-2.51	3.67778
		Ckb	0.989	7.73283			Fam13a	0.0164	0.045275			Phb2	0.89	3.67572
		Them4	-2.67	7.73283			Zfp3	-0.0276	0.045275			Phyh	-2.26	3.67572
		Phlpp2	-2.81	7.73049			Slc12a2	-0.0282	0.045275			Ep400	1.58	3.67572
		Kifap3	-2.5	7.72816			Phox2b	-0.0192	0.045275			Pim1	2.45	3.67572
		Utp3	-2.67	7.72816			Wdr25	0.0298	0.045275			Ube2k	-1.01	3.67366
		Eea1	-2.77	7.72816			Rbm15b	-0.0286	0.045275			Vars2	1.65	3.67162
		Daam1	-3	7.72816			Pinx1	0.0262	0.045275			C1ql4	3.69	3.66959
		Socs7	-1.76	7.72584			Diaph1	0.0239	0.045757			Zranb2	2.04	3.66756
		Sphkap	1.62	7.72584			Ccdc126	-0.0215	0.045757			Fpgt	-2.01	3.66756
		Elp6	-1.37	7.72125			Cfdp1	0.029	0.045757			Oas2	2.35	3.66555
		Chrna2	-4.3	7.72125			Ints3	-0.0208	0.045757			Mapk8	-2.01	3.66555
		Ift20	-2.61	7.72125			Hddc3	0.0258	0.045757			Dot1l	1.03	3.66555
		Lrba	1.37	7.71444			Rev1	0.0283	0.045757			Dtx3l	2.4	3.66354
		Tln2	-1.81	7.71444			Arhgap19	0.0288	0.045757			Zbtb4	1.67	3.66354
		Cacna1g	-1.16	7.71444			Qpct	0.0282	0.045757			Syngr1	1.63	3.66154
		Fam50a	-2.63	7.70553			Rab10	-0.0286	0.045757			Pfkm	-1.46	3.66154
		Ltbp2	-1.82	7.70553			Dok4	0.0216	0.045757			Wrnip1	-1.57	3.66154
		Hdgfl2	-2.08	7.70115			Trpv3	-0.0166	0.045757			Ranbp1	1.96	3.66154
		Exoc4	-1.36	7.69465			Ckap2l	-0.0242	0.045757			Fbxw4	2.35	3.66154
		N4bp3	-1.3	7.6925			Cdca7l	-0.0229	0.045757			Pih1d1	1.48	3.66154
		Chrac1	-1.35	7.6925			Adsl	0.0259	0.045757			Hsdl2	-1.58	3.66154
		Polq	1.74	7.6925			Sox2	-0.0154	0.045757			Vps26a	-1.68	3.66154
		Adcy6	-2.78	7.6925			Nlrp6	-0.0173	0.045757			Rtn4rl1	1.9	3.66154
		Sgsm2	-0.868	7.68613			Dcakd	-0.0272	0.045757			Pacsin2	-1.3	3.66154
		Dnajc25	-3.36	7.68613			Gm4791	-0.0281	0.045757			Fnip2	2.7	3.66154
		1110017D15Rik	-2.7	7.68403			Psmd1	0.0216	0.045757			Nae1	-2.05	3.66154
		Cpsf6	1.46	7.68194			Lrrc49	0.0282	0.045757			Chgb	2.06	3.65956
		Smarcc1	-2.65	7.68194			Pigv	0.0299	0.045757			Fitm2	1.32	3.65956
		Aimp1	-2.59	7.67985			Bcl11b	-0.018	0.045757			Ahdc1	1.78	3.65758
		Fnip1	-2.53	7.67572			Gatd1	0.0299	0.045757			Zfp629	2.3	3.65758
		Zwint	1.11	7.67572			Atp8b1	0.0196	0.045757			Colgalt1	-1.6	3.65365
		Igsf9b	1.96	7.67572			Nr2c2	-0.0281	0.045757			Cbll1	-1.87	3.65365
		Plat	1.74	7.67572			Scoc	0.0284	0.04624			Rab27a	-1.09	3.65365
		Nyap1	-1.88	7.67366			Prdm11	-0.0195	0.04624			Cd164	-1.69	3.6517
		Smad1	-2.25	7.67162			Ralb	0.0307	0.04624			Klhl24	-1.93	3.6517
		Asrgl1	-2.09	7.66756			Dhx34	0.0276	0.04624			Aacs	-1.36	3.6517
		Uqcrq	-1.41	7.66555			Nudt2	-0.0295	0.04624			Galns	0.911	3.6517
		Csmd2	-2.2	7.66555			Chordc1	0.0268	0.04624			Med16	1.83	3.6517
		Tbcel	-2.21	7.66354			Gucd1	0.029	0.04624			Slc35e2	1.93	3.64782
		Tm9sf3	1.02	7.66354			Gmeb2	0.0277	0.04624			Fer1l6	-1.4	3.64782
		Scn9a	-3.58	7.64975			Adam4	0.0186	0.04624			Pip4p2	-1.7	3.64589
		Hddc2	-1.24	7.64397			Pimreg	-0.0299	0.046724			Mindy2	1.95	3.64589
		Nr1i2	-5.15	7.64206			Fancf	-0.0301	0.046724			Daam1	2.25	3.64589
		Rab30	1.12	7.63451			Fstl5	-0.0304	0.046724			Tmem130	1.77	3.64589
		Rps6kb1	-2.26	7.63451			Rad51d	0.0306	0.046724			Scg5	-1.07	3.64397
		Zfp13	-1.49	7.63078			Zfp473	-0.0201	0.046724			Pax6	1.75	3.64397
		Scnn1a	-2.56	7.62709			Cab39l	-0.0304	0.046724			Xpot	-1.64	3.64397
		Gp1bb	-1.63	7.62342			Prkd1	-0.0299	0.046724			Prrg2	1.48	3.64397
		Timp2	-1.89	7.61798			Btbd10	0.0284	0.046724			Ubb	-1.96	3.64017
		Ctnnbip1	-1.27	7.61083			Rab31	0.0224	0.046724			Txlna	-0.81	3.64017
		Enkd1	-1.16	7.61083			Dscaml1	0.0258	0.046724			Vsig10	1.91	3.63827
		Gm10130	-2.26	7.6073			4930503L19Rik	-0.0297	0.046724			Rnf14	-1.73	3.63639
		0610030E20Rik	-2.61	7.6073			Tspan9	0.0248	0.047208			Nfil3	-2.74	3.63451
		Plpp3	-2.59	7.6038			Arl15	0.029	0.047208			Vrk1	-0.9	3.63451
		Mesd	-2.4	7.60206			Oaz2	0.0295	0.047208			Hivep3	2.2	3.63451
		Eef1g	-1.44	7.60033			Fbxo42	0.0293	0.047208			Cmpk1	-1.31	3.63451
		Dnajc8	-2.48	7.60033			Gm38394	0.0301	0.047208			Cox7a2	-2.15	3.63264
		Opa1	1.24	7.60033			Mocs2	0.0307	0.047208			Snrpn	-2.25	3.63078
		Jmjd8	-1.16	7.59176			Magoh	0.0275	0.047208			Mapk8ip2	1.43	3.62893
		Emc9	-1.22	7.58838			Brdt	-0.0297	0.047208			Gm12689	-0.0121	3.62342
		Supt16	-3.14	7.5867			Txnl4b	-0.0272	0.047208			Cdc34	1.28	3.62342
		Ssh1	-1.25	7.58336			Cyb5d1	0.0216	0.047208			Cnot6l	-1.44	3.6216
		Il7r	-5.18	7.58004			Aph1b	0.026	0.047208			Ahcyl1	-1.23	3.6216
		Mtf2	-2.22	7.58004			Sap30l	0.0294	0.047208			Grhl2	3.82	3.6216
		Igf2bp3	-4.07	7.57675			Cyp2g1	0.00841	0.047208			Vcp	1.48	3.61979
		Letm1	-2.77	7.57186			Lrrc8d	-0.0273	0.047692			Pno1	-1.44	3.61979
		Pacsin1	-1.6	7.56703			Mrpl47	0.0306	0.047692			Utrn	2.3	3.61979
		Slc9a5	-1.34	7.56703			Snx12	-0.0272	0.047692			Arpc1b	1.97	3.61979
		Fkbpl	-2.2	7.56543			Slx1b	0.0295	0.047692			Pigk	-1.61	3.61979
		Nek7	-2.82	7.56384			Ipo5	-0.0183	0.047692			Slit1	-1.21	3.61798
		Lsr	-2.82	7.56067			Cdt1	-0.0279	0.047692			Naaladl1	3.92	3.61798
		Ap1g1	1.14	7.55129			Fbxo16	-0.0314	0.047692			Shmt1	-1.93	3.61619
		Ddx18	-2.22	7.54975			Rnf217	-0.0308	0.047692			Idh2	-1.99	3.60907
		Cfap46	-3.42	7.54821			Ccdc177	0.0276	0.047692			Osbpl3	-1.76	3.60907
		Pick1	-2.04	7.54668			Hdac4	-0.0271	0.047692			Phf20	2.13	3.60907
		Gm20537	-2.85	7.54516			Map1a	-0.0285	0.047692			Mrps34	1.03	3.60555
		Aqp11	-1.36	7.54212			Rbm8a	-0.031	0.047692			Cdc20	-1.66	3.60206
		Podxl2	-2.42	7.54212			Acp1	-0.0154	0.047692			Adcy6	1.98	3.60206
		Zfyve16	-2.74	7.54212			Nhsl1	0.0275	0.047692			Limd2	1.26	3.60206
		Adprhl2	-1.12	7.5376			Hgsnat	0.0255	0.047692			Slc6a6	1.8	3.60033
		Poc1b	-2.82	7.53462			Tmem50b	-0.031	0.047692			AW549877	-1.2	3.5986
		Rorb	-3.01	7.52871			Gng7	0.0157	0.047692			Zfx	-1.45	3.59688
		Lsm7	-2.25	7.52871			Tsen54	-0.0305	0.047692			Pcolce2	1.76	3.59688
		Bloc1s1	-0.947	7.52724			Ell	0.0302	0.047692			Ccdc173	3.48	3.59517
		Rtbdn	-2.5	7.52724			Kcnc1	0.0146	0.047692			Dmxl1	-1.18	3.59176
		Mak16	-2.6	7.52288			Nebl	-0.0216	0.047692			Cops5	-1.59	3.59007
		Klhl3	-2.29	7.51999			Oas1g	0.0166	0.047692			Rps6ka2	-1.36	3.59007
		Dbt	-1.92	7.51428			Rars2	0.0266	0.047692			Myo1d	-2.03	3.59007
		Zfp462	-2.54	7.51004			Nxf1	-0.0252	0.047692			Ltbr	1.52	3.58838
		Tmem130	-2.22	7.51004			Ccdc62	-0.0238	0.047692			Eif4g2	-1.09	3.58838
		Nudcd1	1.19	7.50584			Atg13	-0.0286	0.047692			Abhd6	1.11	3.5867
		1700025C18Rik	-4.72	7.50584			Erc1	0.029	0.047692			Tpk1	-1.97	3.5867
		Pcdh9	-3.22	7.50446			Fbxo46	-0.0304	0.047692			Unc13a	1.07	3.58336
		Uggt1	0.773	7.50446			Trip10	0.0257	0.047692			Ost4	1.87	3.5817
		Zfp618	-2.64	7.50307			Dele1	0.0237	0.047692			Map7	2.26	3.5817
		Polr1a	-2.74	7.4908			Frzb	0.0312	0.047692			Unc50	-1.98	3.58004
		Lrrc46	-1.63	7.48946			Cmc4	0.0198	0.047692			Api5	-1.42	3.58004
		St13	-2.62	7.47886			Cdca7	-0.03	0.047692			Mrpl43	1.15	3.57512
		Hras	-1.32	7.47625			Pou2f2	-0.0161	0.047692			Tvp23b	-1.61	3.57512
		Irak1bp1	-2.27	7.47625			Rnls	0.0183	0.047692			Dhrs1	-1.74	3.57512
		Alyref2	-1.73	7.47495			Marcksl1	-0.0208	0.047692			Tbc1d19	-1.79	3.57186
		Rufy3	-1.93	7.47237			Ntan1	0.031	0.047692			Ficd	-1.56	3.57186
		C1ql4	-3.13	7.47237			Gbe1	-0.0321	0.047692			Dcun1d4	-1.67	3.57025
		Slc31a1	1.18	7.47108			Dclre1b	-0.03	0.047692			Rpl37	1.4	3.57025
		Pdzd7	-3.04	7.47108			Pafah1b1	0.0263	0.047692			Dync1li1	-0.778	3.56864
		Snapc5	-1.17	7.47108			Ovgp1	-0.0138	0.047692			Efcab15	1.72	3.56864
		Ctcf	-2.96	7.47108			Pcdhgc5	0.0213	0.047692			Asrgl1	1.82	3.56703
		Tceal5	-3.21	7.46852			Tle2	-0.0302	0.048177			Rlim	-0.845	3.56703
		Prepl	2.02	7.46725			Asap3	0.026	0.048177			Rbm45	-1.44	3.56543
		Slc6a6	-2.36	7.46725			Mapk14	0.0261	0.048177			Pdp2	2.59	3.56543
		Cc2d1a	-1.58	7.45967			Disc1	0.029	0.048177			Gtf3c4	-1.24	3.56225
		Col9a2	-2.54	7.45718			Rpgrip1	0.0165	0.048177			Tfdp1	-1.86	3.56225
		Dusp11	1.25	7.45718			Dtwd1	0.0304	0.048177			Barhl1	2	3.56067
		Heatr6	-2.93	7.44612			Mocs3	0.0317	0.048177			Zfp280c	-2.01	3.56067
		Ddr2	-2.26	7.44249			Tlnrd1	-0.0304	0.048177			Mcm5	-1.01	3.56067
		Scube3	-3.11	7.44249			Rpe	0.0277	0.048177			Hmox1	-2.63	3.55909
		Sde2	-2.54	7.4389			Hexb	-0.0303	0.048177			Plcxd3	2.67	3.55909
		Erich3	-3.36	7.43771			Fkbp5	-0.0268	0.048177			Zfp644	2.49	3.5544
		Dhps	-1.05	7.43771			Pdp2	0.0311	0.048177			Haus3	-2.19	3.5544
		Itga2b	-2.11	7.43771			Mecr	0.0306	0.048177			Sf3b1	-1.53	3.55284
		Surf6	-3.21	7.43652			Smg5	0.0292	0.048177			Pecr	-1.66	3.55284
		Alkbh5	0.979	7.43415			Btbd3	0.0315	0.048177			Ndfip2	-1.43	3.55129
		Prpf4b	-2.96	7.43297			Adgra2	-0.0205	0.048177			Cherp	-1.84	3.55129
		Vmn1r43	-5.76	7.42946			Sowahb	0.0254	0.048177			Tbc1d22a	1.66	3.55129
		Ptprz1	1.66	7.42713			Gjd3	-0.0192	0.048177			Map1lc3a	1.41	3.55129
		Snw1	-3.19	7.42713			Snrpd3	0.0277	0.048177			Zfp316	2.06	3.55129
		Gpatch3	-1.68	7.42713			Gatd3a	0.0313	0.048662			Zeb1	2.47	3.54975
		Lrrfip1	-3.25	7.42597			Usp21	-0.032	0.048662			Yif1b	-1.79	3.54821
		Pcyt1b	-2.44	7.42251			Flrt3	0.0253	0.048662			Dgcr8	1.36	3.54668
		Eif3j1	-2.91	7.41908			Pacsin2	0.0316	0.048662			Mamstr	3.82	3.54668
		Wdr66	-4.44	7.41794			Hey1	0.0297	0.048662			Nipsnap2	-2.51	3.54515
		P3h1	1.94	7.41794			Capza2	0.0294	0.048662			Mesd	1.94	3.54515
		Dbn1	-1.94	7.41794			Cdkl3	0.0214	0.048662			Nkapd1	2.73	3.54515
		Ros1	2.62	7.41454			Zdhhc18	0.0297	0.048662			Rsrp1	0.894	3.54515
		Gtf3c6	-2.08	7.41229			Arsg	0.0246	0.048662			Stxbp5	-1.13	3.54212
		Ulk4	-1.17	7.41117			Chmp1a	-0.0317	0.048662			Arpc2	1.52	3.54212
		Usp51	-2.65	7.41005			Six4	0.0312	0.048662			Rflna	1.58	3.54061
		Fchsd1	-1.34	7.40671			Psme2	0.0321	0.048662			Cenpq	-1.73	3.54061
		Ccnjl	-1.95	7.40671			Ei24	0.0303	0.048662			Pspc1	-1.15	3.5391
		Rdm1	-2.51	7.40121			Tdrkh	0.0293	0.048662			Sqstm1	-1.66	3.5391
		Ppp1r10	-3.1	7.40121			Snx19	0.0259	0.048662			Id2	2.05	3.5391
		Papss1	1.47	7.40012			Dact1	0.0316	0.048662			Rnf214	2.44	3.5391
		Mob4	-1.84	7.40012			Kif9	-0.0193	0.048662			Pbx2	1.74	3.5391
		Zfp512	-2.5	7.40012			Stk36	-0.0312	0.048662			Kmt2b	1.68	3.53611
		Rif1	-3.14	7.39041			9430015G10Rik	0.025	0.048662			Rabgap1	-1.13	3.53018
		Prrg2	-1.33	7.38722			Map2k1	0.0309	0.048662			Arhgef10	-2.1	3.53018
		Mettl27	-1.9	7.38405			Ambp	0.0313	0.048662			Tspan31	-1.82	3.53018
		Foxa3	-1.3	7.38405			Acap2	-0.0284	0.048662			Dis3l	1.7	3.53018
		Ehmt1	-1.74	7.38091			Klhl2	0.0319	0.048662			Tanc1	-0.978	3.52724
		Actl6b	-1.08	7.37882			Dnajc27	-0.0279	0.048662			Cep250	1.29	3.52724
		Klhl14	-2.89	7.37882			Rnpc3	0.0318	0.048662			Tapt1	-1.56	3.52578
		Septin3	-1.18	7.37779			Fancl	-0.0313	0.048662			Cdk5rap2	1.77	3.52578
		Mill2	-2.97	7.37675			Ccdc189	0.0304	0.048662			Mtcl1	1.4	3.52578
		Dnajc28	-2.54	7.37161			Erfe	-0.0201	0.048662			Disp2	-1.98	3.52578
		AB124611	-4.11	7.36754			Tigd5	0.0303	0.048662			Pcdh9	2.87	3.52578
		CAAA01118383.1	-1.28	7.36653			Prdm4	0.0318	0.048662			Zbtb38	2.33	3.52578
		Tbrg1	-3.32	7.36552			Tmem230	-0.0262	0.049149			Lrrc57	-1.48	3.52433
		Dpysl3	-2.93	7.35952			Zfp617	-0.0255	0.049149			Ptpn11	-0.684	3.51999
		Hnrnpul2	-2.89	7.35952			Plekhf2	-0.0282	0.049149			Slc30a7	-0.94	3.51999
		Fbxl20	-2.18	7.35952			C330007P06Rik	0.0207	0.049149			Gemin6	-1.84	3.51999
		Cfap298	-1.8	7.35754			Dennd5a	-0.0306	0.049149			Uimc1	1.79	3.51999
		Areg	-4.15	7.35655			Etfdh	0.0264	0.049149			Pdhb	-1.99	3.51856
		Naif1	-2.76	7.35164			Ankrd37	-0.0189	0.049149			H2-Q2	-1.56	3.51856
		Adam32	-1.93	7.34872			Atad1	-0.0249	0.049635			Tcerg1	1.88	3.51856
		Wtip	-4.54	7.34486			Cybc1	-0.0314	0.049635			Zfp30	2.88	3.51713
		Fbxo46	-1.02	7.3439			Sart1	0.0256	0.049635			1700037C18Rik	2.08	3.51713
		Rgl1	0.968	7.34199			Fam20c	-0.0243	0.049635			Impa1	-1.57	3.51428
		Rpl5	-1.25	7.33913			Ndc80	0.0277	0.049635			Sult1d1	-1.86	3.51428
		Arhgap18	1.77	7.33913			Zwint	-0.0221	0.049635			Slc24a5	-3.19	3.51428
		Zfp597	1.12	7.33724			0610012G03Rik	-0.0322	0.049635			Ncl	2.08	3.51428
		H2ac15	-3.48	7.32698			Kif2a	-0.0309	0.049635			Vbp1	-1.86	3.51145
		Hoga1	-2.77	7.32606			Suv39h1	0.0294	0.049635			Sema3c	2.77	3.51004
		Lhx4	-5.54	7.32057			Ydjc	0.0318	0.049635			Abcb7	-1.77	3.50864
		Mtrex	-2.49	7.31426			Stard3	0.0327	0.049635			Dctn6	-1.94	3.50864
		Plpp1	3.09	7.31247			Rnf115	-0.0279	0.049635			Bdp1	2.11	3.50864
		Stk19	-1.22	7.31069			Zfp202	-0.024	0.049635			Pcnx4	-1.59	3.50724
		Zfp282	-0.727	7.30452			Pfn2	0.0329	0.050122			B3galnt1	-1.54	3.50584
		Tigd2	-2.02	7.2993			Pknox1	-0.0328	0.050122			Maco1	1.83	3.50446
		Gm128	-7.04	7.29843			Mrpl40	0.0299	0.050122			Utp15	-1.33	3.50446
		9930021J03Rik	-2.19	7.29757			Gapdh	-0.0317	0.050122			Lims1	-1.18	3.50307
		Eef1d	-1.26	7.29671			Chaf1b	-0.0277	0.050122			Cntn1	-1.21	3.50169
		Adi1	-1.27	7.29414			Slfn9	-0.0259	0.050122			Itfg1	-1.37	3.50169
		Epn1	-0.921	7.29328			Med19	0.0323	0.050122			Actr1b	1.13	3.50031
		Ncoa7	-2.95	7.28651			Eif5	-0.0289	0.050122			Adam9	-1.14	3.49757
		Ager	-3.33	7.284			Elavl1	0.0237	0.050122			Eef1e1	-2.13	3.49757
		Tmem88	-3.09	7.2815			Gpatch11	0.0321	0.050122			Mpst	1.36	3.49621
		Ubxn11	-1.95	7.27901			Asb1	0.0329	0.050122			Bicd1	-1.15	3.49214
		Ttc36	-2.33	7.27654			Smim11	0.0229	0.050122			Tubb4b	-1.37	3.49214
		Rhot2	-1.57	7.27165			Zfp524	0.0207	0.050122			Tmem68	-1.63	3.49214
		Klhl29	1.26	7.27165			Gcn1	-0.0238	0.050122			Samd1	1.91	3.49214
		Mrpl24	-1.55	7.27083			Slc16a13	-0.0264	0.050122			Tmie	3.39	3.4908
		Trpc5	-3.93	7.26922			Pcgf5	0.0329	0.050122			Arf1	-1.71	3.4908
		Itga11	-3.77	7.2668			Lpgat1	0.0285	0.050122			Wdr43	2.2	3.48945
		Cdc27	1.41	7.26122			Kctd3	-0.032	0.050122			Ufsp2	-1.04	3.48812
		Pcdhb16	-3.14	7.25104			Mitf	0.0223	0.050122			Nfkbiz	2.43	3.48812
		Ppp1r12c	-0.889	7.24872			Glb1l2	-0.0309	0.050122			Pcdhga10	-2.82	3.48545
		Srgap1	-2.79	7.24642			Esyt2	0.0248	0.050122			Slain1	-1.6	3.4828
		Cd27	-5.63	7.24489			Mink1	-0.0285	0.050122			Pcdhb11	-1.69	3.48017
		Lrrc20	-1.58	7.24184			Kcnu1	-0.0318	0.05061			Ero1l	-1.15	3.48017
		Ttc41	-1.6	7.24109			Parm1	-0.022	0.05061			Ran	-2	3.48017
		Sfswap	-2.6	7.24109			Suds3	0.032	0.05061			Nup98	-1.34	3.47886
		Sox11	-3.73	7.23508			Supt7l	0.0326	0.05061			Bud13	1.9	3.47886
		Abca7	-0.915	7.23136			Tsnax	0.0328	0.05061			Cog3	-2.09	3.47756
		Prob1	-2.34	7.23062			Gab3	-0.0204	0.05061			Smg8	-1.62	3.47756
		Zc3h18	-2.84	7.22915			Dhps	0.0324	0.05061			Pycard	2.21	3.47756
		Spop	-2.87	7.22915			Ube2o	0.0233	0.05061			Zfp68	-1.65	3.47756
		Astn2	-3.79	7.22548			Lamb1	-0.0322	0.05061			Kcnk1	1.18	3.47625
		Eif3c	-2.52	7.22113			Psen1	-0.0269	0.05061			Sct	1.12	3.47496
		Acsl4	1.5	7.2204			Prdm1	0.0221	0.05061			Tulp1	6.06	3.47496
		Zranb2	-2.4	7.2204			Gprin3	0.0325	0.05061			6430550D23Rik	4.54	3.47237
		Igfbp5	-3.45	7.21896			Agps	-0.0295	0.05061			Gpkow	-1.52	3.47237
		Rad18	1.27	7.21681			Ttc5	0.0327	0.05061			Copg2	-1.22	3.47108
		Slc22a23	1.27	7.21681			Tmem154	-0.0189	0.051098			Ppib	-1.92	3.4698
		Bmt2	-2.97	7.21325			Iqcd	0.019	0.051098			Zfp677	-2.49	3.4698
		Pctp	-1.53	7.21254			Tmem145	0.0329	0.051098			Psmb2	-2.08	3.4698
		Sik1	1.39	7.21183			Ube2cbp	0.0321	0.051098			Pld3	-1.77	3.46852
		Ube4a	1.66	7.21042			9130023H24Rik	0.0335	0.051098			Tmem238	1.59	3.46597
		Chga	-2.5	7.20972			Whrn	-0.0336	0.051587			Pibf1	-2.13	3.46597
		Tbca	-2.37	7.20691			Wdr73	0.0344	0.051587			Cep170	-1.14	3.46597
		Acad12	-1.67	7.20621			Cep128	-0.0336	0.051587			Mindy3	-1.64	3.46597
		Tmcc3	-1.97	7.20135			Dlgap5	0.0282	0.051587			Morc4	-1.93	3.46471
		Snupn	-2.59	7.20066			Zfp652	0.0335	0.051587			Tagln3	-2.02	3.46471
		Nucb2	1.08	7.19791			Lztfl1	-0.0333	0.051587			Aimp2	-1.83	3.46471
		Msrb2	-1.82	7.19654			Kif20b	0.0297	0.051587			Ormdl3	2.15	3.46218
		Filip1	-2.84	7.19654			Nfkbia	-0.0312	0.051587			Paf1	2.01	3.46218
		Ikzf3	-2.29	7.19586			Mesp1	0.0247	0.051587			Eya1	-1.37	3.46218
		Zfp84	-3.06	7.19382			Fktn	0.0336	0.051587			Vps29	-1.69	3.45842
		Fancc	-0.955	7.19111			Zbtb41	0.032	0.051587			Ap2a1	-1.58	3.45842
		Dlgap4	-1.51	7.19111			Slc25a32	0.0315	0.051587			Gcc2	-1.15	3.45717
		Drap1	-2.34	7.18776			Hspb11	0.0337	0.051587			Il16	-0.0123	3.45593
		Il17rb	-5.65	7.18509			Zscan20	-0.0313	0.051587			Slc35g1	-1.41	3.45593
		Snrnp70	-1.45	7.18243			Platr25	0.0298	0.051587			Copg1	-1.02	3.45469
		Gtf2f2	-1.54	7.1798			Ssna1	0.0337	0.051587			Ppm1d	-1.18	3.45469
		Txlna	1.04	7.17783			Gpatch3	-0.0304	0.051587			Saal1	1.52	3.45346
		Xntrpc	-2.92	7.17263			Arpc2	-0.0257	0.051587			Tbc1d17	1.37	3.451
		Ep400	-2.24	7.16877			Tpmt	-0.0288	0.051587			Thap12	-1.85	3.451
		Thra	-1.85	7.16749			Nuak1	0.0334	0.051587			Cpsf3	-0.826	3.451
		Pfdn2	-1.47	7.16431			Arl8b	0.0266	0.051587			Eps8l2	1.49	3.44977
		Gpatch2	-2.57	7.16304			Anks4b	-0.033	0.051587			Wdr70	2.38	3.44977
		Dnaaf1	-4.03	7.15989			Gck	0.0328	0.051587			Ptbp2	-1.37	3.44977
		Fnbp4	-2.83	7.15927			Allc	-0.0163	0.051587			Wdr31	2.03	3.44855
		Vwa1	-2.24	7.15864			Tbcc	-0.0328	0.051587			Utp4	-1.18	3.44612
		Nr6a1	-2.27	7.15366			Tmcc3	0.0292	0.051587			Palb2	-2.41	3.4437
		St6galnac2	-5.58	7.15304			Tmem39b	0.0339	0.052076			Mtor	-1.37	3.44129
		Cyb5rl	-1.06	7.14935			Smyd1	0.0166	0.052076			A1cf	-1.13	3.44009
		Tmc1	-5.52	7.14569			Rab4a	-0.0329	0.052076			Slc35b1	1.07	3.44009
		Spink10	-2.57	7.14569			Ckm	0.0176	0.052076			Tnfrsf23	-1.88	3.43415
		Crhbp	-1.69	7.14206			Cavin3	0.0219	0.052076			Plp1	3.13	3.43063
		Letm2	-1.28	7.14206			Mrpl27	-0.0338	0.052076			Rpl18a	2.11	3.42946
		Pglyrp1	-7.89	7.13608			Shisa4	-0.0168	0.052076			Atp5pb	-2.06	3.42829
		Dcaf8l	-2.97	7.13253			Cdon	-0.0337	0.052076			Zfp950	-2.73	3.42713
		Usp33	1.28	7.13136			Dph3	-0.0298	0.052076			Ctns	-1.75	3.42713
		Gm28047	-4.24	7.12436			Rundc3a	0.0302	0.052076			Sqle	-1.46	3.42713
		Psma7	-2.29	7.12033			Fiz1	-0.0339	0.052566			D030056L22Rik	-2.15	3.42481
		Cngb1	-3.27	7.12033			Ppard	0.0296	0.052566			Casc4	-1.3	3.42481
		Smarca5	-2.9	7.11919			Bicra	0.0336	0.052566			Cux2	1.78	3.42251
		Nasp	-2.09	7.11919			Nrbp2	-0.0238	0.053057			Lrrfip1	2.37	3.42251
		Zfp260	1.71	7.11805			Fyttd1	0.0271	0.053057			Tmbim4	-2.06	3.42251
		Ddit4	-1.44	7.11351			Trim68	0.031	0.053057			Cul4a	-0.859	3.42022
		Mllt6	-2.11	7.11295			Mef2a	-0.0312	0.053057			Mob4	1.84	3.42022
		Kif5a	-3.03	7.11182			Glrx3	0.0341	0.053057			Rpl14	1.35	3.41907
		Rbm6	-2.45	7.11182			4833439L19Rik	0.0334	0.053548			Dnaja3	-1.41	3.41907
		Tmem80	-1.33	7.11126			Nim1k	0.0261	0.053548			Ccdc174	2.37	3.41907
		Nfam1	-2.65	7.10846			Ndor1	0.0334	0.053548			Tmem178b	3.08	3.41794
		Unc5b	-1.65	7.1079			B4galt6	-0.0325	0.053548			Gpank1	2.13	3.41794
		Usp3	-1.98	7.10735			Actr1a	0.0274	0.053548			Cir1	3.53	3.41794
		Ormdl3	-2.57	7.10292			Evi5l	-0.034	0.054039			Maz	1.64	3.4168
		Ebp	0.725	7.10182			Homez	-0.0344	0.054039			Fyttd1	-1.3	3.41567
		Hcfc2	2.07	7.09963			Nup35	0.0249	0.054039			Tdrkh	-1.01	3.41454
		Cd68	-2.9	7.09854			Ift27	0.0347	0.054039			Ogfod2	1.18	3.41454
		Pcid2	-1.29	7.09691			Snapc5	0.0332	0.054039			Spcs2	-0.814	3.41117
		Tmem86b	-1.58	7.09366			Nhlrc1	0.0256	0.054039			Omd	3.29	3.41005
		Gabarap	-0.857	7.09098			Xk	-0.0337	0.054039			Cd164l2	1.41	3.40894
		Fuom	-1.25	7.08991			Slc30a1	-0.0346	0.054531			Zfp938	-2.43	3.40782
		Zbtb38	-3.03	7.08938			Aars2	0.0349	0.054531			Slc25a16	-1.61	3.40782
		Tmem120b	1.6	7.08884			Cby1	-0.0349	0.054531			Ctcf	2.11	3.40671
		Ccer2	-4.88	7.08831			Glmn	0.0349	0.054531			Dnajc21	2.04	3.40671
		Man1a2	-2.77	7.08831			Cacna1h	-0.0301	0.055024			Polr3a	-1.57	3.40561
		Stk39	1.57	7.08778			Usp13	0.0275	0.055024			Negr1	2.36	3.40561
		Pdcd11	-2.55	7.08725			Rangap1	-0.0232	0.055024			Pax2	1.55	3.40561
		Ubash3b	-2.05	7.08513			Nedd1	-0.0325	0.055024			Gm10800	0.659	3.40561
		Tnpo3	-1.76	7.08145			Plxna3	-0.0283	0.055024			Ghitm	-1.91	3.40561
		Mmaa	-1.2	7.07935			Dnal1	0.0355	0.055517			Cd81	0.99	3.40561
		Rbm8a2	-2.46	7.07728			Grik2	0.0303	0.055517			Pex13	-2.06	3.4045
		Bend5	-2.24	7.07676			Pcdh1	-0.0353	0.055517			Gcfc2	-1.73	3.4045
		Nrros	1.21	7.07676			Vps54	-0.0353	0.055517			Zfp830	2.67	3.4045
		Slco5a1	1.49	7.07572			Ppid	0.035	0.055517			Ubr1	-1.08	3.4045
		Ppfia3	-1.46	7.07212			Naif1	-0.0297	0.055517			Cacna1e	2.29	3.40231
		Mysm1	-2.36	7.07058			Muc4	-0.0341	0.055517			Slc22a15	1.97	3.40121
		Nat14	-1.93	7.07058			Gba2	-0.0324	0.055517			Spata6	-1.85	3.40012
		Nfib	-2.82	7.06905			1700029J07Rik	-0.0193	0.055517			Eif4b	0.705	3.40012
		Iqca1l	-5.14	7.06651			Traip	0.0352	0.055517			Pde8a	-1.47	3.39903
		Stat2	-0.902	7.065			Gad2	-0.0266	0.055517			Nras	1.78	3.39686
		Gm6588	-2.27	7.06248			Pctp	0.0264	0.055517			Stt3b	-0.867	3.39686
		Ube2v1	-3.24	7.05502			Cntnap1	-0.0348	0.055517			Map2k4	-1.51	3.39577
		Iqgap1	-3.07	7.04964			Scmh1	-0.0336	0.055517			Esco1	-1.82	3.39577
		Fam83g	-1.96	7.04672			Zc3h10	0.0352	0.055517			Trpm4	1.66	3.3947
		Rtl5	-2.96	7.04528			Swap70	-0.0327	0.055517			Ttl	1.78	3.39255
		Srprb	0.855	7.04			Xiap	-0.0359	0.056011			Rbm8a	2.43	3.39255
		Afg3l1	-1.85	7.03905			Zfp768	-0.0355	0.056011			C530008M17Rik	3.56	3.39255
		Srp54c	2.48	7.03668			Gspt2	-0.0328	0.056011			Acvr2a	-1.7	3.39255
		Plk1	1.53	7.03574			Elac2	0.0329	0.056011			Zfp513	2	3.39255
		Tcea3	-3.1	7.03058			Snrnp70	-0.0301	0.056011			Lrp12	-1.08	3.38828
		Mindy2	-2.24	7.03058			Sema6a	0.0303	0.056011			Hist1h2an	3.08	3.38828
		Gnaz	-1.25	7.02641			Ubald2	0.0255	0.056011			Ciz1	1.87	3.38828
		Calu	1.8	7.01818			1700088E04Rik	0.0292	0.056011			Gm42715	-0.00084	3.38828
		Sstr3	-2.25	7.00966			Entpd6	0.0351	0.056011			Rbm6	1.87	3.38616
		Sorcs1	1.77	7.00745			Alkbh3	0.0355	0.056011			Ybx2	2.29	3.3851
		Tcaf1	-2.44	7.00349			Cyp46a1	-0.0321	0.056011			Inafm1	1.65	3.383
		Iqcd	-2.01	7.00261			Rps6kb1	0.0347	0.056011			Nme1	1.18	3.37986
		Slc39a8	1.18	7.00261			Tram2	-0.0301	0.056011			Cpeb2	-1.73	3.37986
		Tmem242	-0.929	6.9914			Bub3	0.0281	0.056011			Tcea3	4.67	3.37779
		Cpsf4	-2.1	6.9914			Blzf1	0.033	0.056011			Wdr47	-1.76	3.37779
		Lamtor1	-1.84	6.9914			Usp39	-0.0321	0.056011			9930021J03Rik	1.95	3.37779
		Gm1673	-2.26	6.9914			Tuba1a	0.0358	0.056011			Ubqln2	-1.94	3.37675
		Cdh4	-1.62	6.9914			Gipc1	-0.035	0.056011			Akirin1	-1.81	3.37572
		Zbtb46	-2.92	6.9914			Tpcn2	-0.0307	0.056011			Ulk1	-1.97	3.37469
		Suv39h2	1.29	6.98716			Sh2d3c	-0.0355	0.056011			Hmgcr	-1.65	3.37366
		Dis3l	-2.07	6.98297			Xpo4	0.0261	0.056011			Med24	-1.76	3.37263
		Rrp8	-3.17	6.98297			Onecut1	-0.0161	0.056011			Ptk2	-1.42	3.37263
		Brwd3	-3.35	6.98297			Pcdha6	-0.0227	0.056011			Bri3bp	1.83	3.37263
		Armcx5	-2.49	6.98297			Smad7	-0.0349	0.056011			Krcc1	2.44	3.37263
		Ubxn1	-1.83	6.97881			Cnot2	0.0284	0.056011			Rrp12	1.86	3.36957
		Srpr	-3.16	6.97881			Vmn1r12	0.0214	0.056011			Zgrf1	1.71	3.36754
		Mroh2a	-2.36	6.97469			Fam122b	0.0354	0.056505			Atp2c1	-1.24	3.36653
		Olfr1254	-5.92	6.97469			Ubap2	-0.0241	0.056505			Rnf165	2.99	3.36653
		Ero1l	1.57	6.97062			Plpp2	0.0353	0.056505			Bclaf3	-2.17	3.36653
		Hsd17b12	1.74	6.97062			Loxl1	0.0272	0.056505			Snx3	-1.98	3.36452
		Pms1	-2.7	6.96658			Hax1	0.0322	0.056505			Gabrq	-2.25	3.36452
		Dnmt3a	-2.41	6.95861			Mlh1	-0.0325	0.056505			Chm	-1.86	3.36452
		Eif2ak3	2.29	6.95468			Acads	-0.035	0.056505			Arl5a	-1.32	3.36452
		Lmbr1	-1.84	6.95468			Wdr36	0.0252	0.056505			Cdc25a	1.65	3.35952
		Mlph	-1.34	6.95468			Trim13	-0.0284	0.056505			Akr1c12	-2.12	3.35853
		Srp72	-2.66	6.94309			Hacd3	0.0284	0.056505			Cox19	1.3	3.35853
		Pgpep1	-0.722	6.9393			Med22	-0.0339	0.056505			Eif2a	-1.6	3.35753
		Xpo4	1.37	6.9393			Slc18b1	0.0323	0.057			Med15	-1.63	3.35655
		Foxf1	-4.77	6.93554			Paqr4	-0.0358	0.057			Ubap1l	3.37	3.35556
		Chst9	-3.72	6.93554			Adgre5	0.0181	0.057			Zfp397	-1.05	3.35556
		Foxo4	-1.71	6.93554			Actg1	-0.02	0.057			Klf13	1.44	3.35262
		Pgbd1	-1.52	6.93181			Tmem170	0.0317	0.057			Efcab2	2.3	3.35066
		Hacd1	1.03	6.92812			Ankrd54	0.0327	0.057			Kctd9	-1.56	3.35066
		Pstpip1	-4.97	6.92812			Polg2	0.0311	0.057			Gfm1	-1.53	3.34775
		Cacng2	-2.69	6.92812			Masp2	-0.0177	0.057496			Dph6	2.11	3.34775
		Setd1b	-2.61	6.92812			Ankrd13c	0.0353	0.057496			Sun1	-0.829	3.34679
		Znfx1	-2.6	6.92445			Zfp553	-0.0359	0.057496			Mysm1	1.92	3.34582
		Cox19	-0.991	6.92445			Nop10	0.0323	0.057496			Zc3h18	2.07	3.34199
		Npm2	-4.21	6.92082			Paqr3	-0.035	0.057496			Arl6ip6	-1.35	3.33819
		Rtf2	-1.68	6.91721			Tm2d3	0.0367	0.057496			Parp4	-1.03	3.33819
		Smim6	-1.68	6.91364			Fam171a1	0.0346	0.057496			Selenoo	-2.11	3.3363
		Terf2	-2.2	6.91364			Cab39	-0.0349	0.057496			Aspm	-1.28	3.33536
		Rad51d	-1.07	6.9101			Lmbr1l	0.0324	0.057496			Ndufa4	-1.72	3.33536
		Gpr27	-1.81	6.9101			Slc25a35	0.0355	0.057496			Mcm10	-1.17	3.33536
		Dnajb2	-1.19	6.90658			Gkap1	-0.0318	0.057496			Rfx7	-1.5	3.33348
		Pten	1.52	6.90658			Lyrm2	-0.032	0.057992			Exoc6b	-1.25	3.32975
		Bco1	-2.39	6.90309			Ppfia2	0.0342	0.057992			Canx	2.35	3.32883
		Nefl	-3.17	6.90309			Ccar1	0.0281	0.057992			Ttbk1	1.99	3.3279
		Izumo1	-4.09	6.90309			Ankrd13d	0.0318	0.057992			Herc1	1.87	3.3279
		Rad23b	1.1	6.8962			Spryd7	-0.0344	0.057992			Tspyl1	-1.02	3.32698
		Imp4	-1.43	6.8962			Slc25a11	0.0312	0.057992			Scpep1	-0.909	3.32606
		Ano7	-5.84	6.8962			Mrpl16	-0.0331	0.057992			Fanca	-1.63	3.32239
		2700049A03Rik	-2.13	6.8962			Rpain	0.0334	0.057992			Mmadhc	-1.77	3.32239
		Mylk	-2.55	6.88941			Dlc1	-0.0243	0.057992			Dhx8	1.38	3.32239
		Fancd2	-2.96	6.88941			Cdc45	0.0314	0.057992			Fam126b	2.43	3.32239
		Efna5	-1.57	6.88941			Tspyl1	0.0259	0.057992			Wdr75	-1.88	3.32239
		Sdc4	-1.18	6.88941			Poli	-0.0349	0.057992			Lrrc49	1.94	3.32239
		Lrp2bp	-3.31	6.88606			Cltc	-0.0222	0.057992			Bckdk	1.06	3.32148
		Kcnk9	0.831	6.88606			Pygm	0.0191	0.057992			Rfc1	2.29	3.32148
		Rsrp1	-1.12	6.88606			Jmjd7	-0.0275	0.057992			Srsf2	-1.49	3.32148
		Klhl40	-5.09	6.88606			Kcnb2	-0.0359	0.057992			Dnajc5	1.96	3.32057
		Rbms1	-1.21	6.87615			Kif15	0.0334	0.057992			Kif5c	1.99	3.31966
		Hnrnpll	1.62	6.87615			Chaf1a	-0.0304	0.057992			Atox1	1.45	3.31876
		Nbas	1.54	6.87289			Gp5	0.0272	0.057992			Prdx1	-1.88	3.31786
		Atp1b1	1.53	6.87289			Stmn1	0.0315	0.057992			Serpind1	3.65	3.31695
		Hcn4	-1.71	6.87289			Gart	0.0252	0.057992			Zfp758	-1.88	3.31426
		Phka1	0.678	6.87289			Itih1	0.0188	0.058489			Ddx6	1.95	3.31426
		Lgi4	-3.19	6.86967			Usp6nl	0.0371	0.058489			Lamp1	-1.6	3.31336
		Bri3bp	-2.24	6.86646			Dennd1a	0.0342	0.058489			Gnas	-1.55	3.31247
		Canx	-3.07	6.86328			Skida1	0.0373	0.058489			Cask	-0.981	3.3098
		Rassf8	-3.05	6.86328			Lzic	-0.0352	0.058489			Extl2	-1.57	3.30892
		Lonp1	-1.85	6.85387			Snrpb2	-0.0338	0.058489			Eno1b	-0.00042	3.30892
		Ccdc66	-3.01	6.85078			Mpzl3	0.0237	0.058489			Psmd2	2.12	3.30803
		Supt3	-1.07	6.84771			Sptssa	-0.0355	0.058986			Clk1	-1.93	3.30715
		Ubap2l	-2.73	6.84466			Wdr83	0.0372	0.058986			Nkapl	3.44	3.30364
		Itch	1.78	6.84466			Ina	-0.0345	0.058986			Erich3	2.4	3.30277
		Rbl1	1.68	6.84466			Itpr3	-0.0317	0.058986			Tmem161a	1.33	3.30016
		Scaf4	-2.85	6.84466			3830406C13Rik	-0.023	0.058986			Ppp2r1a	-1.87	3.30016
		Prrt1	-1.45	6.84466			Tmem161a	0.0336	0.058986			Tsg101	-1.5	3.29843
		Scamp2	-2.06	6.84466			Cbfa2t3	0.0373	0.058986			Srrm4	1.93	3.29671
		Nras	-1.87	6.84466			Smu1	-0.0242	0.058986			Speg	1.7	3.29585
[truncated: 13,912 more rows]

## Sheet: Figure 4
panel	analysis
4B	PCA		PC1	PC2
		5.5	-9.23372	6.36829
		5.5	-17.8038	-8.93946
		5.5	-8.58261	1.34573
		5.5	-15.0443	1.5485
		5.5	-15.5296	-6.32408
		5.5	-6.59174	-0.0688705
		5.5	-7.22878	11.7341
		5.5	-5.81711	2.21606
		25	13.6257	2.81866
		25	6.34328	-7.89744
		25	10.6762	-3.81413
		25	4.50066	3.90572
		25	10.7609	-9.44847
		25	14.1258	-1.44974
		25	11.5807	8.83077
		25	14.2185	-0.825624
4C	nascent proteome	protein	Log2FC	-log FDR
		Ikbip	1.37	8.44612
		Gc	1.8	8.44612
		Safb	-0.935	8.44612
		Maged2	0.941	8.44129
		Ikbip	0.985	8.14874
		Prkar1a	1.1	8.09474
		Eno1	0.695	7.81816
		Pappa2	1.69	7.8041
		Fam114a1	1.07	7.77728
		Rcn3	1.49	7.77469
		Hnrnph3	-1.09	7.74232
		Oat	1.09	7.74232
		Tbc1d8b	0.663	7.73049
		Ckb	1.04	7.73049
		Gstm1	-1.22	7.73049
		Scfd1	0.586	7.73049
		Hnrnpc	-1.24	7.53018
		Sar1a	0.621	7.4908
		Obsl1	0.714	7.43771
		Tmem214	0.973	7.41229
		Rbmx	-1.12	7.39147
		Lrrc59	0.88	7.39147
		Raly	-0.879	7.23582
		Sra1	0.78	7.18376
		Srpk2	-0.593	7.17587
		Angpt2	1.36	7.08355
		Hnrnpl	-0.814	7.05012
		Usp11	-0.589	7.03668
		Zdhhc2	-1.03	7.02872
		Hnrnpa3	-0.93	6.9393
		Ppa1	0.949	6.9393
		Hnrnpa2b1	-1.04	6.9393
		Dhx9	-0.858	6.83268
		Gde1	0.68	6.80967
		Acox1	-0.723	6.77211
		Cog6	0.586	6.72354
		Tfg	0.465	6.6216
		Gorasp2	0.628	6.58004
		Hdlbp	0.703	6.5544
		Ccnd2	2.17	6.54975
		Ckap4	0.717	6.48946
		Cacna2d1	-0.718	6.47756
		Rpn1	0.648	6.42946
		Zfr	-0.6	6.38405
		Srp54c	0.849	6.38405
		Fam98a	0.698	6.29585
		Sh3pxd2a	0.695	6.24184
		Scfd2	0.554	6.24184
		Uba5	0.813	6.22915
		Idh2	-0.541	6.21824
		Hnrnpu	-0.518	6.1986
		Taf15	-1.07	6.19518
		Jade2	-1.21	6.17718
		Dnai2	0.786	6.16622
		Syt7	-0.903	6.13966
		Hnrnpa0	-0.833	6.09528
		Cdc40	-0.531	6.09528
		Hnrnpul2	-0.532	6.05012
		Ilf3	-0.918	6.05012
		Mreg	-0.811	6.04624
		Kcnb1	-0.61	6.02503
		Slc7a2	-0.667	6.00261
		Rrbp1	0.838	6.00261
		Pxk	0.435	5.9914
		Septin3	-0.565	5.96658
		Dcx	1.09	5.96658
		Tph1	1.73	5.93181
		Rrm2	0.559	5.90309
		Sec24a	0.569	5.90309
		Ilf2	-0.553	5.86646
		Pgm3	0.608	5.86646
		Dhfr	0.41	5.86012
		Impdh1	0.559	5.86012
		Pdxdc1	0.596	5.86012
		Ank2	-0.891	5.83863
		Atp2a2	-0.652	5.82974
		Fkbp11	1.38	5.82391
		Zmynd11	-0.73	5.82102
		Cip2a	0.494	5.81816
		Khdrbs3	-0.928	5.81816
		Armcx3	0.53	5.80687
		Nup210	-0.487	5.77211
		Sec24d	0.634	5.75696
		Cope	0.526	5.75696
		P4ha1	1.05	5.73755
		Dusp4	1.08	5.73283
		Srprb	0.69	5.7122
		Sap18	-0.514	5.70774
		Vat1l	-0.505	5.70774
		Lap3	0.425	5.70774
		Flnb	0.559	5.70774
		Safb2	-0.727	5.68825
		Mta1	-0.533	5.68194
		Ptar1	0.556	5.67985
		Fh	0.63	5.67985
		Col6a6	-0.917	5.60907
			0.612	5.5986
		P3h1	1.13	5.59688
		Golga3	0.417	5.58838
		Arfgap1	0.46	5.58838
		Cgref1	1.41	5.58838
		Tnpo2	0.49	5.58336
		Hint3	-0.462	5.58336
		Polr3d	0.696	5.58336
		Pdyn	1.41	5.58004
		Gale	0.879	5.57675
		Spg21	-0.446	5.55129
		Srm	0.499	5.54975
		Sec22b	0.425	5.49621
		Klhdc4	0.453	5.48545
		Hid1	0.648	5.48545
		Manbal	0.763	5.47886
		Rasal2	0.984	5.47366
		Nfix	-0.784	5.47108
		Matr3	-0.623	5.44249
		Akr1a1	0.429	5.43771
		Gucy2c	0.668	5.42946
		Creb3l2	0.687	5.42713
		Cacna1c	-0.54	5.42713
		Iffo1	0.532	5.42713
		Scyl1	0.415	5.42597
		Ttr	1.55	5.41117
		Armc6	0.503	5.39794
		Atrnl1	-0.436	5.38934
		Sh3kbp1	0.51	5.36754
		Kiaa0513	0.55	5.35164
		Zc3h12c	0.463	5.35164
		Rwdd4	0.548	5.31426
		Nme1	0.592	5.31426
		Stau2	-0.387	5.31069
		Ghitm	-0.737	5.31069
		Rpn2	0.599	5.30715
		Stx18	0.579	5.30715
		Frmd5	0.854	5.30016
		Ppp3ca	-0.577	5.29158
		Erp44	0.675	5.27572
		Itpr1	-0.999	5.26043
		Arhgap18	0.707	5.25806
		Nab2	-0.973	5.25571
		Tnfrsf23	1.04	5.25571
		Snhg4	-0.679	5.25181
		Coq8a	-1.05	5.24184
		Prrc1	0.709	5.24184
		Dpp3	0.446	5.23732
		Coro1a	0.743	5.22548
		P4ha2	1.02	5.22403
		Copg1	0.468	5.18243
		Tra2b	-0.554	5.17587
		Phf2	-0.409	5.17005
		Tspan31	0.645	5.16941
		Ufsp2	0.615	5.16368
		Slc7a8	-0.528	5.1343
		Tmed5	0.503	5.1343
		Plpp7	0.582	5.10018
		Myo1b	-0.521	5.09313
		Srp68	0.385	5.09098
		Prlr	1.31	5.0716
		Kdelr3	0.926	5.06601
		Fhod3	0.392	5.06048
		Slc7a5	-0.576	5.06048
		Adgrl1	-0.578	5.06048
		Myo18a	-1.05	5.06048
		Morf4l2	0.681	5.04383
		Mtarc2	0.544	5.04383
		Chd3	-0.716	5.04383
		Unc80	-0.727	5.04335
		Zmym2	-0.373	5.04335
		Wdr90	0.532	5.04335
		Hnrnpf	-0.473	5.03621
		Tut4	-0.506	5.0278
		Znf512	-0.528	5.02595
		Eef1g	0.475	5.00436
		Ddost	0.733	5.00436
		Ubtf	-0.687	4.9914
		Ica1	0.408	4.96658
		Eef1b	0.559	4.96658
		Cacna2d1	-0.794	4.95861
		Uap1	0.511	4.95468
		Mroh1	-0.771	4.95468
		Hnrnpr	-0.719	4.95468
		Sgpl1	-0.62	4.94309
		Ptk2b	-0.403	4.93554
		Sel1l3	0.521	4.93181
		Mapk3	-0.445	4.92445
		Myo1c	0.422	4.92082
		Ehd1	0.422	4.9101
		Klhl1	0.944	4.9101
		Sec61g	0.882	4.90658
		Copb1	0.448	4.90658
		Mfap1a	-0.499	4.89963
		Srp72	0.403	4.89963
		Vgf	1.07	4.89963
		Pgk1	0.54	4.8962
		Kras	0.513	4.89279
		Gramd2b	0.436	4.89279
		Acvr1c	-0.884	4.88941
		Scgn	-0.847	4.86012
		Anxa5	0.507	4.85698
		Sod1	0.819	4.84771
		Sec31a	0.382	4.84771
		Plxnb2	-0.43	4.81816
		Frmd4a	0.454	4.81816
		Golga2	0.318	4.81816
		Aldoa	0.614	4.81248
		Pcsk1	0.66	4.80687
		Pnpla8	-0.364	4.80687
		Abcb4	0.524	4.80134
		Mnat1	0.376	4.78781
		Brd1	-0.758	4.78252
		Kif1a	-0.468	4.77469
		Tob1	0.691	4.77211
		Pir	0.698	4.76955
		Psmc4	0.397	4.76955
		Bet1	0.633	4.767
		Bend3	-0.42	4.76195
		Gnpda1	-0.531	4.76195
		Bcat1	0.757	4.76195
		Tent5a	0.772	4.74958
		Aurka	0.469	4.73755
		Eif3b	0.308	4.73518
		Hip1	-0.461	4.72816
		Upb1	-0.551	4.72816
		Sec63	0.413	4.72354
		Uchl5	0.578	4.70997
		Ogdhl	-0.614	4.70997
		Dlgap5	0.583	4.70997
		Ago1	-0.678	4.70997
		Stt3a	0.603	4.70997
		Nucb2	1.01	4.70997
		Eif2b2	0.394	4.6968
		Soga1	-0.411	4.6925
		Copz1	0.686	4.69037
		Dennd4c	-0.584	4.68825
		Tmem165	0.391	4.68825
		Hat1	0.341	4.67162
		Edem1	0.571	4.66555
		Arhgap26	-0.47	4.66154
		Tmtc3	0.351	4.65758
		Tmod2	0.736	4.6517
		Kcnk16	0.734	4.6517
		Farp2	0.433	4.6517
		Gpd1	0.401	4.64016
		Ncoa5	-0.717	4.62893
		Baiap2	-0.61	4.62709
		Pecr	0.694	4.62342
		Isg20	0.72	4.6216
		Edem2	0.874	4.61439
		Gfpt1	0.499	4.60206
		Cldn4	-0.685	4.60206
		Kat6a	-0.465	4.59007
		Uso1	0.525	4.58336
		Eif2ak3	0.365	4.58336
		Calu	0.632	4.5784
		Copb2	0.36	4.5784
		P4hb	0.606	4.56703
		Sun2	-0.537	4.56703
		Cmip	-0.391	4.56384
		Slc43a2	-0.429	4.56067
		Gpr108	0.609	4.54975
		Nxn	0.413	4.54975
		Gtf2i	-0.331	4.54061
		Clptm1l	0.582	4.54061
		Calcoco1	-0.522	4.50724
		Stat3	-0.455	4.50169
		Gprasp2	-0.445	4.50169
		Ccnb1	0.448	4.47237
		Stx5	0.504	4.45842
		Mdh1	0.373	4.43533
		Nans	0.456	4.43533
		Anxa7	0.717	4.42713
		Ell2	0.854	4.42251
		Arnt	0.392	4.42251
		Ece1	0.47	4.41794
		Eno3	0.854	4.41567
		Herc4	0.401	4.41454
		Pik3r1	0.546	4.41117
		Ywhaq	0.445	4.41117
		Ap2a2	0.279	4.40561
		Crybb3	0.941	4.40561
		Lpp	-0.615	4.4045
		Clasp2	-0.287	4.40012
		Inpp5k	-0.574	4.40012
		C1galt1c1	0.435	4.39794
		Ift27	0.442	4.39577
		Mageh1	0.486	4.39255
		RTRAF	0.408	4.39147
		Inpp5f	0.44	4.38722
		Nr4a1	1.27	4.383
		Kcnj11	-0.373	4.383
		Zc3h7a	0.463	4.37263
		Fndc3b	0.748	4.37059
		Gnai2	-0.425	4.3536
		Snrpc	-0.419	4.3536
		Mcm10	0.45	4.34872
		Prdx6	0.629	4.34582
		Cntn1	1.02	4.33724
		Hsp90b1	0.653	4.33442
		Txndc5	0.455	4.33442
		Anapc4	0.415	4.33442
		Rexo2	0.498	4.33442
		Jmjd1c	-0.403	4.33161
		Pfdn4	0.404	4.33161
		Ctsf	-0.329	4.33161
		Dtx3	-0.576	4.33068
		Plk1	0.424	4.33068
		Gne	0.69	4.33068
		Sez6l	-0.652	4.32883
		Wbp2	-0.552	4.32239
		Gm20390	0.556	4.32148
		Pmm2	0.318	4.32148
		Acp6	-0.337	4.32148
		Tbrg1	0.699	4.32148
		Arfip2	0.516	4.31336
		Vezf1	-0.479	4.31336
		Grn	-0.601	4.31336
		Ptprz1	0.835	4.31336
		Cpt1a	-0.451	4.31158
		Sdk2	0.59	4.31158
		Dusp22	0.456	4.31158
		Dnajc3	0.576	4.31158
		Edem3	0.473	4.30804
		Gnl3	0.489	4.30804
		Dnmt3a	-0.717	4.30627
		Txnl1	0.356	4.30627
		Nudcd1	0.308	4.29757
		Cbs	0.575	4.29757
		Paip2b	0.719	4.29158
		Fam20a	0.955	4.28988
		Poc1a	0.534	4.27491
		Flywch1	-0.414	4.27491
		Glul	-0.659	4.2652
		Armcx2	0.379	4.26201
		Man2b1	-0.559	4.26122
		Txn	0.489	4.25727
		A1cf	-0.443	4.25649
		Sar1b	0.409	4.25104
		Ndufc2	0.295	4.24642
		Arhgap1	0.298	4.24109
		Myo10	-0.441	4.23136
		Tshz3	-0.575	4.22113
		Gcg	1.13	4.22113
		Tuba4a	0.34	4.22113
		Tbl2	0.437	4.21254
		Rasgrf2	0.429	4.21042
		Znf704	-0.69	4.20901
		Arhgef12	-0.47	4.20343
		Aldh6a1	-0.733	4.1986
		Hars1	0.457	4.18977
		Zmynd8	-0.401	4.18977
		Ubl4a	0.576	4.18376
		Ufm1	0.621	4.1831
		Myt1	-0.614	4.18046
		Lrrc17	-0.458	4.18046
		Unc5c	-1.06	4.17783
		Ola1	0.366	4.17587
		Fem1b	-0.423	4.16241
		App	-0.81	4.15243
		Vps39	-0.298	4.15058
		Mettl1	0.449	4.14874
		Ufl1	0.4	4.14874
		Zbtb20	-0.639	4.14813
		Trabd	0.602	4.14752
		Phgdh	-1.16	4.14388
		Ttc3	-0.469	4.14206
		Zc3h14	-0.313	4.13549
		Txndc11	0.629	4.13253
		Marchf5	-0.36	4.12901
		Pax2	0.962	4.12901
		Pcbp3	-0.554	4.12205
		Med1	-0.367	4.1209
		Fus	-0.524	4.1209
		Ubfd1	0.379	4.1209
		Mga	-0.285	4.1209
		Ap3m1	0.28	4.1209
		Eif5	0.489	4.1209
		Tpm1	0.494	4.11577
		Sec61a1	0.594	4.1107
		Znf330	0.49	4.1107
		Sec11c	0.753	4.1107
		Sorbs2	0.507	4.1107
		Spart	0.379	4.10958
		Napb	0.963	4.10568
		Gsdma	1.05	4.10568
		Hnrnpd	-0.52	4.10568
		Mcfd2	0.92	4.09691
		Rap1gap	-0.381	4.09474
		Hsd17b12	0.667	4.08407
		Pja1	0.964	4.0804
		Stk39	0.514	4.0804
		Haus3	0.326	4.07212
		Snap23	0.367	4.07212
		Snd1	0.298	4.07109
		Hcfc2	0.347	4.06905
		Tagln3	0.461	4.06349
		Rnh1	0.415	4.05899
		Ostc	0.783	4.05799
		Vma21	0.44	4.05799
		Khdrbs1	-0.687	4.0565
		Dusp14	0.578	4.0565
		Sdk1	-0.38	4.0565
		Gmfb	0.49	4.0565
		Nop56	0.354	4.05306
		Vps41	-0.407	4.05306
		Sphkap	0.439	4.05208
		Rora	-0.405	4.04479
		Kdsr	-0.511	4.04048
		Whamm	0.5	4.0381
		Pex19	-0.289	4.03574
		Ykt6	0.437	4.02919
		Erap1	-0.378	4.02411
		Gpx1	0.319	4.02365
		Hnrnpdl	-0.874	4.02273
		Enpp5	-0.453	4.00218
		E2f8	0.47	4.00218
		Krt18	0.497	4.00087
		Cops4	0.281	4.00087
		Srebf2	-0.332	3.99568
		Ptpra	-0.346	3.99568
		Mvb12a	0.365	3.99568
		Eif3j2	0.635	3.99568
		Arfgap3	0.444	3.99568
		Eif4g1	0.318	3.98716
		Gsdme	0.567	3.98716
		Kif4	0.272	3.98297
		Rheb	0.332	3.97881
		Ylpm1	-0.403	3.95861
		Aldh1l1	-0.907	3.95468
		Sord	-0.592	3.94692
		Vstm2l	-0.363	3.94692
		Ahsa2	0.393	3.9431
		Arcn1	0.424	3.9431
		Acot13	-0.658	3.9431
		Psmc1	0.268	3.9393
		Nudcd2	0.533	3.9393
		Ddr1	-0.669	3.93554
		Naaa	-0.482	3.93181
		Wwp2	-0.347	3.93181
		Gmps	0.274	3.92812
		Cltrn	0.489	3.92445
		Tnpo1	0.357	3.92445
		Ncoa1	-0.412	3.92082
		Virma	-0.319	3.91364
		Uhmk1	-0.336	3.91364
		Akr1c19	-0.473	3.90658
		Rad50	-0.416	3.90658
		Asph	0.406	3.90658
		Mogs	0.587	3.90309
		Pdap1	0.41	3.89963
		Ggcx	0.433	3.89279
		Itch	0.263	3.88606
		Ipo4	0.406	3.88606
		Sec23ip	0.3	3.88606
		Tle5	-0.673	3.87943
		Lmcd1	0.771	3.87615
		Resp18	-0.835	3.87615
		Bora	0.393	3.87615
		Dpp8	-0.345	3.8729
		Atrn	-0.342	3.86328
		Ubxn4	0.388	3.85698
		Ptprn	0.503	3.85698
		Tppp3	-0.524	3.85387
		Pck2	-0.656	3.85078
		Hjurp	0.372	3.84466
		Akr1c13	-0.35	3.84164
		Txndc16	-0.428	3.83565
		Sass6	0.334	3.83565
		Pls1	-0.369	3.83268
		Nol4	-0.402	3.83268
		Clip3	-0.544	3.82974
		Slc16a6	0.795	3.82391
		Serpini1	0.344	3.82391
		Smc2	0.247	3.82391
		Cdk5rap3	0.322	3.82391
		Lonp1	-0.486	3.82391
		Zer1	-0.432	3.82102
		Dennd5a	-0.384	3.81816
		Celf2	-0.581	3.81816
		Crocc	-0.794	3.81816
		Baiap2l1	0.527	3.81248
		Ska1	0.371	3.80134
		Hook2	-0.566	3.80134
		Nek7	-0.392	3.7986
		Mllt11	0.621	3.7986
		Flot1	-0.283	3.79317
		Eif5a	0.4	3.79317
		Ankrd44	-0.443	3.79317
		Vdr	0.592	3.78781
		Ddx49	0.448	3.78781
		Gspt1	0.358	3.78516
		Slc6a9	-1.47	3.78516
		Dpp4	-0.493	3.78516
		Ric8b	0.528	3.78516
		Sfr1	0.373	3.78252
		Pprc1	0.509	3.77728
		Abcb1a	0.349	3.76955
		Rfx6	-0.508	3.76955
		Epb41l3	-0.414	3.76955
		Rfx1	-0.339	3.76955
		Cpeb4	0.449	3.76955
		Txlna	0.34	3.76955
		Pdcl	0.287	3.76447
		Trap1	-0.259	3.75449
		Trio	-0.299	3.75449
		Plekha7	-0.426	3.75203
		Ptbp1	-0.333	3.74473
		Nr1d2	-0.734	3.73283
		Chgb	0.72	3.73049
		Abce1	0.236	3.72125
		Gabbr2	-0.521	3.72125
		Rab12	-0.365	3.72125
		Sgsm2	-0.399	3.72125
		Epha7	-0.612	3.72125
		Srp19	0.453	3.72125
		Hnrnpul1	-0.373	3.7167
		Lman1	0.436	3.7122
		Naa50	0.247	3.70996
		Copz2	0.465	3.70996
		Adcy6	-0.452	3.70996
		Baz2a	-0.457	3.70996
		Jak1	-0.54	3.70774
		L1cam	-0.594	3.70774
		Map3k15	-0.531	3.70553
		Cgn	0.555	3.69897
		Snrnp200	-0.302	3.69897
		Fam111a	0.28	3.69465
		Slc4a7	-0.268	3.69037
		Efr3a	-0.446	3.69037
		Aldh1l2	-0.82	3.68825
		Chd4	-0.441	3.68403
		Nudt11	-0.487	3.68403
		Mfn2	-0.376	3.67572
		Rbm22	-0.386	3.66959
		Slc44a1	-0.466	3.66959
		Scel	1.01	3.66756
		Ppm1a	-0.385	3.66756
		Cdr2	0.793	3.66555
		Ssr1	0.556	3.66354
		Gnb1	-0.972	3.66354
		Spout1	0.438	3.66354
		Bcas3	-0.474	3.66354
		Cmpk1	0.277	3.65561
		Cdc73	0.334	3.64782
		Hspa13	0.524	3.64782
		Cpq	-0.455	3.64589
		Bax	-0.433	3.64589
		Xab2	-0.307	3.64589
		Swi5	0.483	3.64589
		Ldha	1.49	3.64589
		Erlec1	0.399	3.63827
		Mtch1	-0.42	3.63264
		Tes	0.354	3.63078
		Ppid	0.37	3.63078
		Trappc9	-0.335	3.62709
		Acadm	-0.478	3.62709
		Dstn	0.43	3.62525
		Cdk1	0.286	3.62525
		Eif2b4	0.3	3.62525
		Glrx3	0.296	3.6216
		Prom1	0.785	3.6216
		Carhsp1	0.59	3.6216
		Gng4	-0.549	3.61979
		Sorl1	0.329	3.61979
		Eif1	0.601	3.61619
		Psap	-0.5	3.61439
		Stard13	0.376	3.61439
		Ins1	-0.719	3.61439
		Deptor	-0.313	3.61083
		Ep400	-0.403	3.60907
		Spata13	-0.57	3.59517
		Lpin1	-0.587	3.59007
		Nsfl1c	0.272	3.59007
		Bphl	-0.33	3.58838
		Psmc2	0.221	3.58336
		Osbp	0.279	3.58336
		Gse1	-0.319	3.58004
		Rangap1	0.237	3.57512
		Clint1	0.364	3.56543
		Pkp4	-0.554	3.56543
		Ctsz	0.39	3.55909
		Bod1l	-0.302	3.55909
		Upf3b	0.315	3.5544
		Pdcd4	-0.44	3.5544
		Abracl	0.527	3.54975
		Arf4	0.354	3.54975
		Hook1	0.307	3.54975
		Prelid1	-0.337	3.54515
		Sv2b	-0.531	3.54363
		Nfxl1	0.375	3.54061
		Zc3h13	-0.434	3.5376
		Kdm3a	-0.359	3.52143
		Hspa12a	-0.343	3.51856
		Nr3c1	-0.41	3.5157
		Tut7	-0.336	3.5157
		Hnrnpk	-0.381	3.5157
		Mmut	-0.311	3.5157
		Bysl	0.424	3.5157
		Stat5a	-0.345	3.5157
		Ube2c	0.648	3.50864
		Aff2	0.579	3.50864
		Gmds	0.392	3.50724
		Sapcd2	0.464	3.50584
		Slc25a51	-0.401	3.50584
		Slc38a5	0.825	3.50031
		Clpp	-0.332	3.49894
		Steep1	-0.31	3.4908
		Acp1	0.307	3.48678
		Shmt2	-0.733	3.48413
		Psip1	-0.29	3.48413
		Plcb4	-0.386	3.48413
		Ptbp3	-0.328	3.4828
		Stag2	-0.391	3.4828
		Mrpl40	0.534	3.4828
		Arhgef11	-0.279	3.47756
		Slc33a1	0.344	3.47756
		Aatk	-0.645	3.47108
		Kmt2a	-0.366	3.46597
		Lrpprc	-0.257	3.46597
		Cacfd1	0.417	3.46092
		Map1b	-0.366	3.45842
		Ppl	-0.405	3.45842
		Hnrnph1	-0.332	3.45842
		Gramd1a	0.321	3.44612
		Rfk	0.3	3.4437
		Pold3	0.344	3.44249
		C1qtnf1	1.05	3.44009
		Ftsj3	0.73	3.43771
		Mia3	0.421	3.4318
		Pnisr	-0.467	3.43063
		Rab9b	0.35	3.42251
		Tmx3	-0.287	3.42136
		Nsa2	0.426	3.41794
		Ncor1	-0.375	3.4168
		Flot2	-0.231	3.41567
		Gprasp1	-0.343	3.41229
		Ngly1	0.368	3.41005
		Aplp2	-0.597	3.40782
		Ncald	0.423	3.40782
		Ttc26	0.295	3.4034
		Pogz	-0.276	3.4034
		Cdc42	0.277	3.4034
		Fmo5	-0.788	3.4034
		Fut11	-0.328	3.4034
		Bmp1	0.399	3.4034
		Lnpk	0.421	3.3947
		Pabpc4	0.331	3.3947
		Stmn1	-0.455	3.3947
		Coro1b	-0.275	3.3947
		Cntnap2	-0.403	3.3947
		Vcp	0.336	3.39362
		Hnrnpa1	-0.483	3.39147
		Xrcc5	-0.454	3.39147
		Cnn3	-0.469	3.39147
		Serf2	0.409	3.39147
		Eif2d	0.286	3.39147
		Hras	0.327	3.38616
		Cck	0.767	3.37986
		Poll	0.335	3.37572
		Reps2	-0.492	3.37572
		Mns1	0.379	3.37263
		Ppp1r9a	-0.453	3.37263
		Cltb	0.569	3.37263
		Kbtbd2	-0.318	3.36653
		Pacc1	-0.298	3.36452
		Tpi1	0.387	3.36452
		Shcbp1	0.309	3.35952
		Incenp	0.666	3.35952
		Leng8	-0.349	3.35853
		Tshz1	-0.31	3.35066
		Hivep1	-0.451	3.35066
		Aimp1	0.293	3.34775
		Pdia6	0.616	3.34199
		Dcaf13	0.341	3.34104
		Cnnm1	-0.251	3.34104
		Kdm3b	-0.23	3.33819
		Nbea	-0.375	3.33819
		Kif1b	-0.341	3.3363
		Akt1s1	0.432	3.3363
		Ocrl	0.253	3.3363
		Scaper	-0.381	3.32331
		Dennd10	0.286	3.32331
		Ehmt2	-0.549	3.32331
		Entpd3	0.552	3.31695
		Ivd	-0.369	3.31069
		Snw1	-0.386	3.30452
		Arhgap11a	0.353	3.30452
		Pdia4	0.51	3.30277
		Tom1l1	0.535	3.29414
		Srp9	0.524	3.29414
		Drg1	0.271	3.29243
		Bmpr1a	-0.319	3.28651
		Aacs	-0.473	3.28483
		Rnf145	-0.338	3.28233
		Ttc38	-0.377	3.28067
		Cast	0.492	3.27984
		Rps28	0.551	3.26841
		Gpr158	0.406	3.26281
		Grb14	0.558	3.26281
		H1f10	-0.342	3.25493
		Ccdc91	-0.328	3.25414
		Kctd20	-0.46	3.25414
		Hsdl2	-0.456	3.25414
		Fam3a	0.327	3.25337
		Fam83d	0.462	3.25337
		Aak1	0.266	3.24949
		Ext2	-0.226	3.24949
		Myo6	-0.316	3.24949
		Gdi2	0.21	3.24872
		Prxl2a	-0.282	3.24718
		Wdr45	-0.339	3.24718
		Adk	0.266	3.24565
		Sptbn4	-0.551	3.24489
		Plxna2	0.334	3.24109
		Cadps	-0.369	3.24109
		Spcs2	0.401	3.23582
		Slc3a2	-0.286	3.23582
		Hdac5	0.341	3.23359
		Naga	-0.436	3.23284
		Rasa3	-0.34	3.23284
		Bace1	-0.395	3.22185
		Pax6	-0.369	3.21681
		Atp2b2	-0.431	3.21396
		Prr14l	-0.3	3.21396
			-0.488	3.21113
		Akr1c12	-0.344	3.21113
		Plod2	0.462	3.20621
		Kif22	0.352	3.20551
		Znf516	-0.318	3.20412
		Erp29	0.495	3.20343
		Arsa	-0.433	3.20204
		Pias2	-0.297	3.19928
		Rpgr	-0.387	3.19928
		Tpx2	0.478	3.19723
		Rock1	-0.426	3.19246
		Clta	0.377	3.19246
		Srpra	0.433	3.18977
		Hm13	0.486	3.18843
		Iah1	-0.513	3.18843
		Slc26a2	0.348	3.18776
		Atn1	-0.314	3.18642
		Csnk1e	-0.283	3.18442
		Casz1	-0.423	3.17653
		Rars1	0.234	3.17587
		Slc38a10	0.387	3.17393
		Sh3gl1	0.252	3.1707
		Ndrg1	-0.532	3.16685
		Gmppb	0.61	3.16685
		Manf	0.667	3.16241
		Agpat3	-0.284	3.16241
		Ube2k	0.321	3.16052
		Cbx2	-0.623	3.16052
		Glis3	0.867	3.15614
		Echs1	-0.313	3.15428
		Cdca2	0.473	3.15181
		Rnf130	0.441	3.15058
		Scpep1	-0.321	3.14874
		Bptf	-0.282	3.14691
		Pan3	-0.403	3.14691
		Ahi1	-0.262	3.14207
		Myo1e	0.37	3.14207
		Mdc1	-0.419	3.14026
		Golph3	0.394	3.1343
		Lpcat1	-0.303	3.1343
		Pbrm1	-0.365	3.1343
		Cyp20a1	0.308	3.12033
		Copa	0.304	3.11976
		Zc3h7b	-0.251	3.11862
		Crot	-0.381	3.11862
		Casp3	-0.333	3.11691
		Rint1	0.334	3.11577
		Pi4k2b	0.462	3.11577
		Bag2	0.529	3.11577
		Stxbp3	-0.371	3.11577
		Gcnt1	0.484	3.10568
		Rps6ka5	-0.389	3.10568
		Arid2	-0.387	3.10568
		Gpt2	-0.717	3.10347
		Eif3g	0.254	3.10347
		Ech1	-0.455	3.10073
		Gmppa	0.351	3.09691
		Tmem131	0.277	3.09691
		Mlkl	0.477	3.09691
		Cbarp	-0.771	3.09583
		Fnbp1	-0.343	3.09528
		Dnttip1	-0.486	3.09528
		Glp1r	-0.404	3.09474
		Hapln1	0.765	3.09367
		Smarcd2	-0.306	3.09367
		Rplp0	0.42	3.09259
		Pmm1	0.391	3.09205
		U2af2	-0.259	3.08991
		Trip11	0.274	3.08991
		Pclo	-0.408	3.08778
		Rabac1	0.319	3.08778
		Arsb	-0.265	3.08672
		Tmod3	0.283	3.08197
		Phf10	-0.554	3.07988
		Dnajc21	0.264	3.07988
		Rcan1	0.486	3.07883
		Sec23b	0.373	3.06854
		Bcor	-0.336	3.06449
		Sesn3	-0.958	3.06399
		Dap	0.404	3.06298
		H3-3a	-0.53	3.06248
		Dip2b	0.401	3.06248
		Fam151a	-0.432	3.05651
		Rgs9	0.347	3.05601
		Nudt16l1	-0.389	3.04769
		Med13	-0.403	3.04239
		Csrp1	0.301	3.04048
		Pdia5	0.523	3.03953
		Dnajb11	0.426	3.03621
		Fam207a	0.311	3.03527
		Fbxw8	0.327	3.03245
		Rab30	0.431	3.03245
		Nrcam	0.734	3.03198
		Dtx3l	-0.395	3.03012
		Gdap2	0.362	3.01773
		Alg5	0.389	3.01412
		Wipi1	0.996	3.01323
		C2cd4b	0.808	3.00568
		Gtse1	0.562	3.00524
		Ddx31	-0.338	3.0048
		Washc2	-0.332	3.00393
		Mbtps1	-0.416	3.00393
		Ror2	0.591	3.00349
		Ythdc1	-0.388	2.99568
		Prkaca	-0.235	2.99568
		Adi1	-0.348	2.98716
		Cnpy2	0.779	2.98716
		Atl3	-0.214	2.98716
		Snrnp40	-0.273	2.98716
		Tyw1	0.248	2.98297
		Pam	0.602	2.98297
		Lrpap1	0.373	2.98297
		Sec61b	0.623	2.97469
		Pum2	-0.29	2.97469
		H2-D1	-0.305	2.97469
		Lancl1	-0.289	2.97469
		Cln6	-0.331	2.97062
		Pds5a	-0.303	2.97062
		Apex2	0.27	2.96658
		Grip1	0.394	2.95861
		Trp53i11	-0.4	2.95861
		Nemf	0.199	2.95861
		Thoc2	-0.3	2.95468
		Insr	-0.505	2.95078
		Cycs	0.286	2.95078
		Tcp11l2	-0.713	2.95078
		Trappc10	-0.256	2.95078
		Hnf4a	-0.583	2.95078
		Acads	-0.307	2.94692
		Ppip5k1	-0.352	2.9431
		Zc3h15	0.329	2.9431
		Phactr1	0.65	2.9393
		Prr12	-0.358	2.9393
		Cops2	0.189	2.9393
		Fam172a	-0.42	2.93554
		Fahd1	-0.325	2.93554
		Arhgef16	-0.293	2.93554
		Grcc10	-0.621	2.92812
		Sbf2	-0.423	2.92812
		Espl1	0.335	2.92445
		Larp4	0.272	2.92445
		Fbxo11	-0.394	2.92082
		Zw10	0.231	2.91722
		Aars2	-0.404	2.91722
		Spg7	0.316	2.91364
		Bcap31	0.292	2.91364
		Atp2c1	-0.364	2.91364
		Cpeb1	-0.45	2.91364
		Aplp1	-0.495	2.91364
		Zfp512b	-0.423	2.9101
		Tsr1	0.287	2.9101
		Arid1b	-0.37	2.9101
		Kirrel2	0.662	2.90309
		Slc6a15	-0.515	2.90309
		Lyar	0.421	2.90309
		Cblb	0.457	2.90309
		Morc4	0.555	2.90309
		Tpt1	0.335	2.90309
		Sf3b1	-0.276	2.90309
		Slc30a8	-0.361	2.89963
		Pnma8a	0.474	2.89279
		Impdh2	0.221	2.89279
		Marf1	-0.265	2.88941
		Ddx5	-0.254	2.88941
		Cryl1	-0.754	2.88606
		Sec23a	0.274	2.88273
		Epb41l3	-0.245	2.87943
		Rb1	-0.32	2.87943
		Nudt5	0.222	2.87943
		Oxr1	0.282	2.87615
		Znrd2	0.438	2.87615
		Inpp4a	-0.385	2.87615
		Spdl1	0.274	2.87615
		Tpp2	0.21	2.8729
		Rundc3a	-0.317	2.8729
		Creld2	0.772	2.8729
		Krt7	0.424	2.8729
		Yif1a	0.468	2.8729
		Tle3	-0.338	2.8729
		Os9	0.288	2.86967
		Eml2	-0.349	2.86967
		Psma4	0.212	2.86967
		Cd82	0.472	2.86646
		Eif3m	0.372	2.86646
		Cdk7	0.313	2.86646
		Hsd17b4	-0.234	2.86328
		Eef1a1	0.219	2.86328
		Cc2d1b	-0.216	2.86328
		Ankrd11	-0.295	2.85698
		Wdr54	0.383	2.85387
		Becn1	-0.204	2.85078
		Cbr4	-0.302	2.85078
		Trappc14	0.294	2.85078
		Retsat	0.523	2.85078
		Ppp2r5a	-0.282	2.84771
		Itgav	0.279	2.84771
		Ifrd1	0.589	2.84466
		Hsd17b8	-0.26	2.84466
		Ncstn	0.351	2.84466
		Pcm1	-0.216	2.84164
		Tubgcp4	0.305	2.84164
		Prps2	-0.269	2.83268
		Pspc1	-0.377	2.83268
		Tom1	-0.32	2.82391
		Smad9	-0.383	2.82102
		Fhdc1	0.613	2.81816
		Tbl3	0.284	2.81816
		Pcgf2	-0.354	2.81531
		Trip4	0.336	2.80967
		Nedd4l	-0.285	2.80687
		Ddx10	-0.741	2.80687
		Slc24a2	-0.34	2.80687
		Asah1	-0.327	2.8041
		Prkcsh	0.38	2.8041
		Hmmr	0.354	2.7986
		Cdca5	0.369	2.7986
		Psph	-0.601	2.7986
		Kif18a	0.317	2.79048
		Ncapg	0.23	2.78781
		Washc5	-0.346	2.78781
		Atp13a1	0.294	2.78781
		Lgmn	0.393	2.78781
		Ctps2	-0.262	2.78516
		Dnajc10	0.304	2.77989
		Cyld	-0.304	2.77728
		Hm13	0.462	2.77211
		Eif4h	0.281	2.77211
		Arhgef2	-0.277	2.77211
		Ppm1d	-0.312	2.76955
		Tacc3	0.229	2.76955
		Meak7	-0.341	2.76955
		Etf1	0.249	2.767
		Ap2s1	0.235	2.76447
		Glt8d1	0.355	2.76195
		Appl2	0.307	2.76195
		Rprd1b	0.312	2.75945
		Trmt2a	0.279	2.75696
			-0.439	2.75449
		Sqle	0.281	2.74958
		Soat1	0.446	2.74958
		Ubxn6	-0.313	2.74958
		Maged1	0.387	2.74473
		Bcl7a	-0.444	2.73993
		Fgf14	0.525	2.73518
		Smc1a	-0.263	2.73518
		Nme3	0.389	2.73518
		Anxa5	0.459	2.73518
		Tmem94	-0.26	2.73283
		Cstf3	0.256	2.73283
		Pitrm1	-0.258	2.73283
		Akap13	0.207	2.73283
		Atf6b	0.305	2.73283
		Cul7	0.335	2.73283
		Ankib1	-0.259	2.72584
		Nipbl	-0.292	2.72584
		Pikfyve	-0.307	2.72584
		Maob	-0.367	2.72354
		Sqor	-0.296	2.72125
		Psmd12	0.237	2.7122
		Kptn	0.373	2.70774
		Ociad2	-0.498	2.70774
		Skt	-0.384	2.70553
		Pgd	0.266	2.70553
		Gnao1	-0.266	2.70334
		Kdm5a	-0.345	2.70334
		Nagk	-0.377	2.70115
		Zfhx3	-0.32	2.69897
		Kif21a	-0.201	2.69897
		Gpr107	0.404	2.69465
		Clgn	0.37	2.6925
		Arxes2	0.276	2.6925
		Epb41	-0.232	2.6925
		Kpna2	0.319	2.69037
		Pgm2	0.235	2.69037
		Rbm45	-0.327	2.69037
		Atg14	-0.391	2.69037
		Ckap2l	0.365	2.68613
		Map1lc3b	-0.345	2.68403
		Knstrn	0.268	2.68403
		Pgm1	0.182	2.68194
		Rock2	-0.207	2.68194
		Dennd6a	-0.253	2.67985
		Mbd2	-0.404	2.67778
		Ralgapb	-0.255	2.67572
		Scg3	0.371	2.67572
		Psma6	0.207	2.67366
		Uap1l1	-0.606	2.67366
		Kdm2b	-0.369	2.66959
		Hyou1	0.416	2.66959
		Ybx3	0.51	2.66959
		Akap12	0.382	2.66154
		Tead1	-0.289	2.66154
		Rap1gap2	-0.394	2.65956
		Pdpr	-0.329	2.65956
		Ccna2	0.286	2.65758
		Ranbp3	0.257	2.65758
		Irgq	0.483	2.65561
		Eef1d	0.256	2.6517
		Mix23	0.321	2.64397
		Pitpnm1	0.379	2.64207
		Eif4g1	0.462	2.64207
		Acin1	-0.318	2.63639
		Numa1	-0.363	2.63451
		Acss2	-0.289	2.62893
		Psmd4	0.177	2.62709
		Map4	-0.367	2.62709
		Fkbp2	0.443	2.62342
		Akirin2	0.322	2.62342
		Stat5b	-0.312	2.61979
		Gart	0.202	2.61798
		FAM120A	-0.269	2.61261
		Vwa5a	-0.431	2.61083
		Lifr	0.208	2.6073
		Acat1	-0.327	2.6073
		Rmnd5a	-0.327	2.6073
		Crip1	0.474	2.60555
		Igsf8	-0.437	2.60555
		Spty2d1	0.339	2.6038
		Ass1	-0.328	2.60206
		Pds5b	-0.285	2.60206
		Wdr91	-0.24	2.60206
		Decr1	-0.257	2.60206
		Gtf2b	0.328	2.60206
		Ap3b2	0.214	2.60033
		Tollip	-0.238	2.5986
		Gstz1	-0.289	2.5986
		Krt19	0.373	2.5986
		Pa2g4	0.212	2.59688
		Niban2	-0.278	2.59517
		Tmed4	0.226	2.59346
		Actl6a	-0.315	2.59176
		Kat7	-0.359	2.5817
		Mapre1	0.318	2.5817
		Bckdha	-0.345	2.58004
		Cfl1	0.419	2.5784
		Bex1	0.546	2.5784
		Entpd4	0.431	2.57025
		Lpl	-0.43	2.56864
		Mpp1	0.19	2.56703
		Rps6ka6	0.184	2.56543
		Psmc3	0.196	2.56543
		Zfpl1	0.425	2.56225
		Umps	0.317	2.56225
		Abca1	-0.482	2.56225
		Smu1	-0.235	2.56067
		Gpx4	-0.244	2.56067
		Vps35l	-0.315	2.56067
		Slc36a1	-0.255	2.55909
		Cpsf4	-0.314	2.55909
		Akr1b1	0.196	2.55129
		Pdia3	0.451	2.55129
		Serinc1	0.329	2.55129
		Tuba1c	0.317	2.54212
		Thnsl1	-0.27	2.54212
		Aqr	-0.292	2.54061
		Ankmy2	-0.266	2.5376
		Psmc5	0.226	2.53611
		Kpnb1	0.205	2.53611
		Abcf3	0.242	2.53313
		Trim37	-0.299	2.53313
		Gprc5c	-0.576	2.53018
		Dusp3	0.303	2.52724
		Abcc1	-0.263	2.52433
		Qars1	0.205	2.52288
		Plod3	0.426	2.5157
		Jpt2	0.336	2.5157
		Smarca5	-0.254	2.51286
		Setd3	-0.191	2.51145
		Tns3	0.279	2.51145
		Srp14	0.284	2.51004
		Megf8	-0.381	2.50864
		Cbx6	0.482	2.50584
		Rbbp7	-0.22	2.50307
		Pbk	0.289	2.50031
		Jup	-0.349	2.49894
		Sec13	0.417	2.49621
		Sgo2	0.249	2.49349
		Rab6a	0.234	2.49349
		Akt3	-0.358	2.4908
		Fen1	0.223	2.4908
		Strip1	0.219	2.48812
		Pcnp	0.298	2.48678
		Th	-0.462	2.48545
		Gtpbp10	-0.317	2.48545
		Crebbp	-0.332	2.48545
		Brpf3	-0.266	2.48413
		Ttk	0.245	2.48017
		Chd2	-0.504	2.47886
		Nap1l4	0.32	2.47886
		Ttc37	0.243	2.47496
		Insm1	-0.32	2.47496
		Txnip	0.863	2.47496
		Usp45	-0.375	2.47366
		Mast1	-0.33	2.47366
		Setx	-0.356	2.47366
		Adss2	0.181	2.47366
		Znfx1	-0.361	2.47237
			0.267	2.4698
		Slc6a17	0.251	2.4698
		Mdm1	0.465	2.4698
		Ythdc2	-0.306	2.46344
		Psme4	0.25	2.45593
		Ogfod1	0.235	2.45469
		Kif3c	-0.378	2.45469
		Gemin6	0.388	2.45346
		Strbp	-0.272	2.451
		Rdh11	-0.384	2.44855
		Asns	-0.654	2.44855
		Cox15	-0.349	2.44733
		Uck1	0.281	2.44733
		Syne1	-0.419	2.44733
		Aebp2	-0.402	2.44491
		Dhrs1	0.263	2.44491
		Mov10	-0.477	2.44491
		Apex1	-0.225	2.44491
		Rad23b	0.19	2.44491
		Strn4	-0.191	2.44009
		Ube3b	-0.334	2.43771
		Slc7a3	-1.08	2.43771
		Gins3	0.36	2.43652
		Sv2a	-0.25	2.43652
		Map3k5	-0.206	2.43533
		Prepl	0.205	2.43533
		Nup107	0.237	2.43533
		Ift122	-0.283	2.43533
		Fnip1	-0.397	2.43415
		Pip4k2c	-0.242	2.43415
		Ppm1b	-0.276	2.43415
		Cdc6	0.442	2.43415
		Tpm4	0.264	2.43415
		Cdc42bpa	-0.231	2.43297
		Sema4b	-0.392	2.4318
		Cdk9	-0.273	2.4318
		Rbm4	-0.3	2.4318
		Gnaq	-0.175	2.42597
		Prkce	-0.277	2.42481
		Cdca3	0.384	2.42481
		Dcaf1	-0.295	2.42481
		Ppat	0.196	2.42481
		Pgap1	0.318	2.42481
		Cds2	-0.21	2.41907
		Syt11	-0.443	2.41907
		Fryl	-0.448	2.41794
		Sf3a1	-0.174	2.4168
		Hbs1l	0.252	2.41567
		Papss2	-0.289	2.41454
		Lrrc41	0.264	2.41454
		Rabep1	-0.213	2.40782
		Prpf4b	-0.29	2.40671
		Hnrnph2	-0.318	2.40121
		Kars1	0.233	2.40121
		Abcb11	0.569	2.40121
		Sfn	0.265	2.40121
		Slc27a1	-0.283	2.40121
		Ncoa2	-0.335	2.39903
		Gpatch1	-0.368	2.39794
		Pwp1	0.305	2.39794
		Sppl3	-0.472	2.3947
		Nacc1	-0.273	2.3947
		Tiam1	0.293	2.39362
		Tapbpl	0.356	2.39362
		Yy1	-0.273	2.39362
		Pja1	-0.414	2.39147
		Ncbp3	-0.261	2.39147
		Tubb6	0.29	2.39147
		Ntrk2	0.557	2.39147
		Snrpa	-0.347	2.39041
		Vldlr	-0.587	2.38934
		Tmbim6	-0.551	2.38934
		Ctbp1	-0.292	2.38934
		Kiaa1109	-0.346	2.38934
		Ring1	-0.353	2.37882
		St3gal5	-0.311	2.37882
		Eif3i	0.213	2.37882
		Chd1l	-0.305	2.37882
		Hirip3	0.346	2.37366
		Dnajc13	-0.288	2.37263
		Yars2	0.278	2.37161
		Luc7l2	0.254	2.37161
		Depdc1b	0.323	2.36856
		Patj	-0.276	2.36856
		Yme1l1	0.171	2.36856
		Rhob	0.286	2.36856
		Rplp2	0.383	2.36452
		Stoml2	0.246	2.36351
		Slc35e1	0.258	2.35853
		Hsdl1	-0.384	2.35853
		Glo1	0.301	2.35753
		Reep5	0.469	2.35458
		Pmpca	-0.289	2.3536
		Fam3c	0.359	2.35262
		Stk26	0.324	2.35262
		Ing2	0.353	2.34969
		Brd4	-0.219	2.34679
		Mcoln1	-0.357	2.34582
		Med17	-0.204	2.34486
		Arl1	0.52	2.34486
		Cpn1	0.491	2.34104
		Ikbkb	-0.451	2.33914
		Akr1e2	-0.344	2.33819
		Capn7	0.23	2.33819
		Rapgef2	-0.229	2.3363
		Chid1	0.395	2.33348
		Phactr4	0.35	2.32975
		Peg3	-0.397	2.32975
		Ube2e2	-0.384	2.3279
		Six4	0.441	2.31786
		Ptprj	-0.398	2.31605
		Fam120c	-0.278	2.31605
		Dnah9	0.298	2.31515
		Ahdc1	0.301	2.31515
		Tfrc	-0.393	2.31515
		Dock11	-0.295	2.31515
		Ehmt1	-0.377	2.31515
		Znf609	-0.311	2.31515
		Eno2	0.31	2.31515
		Senp6	-0.259	2.31336
		Sh3d19	0.322	2.30627
		Hdhd5	-0.503	2.30539
		Psma7	0.209	2.30452
		Dgkg	0.394	2.3019
		Camk2b	-0.233	2.30103
		Anxa4	0.427	2.30016
		Zdhhc20	-0.203	2.30016
		Ckmt1	0.216	2.2993
		Htatsf1	0.178	2.29585
		Chuk	-0.254	2.29585
		Epb41l1	-0.257	2.29414
		Ift57	0.272	2.29328
		Cdk4	-0.262	2.29243
		Rcc2	-0.326	2.28904
		Cad	0.373	2.28904
		Tango6	0.387	2.28904
		Hepacam2	-0.256	2.28904
		Kdm6b	-0.353	2.28904
		Ube2d3	0.198	2.28735
		Bola2	0.238	2.28567
		Cirbp	-0.411	2.2815
		Depdc1a	0.381	2.2815
		Dnajc9	0.18	2.28067
		Mthfsd	0.217	2.27984
		Mapre2	0.233	2.27819
		Znf326	-0.301	2.27654
		Grhpr	0.276	2.27246
		Mvp	0.226	2.27165
		Ncam1	-0.253	2.26922
		Psmd8	0.196	2.26761
		Dcaf12l1	-0.613	2.2668
		Naa15	0.179	2.25964
		Sc5d	0.215	2.25885
		Anln	0.314	2.25885
		Gopc	0.277	2.25806
		Ufc1	0.436	2.25727
		Rassf2	-0.35	2.25727
		Atp1b3	0.194	2.25571
		Irs2	0.354	2.25026
		Cog8	0.392	2.2426
		Smim24	-0.76	2.24033
		Tenm3	-0.238	2.23882
		Stx6	-0.344	2.23807
		Pacsin1	-0.207	2.23807
		Tagln2	0.247	2.23582
		Ankh	-0.202	2.2321
		Poldip3	-0.204	2.23062
		Taok1	-0.27	2.22768
		Sfmbt1	-0.238	2.22548
		Baiap3	-0.814	2.22548
		Hnrnpab	-0.363	2.22548
		Ndufa7	-0.314	2.22403
		Aars1	-0.358	2.22113
		Uchl3	0.29	2.2204
		Ogfod3	0.402	2.21325
		Pygb	0.18	2.21254
		Polr2g	0.194	2.21113
		Fras1	-0.519	2.20691
		Afdn	-0.208	2.20412
		Mthfd2	-0.332	2.20412
		Faah	-0.39	2.20066
		Armc1	0.285	2.19928
		Ap2m1	0.181	2.19928
		Elavl1	-0.314	2.1986
		Uggt2	-0.292	2.19586
		Lypla1	0.194	2.19179
		Krt8	0.269	2.19111
		Uba1	0.191	2.19111
		Spock2	0.261	2.19111
		Jund	-0.34	2.19111
		Golph3l	0.326	2.19044
		Aak1	0.183	2.19044
		Ppcs	0.281	2.18776
		Trim24	-0.355	2.18642
		Mark2	-0.165	2.18509
		Gla	0.347	2.1831
		Arid1a	-0.354	2.1831
		Gsr	-0.207	2.18243
		Tpm3	0.227	2.1798
		Ret	-0.482	2.17783
		Bahd1	-0.244	2.17653
		Rcn2	0.214	2.17587
		Tuft1	-0.476	2.17263
		Hap1	-0.234	2.17134
		Ap1g1	0.265	2.1707
		Ptpn11	0.146	2.16685
		Abcg1	-0.303	2.16431
		Rab37	-0.32	2.16431
		Xrcc6	-0.287	2.16241
		Golga5	0.314	2.16178
		Ctsd	-0.244	2.15989
		Csnk1d	-0.262	2.15801
		Asns	-0.421	2.15428
		Ppp2r5c	0.349	2.15243
		Rnps1	-0.347	2.15181
		Nptxr	-0.27	2.14691
		Prrc2b	-0.257	2.1463
		Ttc1	0.279	2.14569
		Hspa5	0.378	2.14569
		Psmb2	0.213	2.14569
		Tbc1d23	0.235	2.14509
		Galc	-0.478	2.14448
		Kat2b	-0.228	2.14327
		Clcn3	-0.227	2.14086
		Tmem131l	-0.338	2.14086
		Larp1b	0.51	2.14026
		Spry4	1.03	2.13668
		Znf143	0.351	2.13668
		Ubr5	-0.295	2.1349
		Nsf	0.192	2.13018
		Nav1	-0.255	2.1296
		Pccb	-0.249	2.1296
		Dad1	0.602	2.12901
		Mfge8	0.413	2.12843
		Racgap1	0.265	2.1261
		Sort1	-0.265	2.1261
		Cpeb3	0.366	2.1261
		Bpgm	0.371	2.1261
		Bet1l	0.577	2.12494
		Ufd1	0.188	2.12494
		Lztfl1	0.254	2.12494
		Prss53	0.334	2.12148
		Numa1	-0.363	2.11691
		Phf8	-0.199	2.11691
		Mprip	-0.204	2.11691
		Erlin2	-0.312	2.11577
		Gtf3c1	-0.273	2.11577
		Foxp1	-0.254	2.11464
		Aff4	-0.197	2.11464
		Kpna4	0.34	2.1107
		Rims3	-0.582	2.1107
		Mcm2	-0.204	2.10958
		Txn2	0.228	2.10624
		Mrrf	-0.25	2.10624
		Sars1	-0.321	2.10458
		Vps37c	0.27	2.10237
		Grk2	-0.2	2.10073
		Dip2c	-0.223	2.09963
		Pi4ka	-0.344	2.09963
		Gatad2b	-0.189	2.09963
		Pc	-0.542	2.098
		Eef1a2	0.252	2.09528
		Clstn2	0.32	2.09259
		Lnx2	0.292	2.08991
		Akt2	-0.194	2.08884
		Utrn	-0.217	2.08884
		Reep2	0.29	2.08778
		Scrn3	-0.193	2.08778
		Pcmt1	0.187	2.08725
		Mrps10	0.287	2.08197
		Stip1	0.195	2.08144
		Znf318	-0.208	2.0804
		Cpt2	-0.292	2.0804
		Parp14	-0.613	2.07831
		Ppip5k2	-0.239	2.07779
		Cenpk	0.354	2.07728
		Kif18b	0.234	2.07676
		Sf3a2	-0.188	2.07469
		Ppp1r13b	-0.325	2.07469
		Acad9	-0.147	2.07417
		Letm1	0.184	2.07263
		Spryd3	0.49	2.07212
		Wdr13	-0.27	2.07109
		Denr	0.426	2.07007
		Eif5b	0.174	2.07007
		Slitrk6	0.418	2.06956
		Bmi1	-0.613	2.06956
		Adh5	-0.197	2.06956
		Kif20a	0.228	2.06956
		Dcaf8	-0.194	2.06651
		Trappc3	-0.251	2.06651
		Bap18	-0.341	2.06601
		Cbx3	0.256	2.0655
		Lmna	0.299	2.0655
		Zfp185	0.324	2.0655
		Coq5	-0.295	2.065
		Sytl4	-0.288	2.06399
		Spc25	0.24	2.06298
		Galk2	-0.242	2.06048
		Leng1	0.367	2.05998
		Gbf1	0.243	2.05948
		Txndc9	0.271	2.0575
		Scp2	-0.192	2.05502
		Cabin1	-0.445	2.05306
		Add1	-0.205	2.0511
		Rplp1	0.319	2.0511
		Dbr1	-0.276	2.05012
		Clic1	0.207	2.04528
		Mapt	0.366	2.04528
		Cct4	0.167	2.04479
		Ttc39a	-0.333	2.04431
		Crat	-0.229	2.04239
		Nup43	0.291	2.04096
		Wnk1	-0.189	2.03953
		Rbm33	-0.27	2.03763
		Neil3	0.263	2.03012
		Cndp2	0.23	2.03012
		Polr2d	0.275	2.0278
		Cdh1	-0.321	2.02549
		Kdm1a	-0.16	2.02091
		Sbno1	-0.16	2.02
		Tpm3	0.204	2.02
		Mlxipl	-0.252	2.01909
		Egfr	-0.316	2.01457
		Atp8a1	-0.332	2.01278
		Jakmip1	-0.326	2.00833
		Pigq	-0.381	2.00612
		Chpf	0.334	2.00568
		Ift140	-0.285	2.00305
		Aagab	0.178	2.00305
		Mapk8ip3	0.171	2.00218
		Clcn5	-0.221	2
		Stk17b	0.277	2
		Mydgf	0.243	2
		Ppp1r14b	0.514	1.99568
		Asl	0.204	1.99568
		Pex5l	-0.267	1.99568
		Supt16h	-0.413	1.9914
		Sobp	-0.38	1.9914
		Eif6	0.287	1.9914
		Cnot9	0.232	1.9914
		Trrap	-0.355	1.9914
		Ift22	0.187	1.98716
		Rmdn3	0.22	1.98716
		Hspa8	0.202	1.98716
		Ttc28	-0.518	1.98716
		N4bp2l2	-0.214	1.98716
		Kdm2a	-0.182	1.98297
		Dpp10	-0.719	1.98297
		Ncaph2	0.371	1.98297
		Ociad1	0.211	1.98297
		Vps8	-0.233	1.98297
		Son	-0.237	1.98297
		Msh2	-0.182	1.98297
		Ddx52	0.186	1.98297
		Ift172	-0.335	1.98297
		Tubb5	0.218	1.98297
		Pip4p1	-0.262	1.98297
		Hmox1	-0.471	1.98297
		Dock9	-0.226	1.98297
		Chtop	-0.321	1.97881
		Gmnn	0.452	1.97881
		Rpap3	0.312	1.97881
		Mis12	0.401	1.97881
		Gtf2e1	0.185	1.97881
		Plekha1	0.161	1.97881
		Sp1	-0.247	1.97881
		Disp2	-0.408	1.97881
		Fkbp9	0.325	1.97881
		Taok3	-0.219	1.97881
		Trappc12	-0.254	1.97881
		Mta3	-0.291	1.97469
		Eif2a	0.192	1.97469
		Smoc1	0.482	1.97469
		Ssbp3	-0.336	1.97469
		Mia3	0.359	1.97062
		Ndufa9	-0.141	1.97062
		Lamp2	-0.33	1.97062
		Nadk	-0.206	1.96658
		Phlda1	-0.633	1.96658
		Arhgdia	0.132	1.96658
		Zfp644	-0.221	1.96658
		Cdc25c	0.297	1.96257
		Kdm8	0.369	1.95861
		Foxo1	-0.358	1.95861
		Bfar	0.323	1.95861
		Dera	0.23	1.95468
		Riok1	0.221	1.95468
		Suds3	-0.193	1.95468
		Tnfaip8	0.413	1.95078
		Serpinb9	-0.288	1.95078
		Fah	-0.261	1.94692
		Pacs2	-0.27	1.94692
		Ddx42	-0.197	1.94692
		Capn5	-0.326	1.94692
		Klc4	-0.186	1.9431
		Syngr3	0.276	1.9431
		Rnf214	-0.186	1.9393
		Reep6	-0.306	1.9393
		Sdf2l1	0.449	1.9393
		Chmp3	-0.373	1.9393
		Limk2	-0.29	1.9393
		Pick1	0.288	1.93181
		Vps11	-0.259	1.93181
		Med16	-0.282	1.93181
		Iars2	-0.221	1.93181
		Tcp1	0.196	1.93181
		Capn2	0.203	1.93181
		Mul1	-0.252	1.92812
		Coro1c	-0.222	1.92812
		Dnajb9	0.283	1.92812
		Skiv2l	0.251	1.92812
		Gnb2	-0.258	1.92812
		Gtf3c4	-0.198	1.92812
		Alcam	0.458	1.92812
		Fbxw20	0.568	1.92812
		Taldo1	0.151	1.92445
		Dhx8	-0.247	1.92445
		Ssb	0.165	1.92445
		Wdtc1	-0.251	1.92445
		Cfap36	0.303	1.92445
		Cdk2	0.208	1.92082
		Amph	0.234	1.92082
		Rusf1	0.208	1.92082
		Naa10	0.224	1.92082
		Nop14	0.233	1.91721
		Arhgap12	-0.305	1.91721
		Ap3s1	0.21	1.91721
		Cd47	0.211	1.91721
		Rnase4	0.325	1.91721
		Clptm1	0.167	1.91364
		Syvn1	0.284	1.91364
		Ckm	-0.615	1.91364
		Pnpla2	-0.309	1.91364
		Ddrgk1	0.456	1.91364
		Lasp1	-0.174	1.90658
		Csnk2b	-0.432	1.90658
		Smchd1	-0.175	1.90658
		Kbtbd7	-0.192	1.90658
		Arl6	0.218	1.90658
		Sec16a	0.228	1.90658
		Vps13c	-0.233	1.90658
		Acadl	-0.2	1.90658
		Nkx2-2	-0.235	1.90658
		Golga1	0.194	1.90658
		Farsa	0.172	1.90658
		Prdx1	0.2	1.90309
		Cyp4f37	0.274	1.90309
		Nrip1	-0.478	1.90309
		Gps1	0.154	1.90309
		Abca2	-0.366	1.89963
		Pdlim5	0.202	1.89963
		Ncaph	0.194	1.89279
		Gmpr	-0.358	1.89279
		Rif1	-0.162	1.89279
		Eif2s1	0.129	1.88941
		Ubap2	0.191	1.88941
		Fasn	-0.226	1.88941
		Zwilch	0.2	1.88941
		Lrp6	-0.235	1.88606
		Hspa9	-0.36	1.88606
		Kif1c	-0.281	1.88273
		Dnpep	0.225	1.88273
		Tox3	-0.568	1.87943
		Ube2n	0.316	1.87943
		Fip1l1	0.249	1.87615
		Ash1l	-0.235	1.87615
		Entpd5	-0.342	1.87615
		Tex30	0.241	1.87615
		Fam20b	-0.189	1.87615
		Tor1aip2	0.308	1.87289
		Dis3	0.144	1.87289
		Cmas	0.234	1.86646
		Pja2	0.231	1.86646
		Mtmr10	0.297	1.86646
		Bin1	0.2	1.86328
		Btrc	-0.283	1.86328
		Setd2	-0.151	1.86328
		Limch1	0.34	1.86012
		Diaph3	0.187	1.86012
		Acsl3	-0.201	1.85699
		Mybpc2	0.339	1.85699
		Rab1A	0.176	1.85699
		Ube2s	0.247	1.85387
		Dtd1	-0.46	1.85387
		Wdr48	-0.195	1.85387
		Ahcyl1	-0.162	1.85078
		H1-1	0.31	1.84771
		Ctsa	0.315	1.84771
		Nckap1	-0.205	1.83863
		Zbtb33	-0.254	1.83863
		Tsc1	-0.199	1.83565
		Tceal3	0.298	1.83268
		Ankrd28	-0.197	1.83268
		Lima1	0.235	1.83268
		Rwdd1	0.435	1.82974
		Adipor1	-0.2	1.82974
		Psmd6	0.225	1.82974
		Rpl27	0.175	1.82974
		Hif1an	0.199	1.82974
		Ubr4	0.287	1.82681
		Rps19bp1	0.332	1.82681
		Cdc42ep4	-0.329	1.82681
		Trir	0.288	1.82681
		Bhlhb9	0.276	1.82391
		Heg1	-0.573	1.82102
		Cacybp	0.189	1.82102
		Acot2	-0.247	1.82102
		Cpsf6	0.17	1.82102
		Fer1l6	0.364	1.81816
		Hmces	-0.243	1.81816
		Tcerg1	0.129	1.81531
		Arvcf	-0.269	1.81531
		Ski	-0.348	1.81531
		Tm9sf2	0.247	1.81531
		Nifk	0.269	1.81248
		Sez6l2	0.365	1.81248
		Epc2	-0.31	1.80967
		Cul4a	-0.157	1.80967
		Ppih	0.162	1.80967
		Rps5	0.332	1.80688
		Slc39a14	0.412	1.80688
		Itgb8	-0.37	1.80688
		Prnp	-0.353	1.80688
		Ctnna2	-0.163	1.80688
		Wdr77	0.228	1.80688
		Tulp3	-0.217	1.80688
		Per1	-0.392	1.8041
		Nomo1	0.214	1.8041
		Psmd7	0.242	1.80134
		Ndc80	0.24	1.7986
		Smap	0.218	1.7986
		Plekhg6	-0.452	1.79588
		Rarg	-0.41	1.79588
		Hcn4	-0.367	1.79317
		Coa7	-0.355	1.79317
		Sugp1	0.155	1.79317
		Topbp1	-0.139	1.79317
		Ldhd	-0.396	1.78516
		Crkl	0.374	1.78252
		Mipep	-0.232	1.77989
		Dach1	-0.209	1.77728
		Mat1a	0.265	1.77728
		Bzw2	-0.193	1.77728
		Enoph1	0.263	1.77469
		Gtf2e2	0.234	1.77211
		Pycr1	0.456	1.77211
		Psmd3	0.153	1.76955
		Abhd14b	-0.34	1.76955
		Slf2	-0.389	1.76955
		Mrpl41	0.42	1.76447
		Meltf	0.839	1.76195
		Huwe1	-0.271	1.76195
		Dnm1l	0.173	1.75945
		Epb41l4b	-0.256	1.75945
		Cpm	-0.3	1.75945
		Slc35f1	0.41	1.75945
		Wdr6	-0.399	1.75945
		Pfn2	-0.306	1.75203
		Spag5	0.259	1.75203
		Snrpd1	-0.223	1.75203
		Evl	-0.232	1.74958
		Dek	0.197	1.74958
		Hexa	-0.269	1.74958
		Tbc1d8	-0.335	1.74715
		Cog2	0.21	1.74715
		Rc3h1	-0.169	1.74473
		Galnt1	-0.285	1.74473
		Lpgat1	-0.181	1.74473
		Chmp2b	-0.236	1.74473
		Sdc1	0.227	1.74232
		Nedd9	0.469	1.74232
		Pcsk9	-0.25	1.73993
		Knop1	0.186	1.73993
		Wnk3	0.234	1.73993
		Rpl29	0.262	1.73993
		Pbdc1	0.304	1.73993
		Prpf8	-0.244	1.73755
		Lnpep	-0.169	1.73755
		Ptprf	-0.226	1.73755
		Tp53	-0.235	1.73755
		Sart3	-0.166	1.73518
		Strap	0.158	1.73518
		B3galt4	0.427	1.73518
		Myt1l	-0.321	1.73283
		Epg5	-0.332	1.73283
		Selenoo	-0.261	1.73283
		Tln1	0.24	1.72816
		Ak2	0.174	1.72584
		Mcf2l	-0.182	1.72584
		Serbp1	0.223	1.72584
		Ppp2r5b	0.259	1.72584
		Clu	0.262	1.72584
		Mamld1	0.308	1.72584
		Naa25	0.178	1.72354
		Pycr2	0.231	1.72354
		Zadh2	-0.267	1.72125
		Cand1	0.122	1.71897
		Prdx5	0.143	1.71897
		Gabarapl2	0.192	1.7167
		Ccdc167	0.365	1.7167
		Rnf19a	-0.386	1.7167
		Atad2	-0.237	1.7167
		Hsbp1	-0.348	1.71444
		Eif3d	0.167	1.71444
		Dbnl	0.164	1.71444
		Mon2	0.16	1.71444
		Fubp1	0.168	1.7122
		Nbr1	0.264	1.7122
		Gripap1	0.197	1.7122
		Cyhr1	-0.23	1.70996
		Cdkn1b	-0.393	1.70996
		Fxr2	0.165	1.70996
		Tubb2a	0.182	1.70774
		Eif1a	0.26	1.70553
		Ip6k1	-0.259	1.70553
		Shc1	0.299	1.70553
		Cnot8	0.292	1.70553
		Pdcd6ip	0.145	1.70334
		Vbp1	0.178	1.70334
		Cbwd1	0.171	1.70115
		Ergic3	0.297	1.69897
		Glyr1	-0.179	1.6968
		Exoc6b	0.17	1.69465
		Edc4	0.159	1.6925
		Snap91	-0.16	1.6925
		Prkag2	-0.171	1.68825
		Vamp4	0.237	1.68613
		Arrb2	-0.213	1.68403
		Ndufa10	-0.167	1.68403
		Uros	-0.18	1.68194
		Dck	0.174	1.68194
		Nt5c2	-0.195	1.68194
		Cln8	0.174	1.68194
		Ccdc90b	-0.431	1.68194
		Cnot7	-0.254	1.67985
		Sympk	-0.152	1.67985
		Nf1	-0.192	1.67778
		Kif11	0.155	1.67778
		Hmgcs1	-0.309	1.67778
		Rcor3	-0.276	1.67572
		Nolc1	0.386	1.67366
		Ywhah	-0.18	1.67162
		Slc38a2	0.307	1.66959
		Kif3b	-0.169	1.66959
		Brwd1	-0.323	1.66756
		Kiaa1841	-0.191	1.66756
		Eif4e	0.201	1.66756
		Stau1	-0.162	1.66756
		Bnip1	0.183	1.66756
		Rimbp2	0.203	1.66555
		Rb1cc1	-0.193	1.66555
		Wdhd1	0.131	1.66555
		Mkln1	0.207	1.66354
		Top3b	-0.209	1.66354
		Rps26	0.208	1.66354
		Akap8l	-0.238	1.66354
		Ctnnb1	-0.293	1.65956
		Phf3	-0.218	1.65956
		Ube2t	0.264	1.65758
		Gba	0.24	1.65758
		Magee1	-0.184	1.65758
		Thoc6	-0.183	1.65561
		Aldh2	-0.264	1.65561
		Spcs1	0.343	1.65561
		Pcdha4	-0.275	1.65365
		Hscb	-0.312	1.65365
		Pde1c	0.206	1.65365
		Aaas	0.183	1.64975
		Per2	-0.314	1.64975
		Pde6c	-0.443	1.64782
		Stxbp2	-0.19	1.64782
		Psmd13	0.178	1.64782
		Pip5k1a	-0.346	1.64397
		Iars1	-0.214	1.64397
		Oxct1	-0.215	1.64397
		Reps1	0.222	1.64397
		Inppl1	0.243	1.64397
		Cd151	0.319	1.64207
		Shroom3	0.263	1.64207
		Mthfd1	-0.16	1.64207
		Zdhhc5	0.273	1.63827
		Zfp948	0.276	1.63827
		Abcb7	-0.152	1.63827
		Pum1	-0.146	1.63264
		Vrk1	-0.156	1.63264
		Irf3	0.295	1.63264
		Znf574	-0.238	1.63264
		Fpgs	0.279	1.63264
		Nrbf2	0.261	1.63264
		Dph6	-0.445	1.63078
		Sec11a	0.275	1.63078
		Sult1d1	-0.968	1.63078
		Nfkb2	0.27	1.63078
		Klf13	-0.237	1.63078
		Prc1	0.195	1.62893
		Ern1	0.316	1.62709
		Furin	-0.298	1.62709
		Abcb6	0.29	1.62525
		Parp2	-0.198	1.62342
		Crebzf	-0.37	1.62342
		Tbc1d10b	-0.208	1.62342
		Cmtm6	-0.163	1.62342
		Eml4	-0.188	1.6216
		Zbtb1	-0.337	1.6216
		Gid8	-0.224	1.6216
		Ywhae	0.197	1.61979
		Gdi1	-0.126	1.61798
		Ier3ip1	0.311	1.61798
		Impact	-0.352	1.61798
		Cdk10	-0.275	1.61618
		N4bp1	-0.385	1.61618
		Pomp	0.25	1.61439
		Ddx54	0.212	1.61439
		Vamp7	0.282	1.61261
		Dtl	0.149	1.61261
		Nub1	-0.14	1.61261
		Rtf1	-0.231	1.61083
		Apob	0.267	1.60906
		Usp16	0.308	1.6073
		Sptbn2	-0.349	1.6073
		Fam20c	0.218	1.6073
		Camsap3	0.174	1.6073
		Eif3h	0.169	1.60555
		Hspa4	0.127	1.60555
		Glud1	-0.194	1.6038
		Foxo3	-0.312	1.60206
		Agl	-0.198	1.60206
		Srrt	0.168	1.60206
		Snrpe	0.375	1.60033
		Nefh	0.278	1.5986
		Acad11	0.182	1.5986
		Mbd3	-0.203	1.5986
		Ltv1	0.239	1.5986
		B3galnt1	0.217	1.5986
		Ppm1b	-0.259	1.5986
		Neil2	-0.251	1.59517
		Atp11a	-0.178	1.59517
		Utp14b	-0.22	1.59517
		Tcof1	0.353	1.59517
		Ppp1r37	-0.159	1.59346
		Srsf9	-0.282	1.59346
		Sdf2	0.246	1.59346
		Gnpat	-0.219	1.59346
		Prps1	-0.229	1.59176
		Ppp1r12c	0.28	1.59007
		Arfgef3	0.202	1.58838
		Crebrf	-0.426	1.58838
		Ugp2	0.132	1.58838
		Wdr11	-0.209	1.5867
		Sdha	-0.207	1.58503
		Fancd2	-0.215	1.58503
		Tsc2	-0.175	1.58503
		Klc3	0.342	1.58503
		Lmf2	0.276	1.58336
		Yif1b	0.227	1.58336
		Mtor	-0.285	1.58336
		Pdp2	-0.321	1.58336
		Pkn2	-0.155	1.58336
		Ctps1	0.152	1.58004
		Hadh	-0.215	1.58004
		Rnaseh2b	-0.167	1.57675
		Rpsa	0.23	1.57675
		Hectd3	-0.23	1.57349
		Ipo8	0.134	1.57187
		Rnf187	0.44	1.57187
		Spcs3	0.242	1.57187
		Elob	0.229	1.57025
		Ndufb10	0.239	1.56864
		Hypk	0.205	1.56703
		Mkrn1	-0.335	1.56543
		Sgsm3	0.233	1.56384
		Cd2ap	0.223	1.56384
		Nin	-0.235	1.56225
		Wdr7	-0.27	1.56225
		Gtf2f1	0.294	1.56225
		Emsy	0.174	1.56067
		Stat1	-0.158	1.55909
		Arhgef7	-0.13	1.55752
		Mcu	0.133	1.55752
		Pcx	-0.494	1.55752
		St8sia1	-0.371	1.55752
		Mff	-0.218	1.55595
		Cfl2	0.2	1.5544
		Vta1	0.189	1.55284
		Kmt2d	-0.279	1.55129
		Gtpbp4	-0.186	1.54975
		Acbd3	0.189	1.54821
		Idh3g	-0.18	1.54668
		Jag2	0.326	1.54668
		Myh10	-0.356	1.54516
		Arpc1b	-0.146	1.54212
		Ube2v1	0.193	1.54212
		Chchd10	-0.42	1.54212
		Rimbp2	0.245	1.54212
		Fer1l4	0.369	1.54061
		Znf598	0.428	1.5391
		Map3k11	-0.263	1.5376
		Pdhx	0.18	1.5376
		Syp	0.189	1.53611
		Lrch1	-0.156	1.53462
		Etfa	-0.143	1.53462
		Clip2	0.276	1.53313
		Ptpn6	0.155	1.53165
		Rap1b	0.189	1.53165
		Lsm4	-0.244	1.53165
		RO60	-0.221	1.52871
		Ak1	-0.173	1.52871
		Usp14	0.118	1.52871
		Cert1	-0.176	1.52871
		Atm	-0.365	1.52871
		Hsd17b11	-0.204	1.52871
		Foxp4	0.199	1.52724
		Suco	0.174	1.52578
		Rps21	0.395	1.52578
		Sytl5	0.17	1.52578
		Mdfic	-0.556	1.52433
		Psma3	0.127	1.52433
		Slk	-0.137	1.52433
		Emc8	0.156	1.52433
		Dcaf11	-0.21	1.52433
		Fyttd1	-0.192	1.52433
		Stx3	-0.203	1.52288
		Ipo7	0.141	1.52288
		Tpd52	0.395	1.52288
		Eif3f	0.142	1.52143
		Tpp1	-0.288	1.52143
		Stard10	-0.21	1.51999
		Me2	-0.178	1.51999
		H1-0	0.309	1.51856
		Pelo	0.246	1.51713
		Cdca8	0.296	1.51713
		Cyb5r3	-0.173	1.51713
		Ergic1	0.22	1.5157
		Oard1	-0.209	1.5157
		Wdfy2	-0.219	1.51145
		Cep85	-0.172	1.51145
		Emc7	0.201	1.51004
		Muc4	-0.413	1.51004
		Gstp2	0.334	1.51004
		Gtf3c2	-0.12	1.51004
		Rxrb	-0.201	1.50864
		Pfdn5	0.219	1.50864
		Dvl2	-0.383	1.50585
		Braf	-0.207	1.50585
		Ssr4	0.309	1.50585
		Cttn	0.182	1.50585
		Pde4dip	0.176	1.50446
		Timm17a	0.349	1.50446
		Ddx1	0.128	1.50446
		Bbs1	-0.182	1.50446
		Zcrb1	-0.312	1.50307
		Psma2	0.165	1.50307
		Czib	0.192	1.50307
		Hibadh	-0.222	1.50307
		Dync2h1	-0.395	1.50307
		Nelfe	0.203	1.50307
		Farsb	0.145	1.50307
		Rbbp5	-0.138	1.50307
		Mrpl16	-0.229	1.50307
		Fxr1	0.229	1.49621
		Znf827	-0.205	1.49621
[truncated: 11,278 more rows]
[truncated: 8 more columns]

## Sheet: Figure 5
panel	analysis
5A	TE	gene	5.5 mM				25 mM
		Ins1	2.54409	3.04356	4.32102		1.91253	1.68207	1.52133
		Ins2	2.43096	2.42517	3.31288		2.01445	1.41084	1.65936
		Scgn	0.44107	0.48769	0.77813		0.26772	0.24862	0.16386
		Idh2	1.36401	0.918073	1.03534		0.3225	0.563445	0.327764
		Vps41	0.80901	1.21945	1.19381		0.467265	0.289272	0.368319
		Slc2a2	1.15493	1.64495	0.686174	1.10924	0.64858	0.646126	0.331316	0.505804
		Igf2	0.444935	0.793701	0.638133		0.20166	0.197739	0.202397
		Slc30a8	1.68254	1.83651	0.995501		0.747426	0.77837	0.531786
		Pfkfb3	0.642967	1.31019	1.33084		0.336099	0.484498	0.392865
		Actb	1.36248	0.9081	1.16281		1.1427	0.80068	1.29578
		Tubg1	1.46945	1.1024	1.21884		1.69664	1.68423	1.40233
5B	protein	SCGN/TUBULIN			IDH2/TUBULIN			VPS41/TUBULIN			SLC2A2/TUBULIN			IGF2/TUBULIN			SLC30A8/TUBULIN			PFKFB3/TUBULIN
		5.5 mM	25 mM		5.5 mM	25 mM		5.5 mM	25 mM		5.5 mM	25 mM		5.5 mM	25 mM		5.5 mM	25 mM		5.5 mM	25 mM
		0.990726	0.725027		1.00963	0.739134		0.961804	0.798132		2.12843	0.919668		0.978298	0.196712		0.782532	0.279128		0.793194	0.413516
		1.18124	0.919229		1.15611	0.642563		1.019	0.959533		0.604176	0.392448		0.726389	0.199299		1.27904	0.782551		1.21765	0.965867
		1.00781	0.773039		1.24427	0.480617		1.0548	1.07966		0.557799	0.450182		0.928121	0.187467		0.938424	0.507541		1.37979	1.19006
		0.820221	0.477546		0.589989	0.293024		0.9644	0.840846		0.709598	0.403513		1.36719	0.189063					1.39984	0.630775
								0.926701	0.745531											0.453942	0.340639
								0.956857	0.747675
								1.45582	0.97297

## Sheet: Figure 6
panel	analysis
6A	TE	Gene	5.5 mM				16.7 mM
		Ins1	1.1158	2.0954	1.8385	1.3393	0.8243	0.6231	1.2532	0.5637
		Ins2	1.4334	2.4525	2.2814	0.8813	0.5714	0.4773	0.6557	0.5243
		Scgn	1.308	2.3698	1.50653		0.51	0.8185	0.483708
		Idh2	1.3094	2.0755	1.7704		0.579	0.626	1.1066
		Vps41	1.7528	1.6582	1.33837		0.66	0.6439	0.905366
		Slc2a2	2.1268	2.1027	1.3062		0.7198	0.5603	0.8055
		Igf2	1.4612	2.0182	2.58063		0.7415	0.8295	0.71091
		Slc30a8	2.2463	2.3941	1.2488	0.966624	0.9606	0.7506	0.7718	0.555542
		Pfkfb3	1.64909	1.85247	1.78077		0.580138	0.719174	0.933139
		Actb	1.0721	1.4792	1.0949		1.2333	1.0115	1.1391
		Tubg1	1.1639	1.2011	0.969		1.1914	0.6573	1.7502
6B	protein	SCGN/TUBULIN			IDH2/TUBULIN			VPS41/TUBULIN			SLC2A2/TUBULIN			IGF2/TUBULIN			SLC30A8/TUBULIN			PFKFB3/TUBULIN
		5.5 mM	16.7 mM		5.5 mM	16.7 mM		5.5 mM	16.7 mM		5.5 mM	16.7 mM		5.5 mM	16.7 mM		5.5 mM	16.7 mM		5.5 mM	16.7 mM
		1.16269	0.501807		1.00496	0.601576		1.14534	0.775738		0.706501	0.555939		0.56853	0.49314		0.596557	0.689153		1.07693	0.142311
		0.980088	0.646641		1.08549	0.481722		0.941917	0.703317		0.881254	0.624275		0.768542	0.435235		0.732758	0.719701		1.02771	0.208072
		0.857218	0.538824		0.938729	0.34743		0.997431	0.72499		1.19896	0.607819		0.817902	0.670951		1.47719	0.607346		1.36249	0.167439
		0.927016	0.786867		1.05408	0.461088		0.956798	0.833028		1.41818	0.659829		1.03547	0.792167		1.16735	0.691018		1.14384	0.248084
		1.04954	1.08451		0.916738	0.456902		1.00024	0.880221		0.885692	0.367153		0.881845	0.518538		0.707014	0.547793		0.389019	0.186429
		1.02345	0.742427					0.958282	1.01513		0.909411	0.403425					1.31913	0.801696

## Sheet: Figure 7
panel	analysis
7B	GSIS		Basal					Stimulated
		5.5mM	0.0102167	0.0102653	0.0336899	0.0148578	0.0462138	0.0355673	0.0794336	0.111379	0.0480431	0.143314
		20mM	0.0303803	0.446728	0.0789215	0.253382	0.298462	0.0210222	0.316893	0.0473721	0.162592	0.298276
7B	Stimulation Index	5.5 mM	20 mM
		8.29347	0.718158
		3.45335	0.707603
		3.18415	0.585318
		3.37731	0.659234
		3.22326	0.962652
7C	Insulin content	5.5 mM	20 mM
		5.73807	3.87676
		5.2729	3.37508
		4.05557	3.8372
		1.03507	0.926984
		5.14462	3.16383
7D	GSIS	Basal						Stimulated
		5.5mM	0.246936	1.68147	0.286922	0.969352	0.321584	1.97978	5.08413	0.931692	2.89005	2.25135
		20mM	11.6379	8.76684	10.4106	5.75505	18.0896	8.24232	4.91978	6.25491	5.64119	12.4896
7E	TE	Gene	5.5 mM					20 mM
		Ins	0.8517	1.98536	1.49476	1.61559	1.26212	0.5524	1.51291	1.11941	1.23977	0.944298
		Scgn	0.8372	1.59654	1.24302	1.93504	1.12778	0.6616	1.39825	0.762659	1.34521	0.679522
		Slc2a1	3.3426	2.17474	1.61445	1.36934	1.58307	1.83274	1.05995	0.972876	0.938346	1.13333
		Pfkfb3	3.18238	1.44672	1.48928	1.34223	1.18806	2.32968	1.0531	1.27158	1.15411	0.925145
		Slc30a8	0.734377	2.34562	1.20225	1.61848	1.18577	0.614078	1.64337	0.968784	1.48539	0.997414
		Vps41	1.0254	2.8114	1.27662	2.77213	1.18966	0.6937	2.35968	1.09283	2.16252	0.973222
		Idh2	0.674074	1.26051	1.01075	1.20582	1.3982	0.659012	1.40827	0.828953	1.22331	1.38485
		Igf2	0.648	1.05547	0.98219	1.53107	0.586328	0.9213	1.15977	1.03787	1.16678	0.889027
		Slc2a2	0.7392	2.0657	1.12224	1.24184	1.00487	0.6692	2.10146	1.10204	1.15875	0.851507
		Tubg1	0.7732	1.01605	1.09118	1.23554	1.20748	0.7185	1.48828	1.02211	1.36106	1.29396
7F	Protein		INSULIN/TUBULIN			SCGN/TUBULIN			SLC30A8/TUBULIN			VPS41/TUBULIN			SLC2A1/TUBULIN			PFKFB3/TUBULIN
			5.5 mM	20 mM		5.5 mM	20 mM		5.5 mM	20 mM		5.5 mM	20 mM		5.5 mM	20 mM		5.5 mM	20 mM
			0.901836	0.604924		1.04752	0.851183		1.20354	0.894935		0.931493	0.720708		1.25653	0.872351		0.983589	0.721337
			1.04766	0.269425		0.812759	0.712065		0.726588	0.543441		0.832242	1.29806		1.05537	0.785532		0.514006	0.482267
			0.823541	0.424234		1.12904	0.823246		0.993171	0.873748		1.25852	1.07204		0.765855	0.645129		1.19811	0.567353
			1.22697	0.761244		1.01067	0.757982		1.0767	0.817888		0.977745	0.670272		0.922243	0.737321		1.30603	0.98015
			1.49056	1.12038		1.10854	0.832089		0.541886	0.397144		0.641962	0.572529		0.845081	0.637867		0.998265	0.687281

## Sheet: Figure 8
panel	analysis
8B	Blood glucose	week	SHAM																					PX
		1	121	135	121	132	128	139	101	107	128	124	114	112	133	107	123	117	136	175	129	122	131	144	143	194	161	153	149	128	157	195	149	152	153	260	179	130	178	165	175	255	130	228	196	157	177	147	145
		2	140	141	136	140	125	182	143	131	138	145	133	117	133	142	203	128	134	134	107	125	144	163	166	142	157	501	159	128	134	148	152	143	153	285	163	164	194	147	152	233	136	209	144	297	138	145	166
		3	125	152	151	143	124	137	140	122	137	136	133	124	139	159	128	144	121	114	115	131	114	129	156	139	150	174	161	136	184	161	126	144	158	161	172	138	157	137	187	292	79	203	160	197	169	131	169
		4	135	145	128	141	126	132	136	126	131	134	111	111	120	131	116	116	111	93	106	114	102	141	141	130	133	153	113	121	142	139	145	120	134	181	164	133	124	153	144	263	130	150	112	106	127	108	120
		5	130	135	130	122	118	121	130	109	122	143	103	108	112	159	123	97	100	98	108	97	106	111	126	138	133	154	148	120	127	145	134	126	134	147	157	133	117	144	122	156	155	151	117	98	137	103	136
		6	111	126	101	116	108	136	131	108	120	100	120	121	113	122	115	119	99	105	103	102	89	140	124	136	105	146	124	115	121	130	126	120	129	129	137	141	123	137	122	151	111	160	127	118	128	142	136
		7	121	131	108	131	118	121	120	116	123	110	114	106	107	110	125	120	104	105	104	107	108	112	126	139	113	126	125	118	134	156	160	115	129	169	131	142	122	138	102	154	117	121	169	121	131	101	138
		8	121	124	111	124	118	126	123	113	123	104	115	121	122	117	121	120	98	94	99	102	102	117	152	122	107	163	116	117	139	106	126	114	139	120	127	113	115	157	102	185	101	144	101	125	121	117	162
		9	126	123	112	123	109	111	111	115	109	113	115	115	105	120	117	111	89	87	99	94	100	113	128	126	125	136	136	119	124	112	139	122	142	125	132	108	121	158	119	184	163	122	106	133	116	111	112
		10	116	106	103	102	105	121	115	108	109	102	100	105	90	95	96	101	99	98	83	102	104	95	114	115	118	119	119	121	122	124	128	132	133	135	148	149	158	200	260	268	104	126	130	136	119	106	203
8C	TE	gene	SHAM						PX
		Ins1	1.37194	0.652113	1.45017	1.28175	1.60278	1.70626	0.773643	0.592008	0.515406	0.641857	0.80348	1.50559	0.43592
		Ins2	2.20463	1.29214	1.89761	2.19819	1.71579	1.91018	0.821077	1.08834	0.630861	1.14352	1.9451	0.339963	1.03123
		Slc2a2	1.70717	0.958744	0.911517	2.92915	1.23395	1.04094	0.32859	0.785877	0.570298	0.757074	0.743567	0.81289
		Slc30a8	1.11614	0.874925	0.737425	1.77424			0.222977	0.392537	0.600545	0.988973	0.503877
		Scgn	2.96054	0.985126	1.05317	1.23296			0.429271	0.570972	0.315263	0.589088	0.486388
		Tubg1	1.15501	0.61281	0.690948	1.2645			0.633099	0.865821	0.756025	0.727858	0.786829
8D	Protein		INS			SLC2A2			SLC30A8			SCGN
			SHAM	PX		SHAM	PX		SHAM	PX		SHAM	PX
			0.140893	0.0849883		0.21374	0.132388		0.13125	0.0524664		0.149952	0.10238
			0.149562	0.12781		0.204049	0.14169		0.162306	0.0649455		0.168552	0.134431
			0.143915	0.0317584		0.234202	0.163631		0.16308	0.0787685		0.163019	0.114588
			0.125498	0.0562383		0.206808	0.149154		0.139882	0.0621642		0.169925	0.142475
			0.122263	0.066293		0.160554	0.120717		0.105569	0.0803805		0.148135	0.136157
[truncated: 3 more columns]
